# Supplementary material for: Establishing a mucosal gut microbial community in vitro using an artificial simulator
Source: PLoS One. 2018 Jul 17;13(7):e0197692. doi: 10.1371/journal.pone.0197692 (PMC6050037; doi:10.1371/journal.pone.0197692)
Supplement: S2 Table — In the table provided, the phylogeny for each OTU is listed on the left, and the percent relative abundance for each OTU in the samples sequenced is given. (XLSX) [file pone.0197692.s003.xlsx]

## Sheet: columns
O.T.U identified						percent relative abundance
						OriDay0.2	OriDay0.1	Day1.AC1.L	Day1.TC1.L	Day1.DC1.L	Day1.AC2.L	Day1.TC2.L	Day1.DC2.L	Day3.AC1.L	Day3.TC1.L	Day3.DC1.L	Day3.AC1.M	Day3.TC1.M	Day3.DC1.M	Day3.AC2.L	Day3.TC2.L	Day3.DC2.L	Day10.AC1.L	Day10.TC1.L	Day10.DC1.L	Day10.AC1.M	Day10.TC1.M	Day10.DC1.M	Day10.AC2.L	Day10.TC2.L	Day10.DC2.L	Day15.AC1.L	Day15.TC1.L	Day15.DC1.L	Day15.AC1.M	Day15.TC1.M	Day15.DC1.M	Day15.AC2.L	Day15.TC2.L	Day15.DC2.L	Day23.AC1.L	Day23.TC1.L	Day23.DC1.L	Day23.AC1.M	Day23.TC1.M	Day23.DC1.M	Day23.AC2.L	Day23.TC2.L	Day23.DC2.L
p__Bacteroidetes	c__Bacteroidia	o__Bacteroidales	f__Bacteroidaceae	g__Bacteroides		27.2856	29.7094	0.00767948	0.0434463	0.0842817	0.0162212	0.00667553	0.0418178	0.0018198	0.198489	0.273981	0.0116212	0.277748	0.180562	0.00129536	0.303126	0.289891	0.0019772	2.28201	0.523497	0.00662478	1.87554	1.08749	0.000613358	0.451134	0.433598	0.0135545	0.0692731	0.0583001	0.207821	1.49493	1.17291	0.00313069	0.6266	0.547935	0.559633	0.530884	0.348857	1.75034	0.386566	1.21851	0.00374684	0.546502	0.470944
p__Bacteroidetes	c__Bacteroidia	o__Bacteroidales	f__Bacteroidaceae	g__Bacteroides	s__	10.9431	12.0867	0.140973	1.45726	17.3288	0.133555	0.253114	2.1213	0.0382159	4.31727	11.6567	2.79345	8.98944	11.7171	0.00194304	4.92904	19.4003	0.00395439	1.01589	0.546187	0.0219127	0.669635	0.342213	0.00613358	9.23797	1.42801	0.00451817	6.93104	1.99493	0.0319725	0.95125	0.455782	0.00438297	11.0025	4.09418	0.0106664	12.0995	7.82917	0.549397	2.27419	1.54287	0.00321158	5.41259	2.37212
p__Firmicutes	c__Clostridia	o__Clostridiales	f__Ruminococcaceae			8.35088	7.20213	0.00548534	0.0265505	18.245	0.0216283	32.1015	16.8841	0.0467083	14.2258	12.5802	5.95152	1.53417	2.88075	0.00971521	5.74867	6.26365	0.00659065	2.74576	0.739054	0.657891	0.177111	0.0357964	0.00122672	1.39392	0.4316	0.00282385	2.15706	0.974348	0.0166011	0.253314	0.214634	0.000626139	3.81552	1.5263	0.0120886	1.17256	1.30084	0.565767	0.389187	0.286205	0.00107053	0.0533172	0.266074
p__Bacteroidetes	c__Bacteroidia	o__Bacteroidales	f__Bacteroidaceae	g__Bacteroides	s__	5.7729	5.56546	0.0444313	0.564198	0.345727	0.040553	0.0228081	0.0879804	0.00485281	0.78021	2.86371	0.0123476	0.556066	1.36862	0.000647681	3.31858	3.34128	0.00263626	0.886175	0.974871	0.00203839	0.112194	0.292098	0.000613358	0.111876	0.674042	0.394775	2.8775	4.13461	0.210895	0.241215	0.86485	0.00375683	0.625504	1.25361	0.0725318	2.47042	3.07263	0.130965	0.245699	0.832297	0.00267632	3.14927	3.19675
p__Bacteroidetes	c__Bacteroidia	o__Bacteroidales	f__Bacteroidaceae	g__Bacteroides	s__	5.60566	5.69211	0.132745	1.024	3.55703	0.0686698	0.151312	0.863511	0.0018198	0.525089	2.34066	0.193203	0.684959	0.721659	0.0032384	0.84277	0.889222	0	1.34132	1.11831	0.00254799	0.370451	0.185425	0	0.10341	0.10457	0.000564771	0.141743	0.169539	0	0.285073	0.109842	0	0.0970326	0.0868521	0.000711096	0.235435	0.164366	0	0.0353806	0.0177644	0.00107053	0.113743	0.0721557
p__Firmicutes	c__Clostridia	o__Clostridiales	f__Lachnospiraceae			4.22066	4.24607	0.016456	0.0663762	0.401342	0.031361	0.16355	0.367128	0	0.00164949	0.00830247	0.00726327	0.0022813	0.0735186	0.000647681	0.00903169	0.0139639	0	0.0120529	0.00324146	0	0.00282249	0.00286371	0.000613358	0.0048379	0.00732654	0	0.00213148	0	0.000614855	0	0.000631277	0.00187842	0.00164462	0.00447033	0.000711096	0.00197845	0.00268352	0.0464924	0.000655196	0.00592148	0	0.00266586	0.000644247
p__Proteobacteria	c__Betaproteobacteria	o__Burkholderiales	f__Alcaligenaceae	g__Sutterella	s__	3.87193	3.47768	0.0016456	0.00362052	1.87771	0.00324424	1.62215	2.17073	0.0552007	3.53377	2.10627	0.30651	0.746554	0.805176	0.00194304	6.47064	2.68275	3.16351	1.86877	4.11747	1.43758	0.972347	0.964354	0	1.84143	2.23127	0.977618	1.22081	1.97014	1.33239	0.910418	1.85406	0.00250456	2.70978	3.93644	1.98822	1.53725	1.56583	0.92723	1.10597	1.06784	0	1.94786	3.02603
p__Firmicutes	c__Clostridia	o__Clostridiales	f__Ruminococcaceae	g__Faecalibacterium	s__prausnitzii	2.92114	2.6205	0.000548534	0.00241368	1.36227	0.00216283	0.0394969	0.853735	0	0.555879	0.75297	0.00508429	0.112924	0.475812	0	1.74594	1.22659	0	0.0292713	0.00891403	0.000509598	0.00493935	0.00286371	0	0.00423316	0.00466235	0	0.00106574	0	0.000614855	0.00151232	0.000631277	0.00125228	0.0301514	0.0191586	0.000711096	0	0.00134176	0.00130965	0.000655196	0.000657942	0.000535263	0.0222155	0.0257699
p__Bacteroidetes	c__Bacteroidia	o__Bacteroidales	f__Bacteroidaceae	g__Bacteroides	s__	2.68452	2.51539	0.0570476	0.604024	1.01425	0.05353	0.081219	0.622923	3.9702	3.52992	2.87904	2.8857	2.6406	1.47155	0.00777217	6.58975	3.31168	0.0415211	4.79705	4.70012	0.0917277	0.586372	0.652926	0.0190141	1.75979	1.68511	0.689585	4.88535	4.2358	0.312346	0.629126	0.802353	0.587318	2.735	2.52318	1.55232	6.46425	4.44659	1.13284	0.659783	0.63623	2.0613	5.1149	3.30048
p__Bacteroidetes	c__Bacteroidia	o__Bacteroidales	f__Rikenellaceae	g__	s__	2.29987	2.02968	0.0230384	0.0144821	0.0189204	0.0492043	0.0244769	0.0423609	0.0109188	0.0588319	0.0204368	0.0079896	0.0096955	0.00352889	0.00129536	0.072818	0.035189	0	0.00344368	0.000810366	0	0.00564497	0.00286371	0	0.000604738	0.0259759	0.000564771	0.00586157	0.00134023	0	0.0204163	0.0056815	0	0.000548207	0.0146882	0	0.00791379	0.0140885	0	0.0111383	0.00328971	0	0.0133293	0.0373663
p__Firmicutes	c__Clostridia	o__Clostridiales	f__Veillonellaceae	g__Phascolarctobacterium	s__	2.25651	2.07995	0.161269	2.51204	1.08018	0.400664	0.715951	1.15189	6.05024	3.28359	1.08251	1.59284	0.771648	0.45758	2.45924	4.21836	1.71756	5.42872	2.8089	2.05347	2.6866	0.639999	0.295678	3.46547	1.64247	1.26549	3.32029	1.0407	0.671456	1.26168	0.161818	0.11363	1.64988	0.787773	0.677574	1.85809	0.822375	0.507185	1.34632	0.370186	0.160538	1.60525	0.895729	0.727999
p__Bacteroidetes	c__Bacteroidia	o__Bacteroidales	f__Bacteroidaceae	g__Bacteroides	s__	1.44818	1.29066	0.0345577	1.25572	0.451223	0.0400123	0.0634175	0.26557	0.889277	0.0263919	0.0325712	0.134371	0.673552	0.279371	0.00518145	0.0462874	0.0318377	0.15488	0.0413242	0.0502427	0.0117208	0.00705622	0.0107389	0.0165607	0.220124	0.218464	0.0299328	0.190235	0.206396	0.0202902	0.0113424	0.0321951	0.251708	0.184746	0.261195	0.0910203	0.147724	0.208644	0.0798884	0.0275182	0.0105271	0.00749368	0.197274	0.238371
p__Firmicutes	c__Clostridia	o__Clostridiales	f__Lachnospiraceae	g__Lachnospira	s__	1.33916	0.949229	0.00383974	0.0102581	0.199524	0.0162212	0.0122385	0.247648	0.0018198	0.00219932	0.00447056	0.167055	0.0433446	0.495221	0.00259072	0.169909	0.0765222	0	0.000573947	0	0.0479022	0.000705622	0.000715927	0	0	0.000666049	0.000564771	0	0	0.0344319	0	0	0.000626139	0	0	0.000711096	0	0	0.0242285	0	0	0	0	0
p__Bacteroidetes	c__Bacteroidia	o__Bacteroidales	f__Bacteroidaceae	g__Bacteroides	s__	0.993533	0.987093	0.131648	1.70285	0.581372	0.142206	0.0873382	0.242218	3.17859	1.56757	2.67531	1.27761	1.09331	0.481694	0.00971521	1.43773	1.95886	3.5662	2.02144	1.32657	2.65348	0.321763	0.257734	0.0190141	3.79291	2.90797	5.53871	4.15958	3.10867	2.6986	0.522507	0.576356	0.619251	8.86724	8.28608	3.37771	10.1686	8.44839	3.20208	1.08173	0.819796	1.10104	4.94606	4.06584
p__Firmicutes	c__Erysipelotrichi	o__Erysipelotrichales	f__Erysipelotrichaceae	g__	s__	0.689403	0.743584	0.0345577	0.0880993	1.42362	0.195736	1.7679	1.89158	0.015165	0.0599316	0.0229914	0.444512	0.469947	1.1563	0.108163	0.10838	0.140756	0	0.000573947	0	0.000509598	0.00423373	0.00214778	0	0	0	0.00112954	0	0.000670116	0.000614855	0.000756161	0	0.000626139	0	0.00127724	0.000711096	0	0	0	0.000655196	0.00131588	0.000535263	0.00088862	0
p__Bacteroidetes	c__Bacteroidia	o__Bacteroidales	f__Rikenellaceae	g__	s__	0.609499	0.501381	0.00713095	0.00724104	0.0108936	0.0135177	0.00556294	0.00923251	0.127386	2.47204	1.54362	0.0900646	1.62485	1.3598	0.00388609	4.03434	2.42749	0.640612	7.38728	7.74224	2.4634	3.29455	5.57349	0.0380282	5.91373	9.36199	0.973665	6.00704	9.27842	2.18888	5.66818	9.62003	0.523452	2.4768	4.41477	0.455101	0.329741	0.473641	0.64762	0.509088	1.38497	0.687278	1.11344	1.74655
p__Bacteroidetes	c__Bacteroidia	o__Bacteroidales	f__Bacteroidaceae	g__Bacteroides	s__caccae	0.550036	0.557525	0.0329121	0.138183	0.049881	0.0113548	0.00445035	0.0179219	0.0012132	0.0615811	0.0376804	0.0232425	0.21159	0.0817527	0.000647681	0.340382	0.030162	0.00131813	5.67117	3.0178	0.00560558	1.17274	0.742417	0.000613358	6.2161	2.63622	0.00112954	5.27861	3.37604	0.0252091	0.966374	0.739226	0.00313069	10.2065	2.94148	0.0483545	6.57043	4.11518	0.0281574	0.792788	0.15659	0.00214105	2.23488	1.13259
p__Bacteroidetes	c__Bacteroidia	o__Bacteroidales	f__Bacteroidaceae	g__Bacteroides	s__	0.522782	0.477226	0.0811831	2.05887	1.67302	0.0567742	0.198597	1.41638	22.6784	2.20427	2.21293	1.36114	0.326225	0.492281	0.362054	0.353929	0.643457	14.657	4.58928	2.94244	5.03483	0.383153	0.362975	16.2693	2.24902	0.858538	10.1947	5.212	4.34972	4.09247	0.296415	0.479771	21.1497	2.44665	0.917056	9.20585	3.34885	2.38833	2.89825	0.1828	0.186198	19.771	3.28612	1.51462
p__Bacteroidetes	c__Bacteroidia	o__Bacteroidales	f__[Odoribacteraceae]	g__Odoribacter	s__	0.474468	0.509215	0.0016456	0.00060342	0.00458676	0.00540707	0.00166888	0.00271544	0	0.0720279	0.169881	0.00145265	0.0433446	0.119982	0	0.0620929	0.21672	0	0.0166445	0.0388976	0	0.0910252	0.141038	0	0.0290274	0.0372988	0.000564771	0.00266435	0.0107218	0.000614855	0.0998132	0.251248	0	0.0339888	0.0344854	0	0	0.0992902	0	0.0124487	0.157248	0	0.0159952	0.0173947
p__Proteobacteria	c__Alphaproteobacteria	o__RF32	f__	g__	s__	0.416243	0.362979	0	0	0	0.00270354	0.00111259	0.00217235	0	0	0	0	0.000570324	0	0.00129536	0	0	0	0	0	0	0.00282249	0	0	0.000604738	0	0	0.194498	0.0690219	0	0.0514189	0.00441894	0	0.00164462	0.00127724	0	2.15849	1.27803	0	0.929068	0.109218	0.000535263	1.91409	0.856204
p__Bacteroidetes	c__Bacteroidia	o__Bacteroidales	f__Bacteroidaceae	g__Bacteroides		0.367929	0.323808	0.0449798	1.92913	0.533211	0.0243318	0.0912322	0.293811	0.00970562	6.80251	10.4783	0.13655	5.10269	2.73489	0.00388609	3.83282	7.34222	0.00790879	4.58412	1.1021	0.00509598	3.02147	0.882022	0.00245343	0.178398	0.272414	1.73893	6.7083	2.40974	1.1879	1.36563	0.719656	0.00250456	1.43685	0.498761	1.53597	8.22309	4.97927	2.79544	2.58606	0.73558	0.00428211	6.36874	3.41258
p__Firmicutes	c__Clostridia	o__Clostridiales	f__Lachnospiraceae	g__	s__	0.354302	0.297695	0.000548534	0	0.00344007	0	0	0.00651706	0.0012132	0	0	0	0.335921	17.7421	0.000647681	0.000564481	0.000558556	0	0	0	0.0010192	0.0176405	0.655073	0	0	0	0.000564771	0	0	0	0.000756161	0.0315639	0.000626139	0	0	0	0.000659483	0	0	0	0	0	0	0
p__Bacteroidetes	c__Bacteroidia	o__Bacteroidales	f__Bacteroidaceae	g__Bacteroides	s__fragilis	0.295458	0.269623	0.0416886	0.378344	0.263165	0.00919202	0.0139074	0.0825495	50.3297	19.5267	6.40184	16.5	8.18814	2.44258	6.4794	7.54146	2.89723	38.523	11.7596	5.77143	25.3551	13.8577	17.2044	26.1395	6.98774	3.04584	42.4871	15.1261	9.133	37.0512	3.42238	3.79145	31.8367	5.73863	2.0902	39.6806	9.60339	5.91381	20.7972	5.61634	3.29892	37.2586	12.1021	4.85376
p__Firmicutes	c__Clostridia	o__Clostridiales	f__Ruminococcaceae	g__	s__	0.288645	0.291819	0.00109707	0.00663762	0.0143336	0.00811061	0.00333777	0.0190081	0	0.00494848	0.0996296	0.00145265	0.0022813	0.0646964	0.00582913	1.55232	0.940609	0	0	0.0875196	0.0010192	0.000705622	0.0329327	0	1.60618	2.50301	0	0.00106574	0.040877	0.000614855	0	0.239885	0	1.86171	2.72435	0	0	0.0127467	0	0.00327598	0.0250018	0.000535263	0.613148	1.26852
p__Firmicutes	c__Clostridia	o__Clostridiales	f__	g__	s__	0.279973	0.244162	0.00109707	0.00060342	0.0590546	0.00108141	0.00556294	0.0836357	0	0.000549831	0.652063	0.000726327	0.000570324	0.369357	0.00129536	1.66691	0.960158	0.000659065	0.265164	1.36304	0.00203839	0.646349	0.750292	0	0.339862	0.871859	0	0.0628787	0.560887	0	1.15315	1.25435	0	0.315767	1.17953	0	0.695095	1.4813	0	0.638816	1.00731	0	0.258589	1.19443
p__Firmicutes	c__Clostridia	o__Clostridiales	f__Ruminococcaceae	g__	s__	0.273779	0.347311	0.00987362	0.00724104	0.0521744	0.0324424	0.0116822	0.0646275	0.0691525	0.123162	0.0300166	0.0966015	0.0564621	0.104102	0.00647681	0.125315	0.064234	0.197061	0.210065	0.0696915	0.548328	0.0825577	0.0536945	0	0.03447	0.026642	0.376137	0.10391	0.190983	0.616085	0.0733476	0.075122	0	0.138696	0.194779	0.524078	0.168828	0.108683	0.855854	0.0727268	0.0519774	0	0.0426538	0.100503
p__Firmicutes	c__Clostridia	o__Clostridiales	f__Lachnospiraceae	g__	s__	0.258294	0.312057	0.0104222	0.0102581	0.203538	0.018384	0.0222518	0.297613	0.000606601	0.00219932	0.00957977	0	0.000570324	0.0270548	0.00518145	0.0265306	0.0268107	0	0	0	0	0	0	0	0.000604738	0.000666049	0	0	0	0	0	0	0	0.000548207	0	0	0	0	0	0	0	0	0	0
p__Firmicutes	c__Clostridia	o__Clostridiales				0.237234	0.231758	0.000548534	0.00120684	0.00344007	0.000540707	0.00222518	0.00380162	0	0	0.0025546	0	0	2.23614	0	0	0.000558556	0	0	0.000810366	0	0	0.602811	0	0	0	0	0	0.00134023	0	0	0.0157819	0	0	0.000638619	0	0	0	0	0	0	0	0	0
p__Firmicutes	c__Clostridia	o__Clostridiales	f__Lachnospiraceae			0.232898	0.204992	0.0016456	0.00422394	0.00344007	0.00324424	0.00389406	0.0097756	0.00363961	0.0467357	0.0140503	0.00145265	10.1375	4.50346	0.00194304	0.000564481	0.00335134	0.0019772	0.00975711	0.0072933	0.00407679	8.7109	29.7017	0.00184007	0.00725685	0.00333025	0.00169431	0.00799305	0.00469081	0.00245942	14.2733	3.46508	0.00375683	0.00438565	0.00319309	0.00284438	0.00461638	0.00402528	0.00916752	24.9361	34.4959	0.00107053	0.0044431	0.00386548
p__Firmicutes	c__Clostridia	o__Clostridiales	f__	g__	s__	0.231659	0.220007	0.0159075	0.0241368	0.580225	0.0378495	0.182464	0.867856	0.0012132	0.154503	0.203091	0.00435796	0.0781344	0.738715	0.00518145	1.06687	1.71588	0.00131813	0.00172184	0.000810366	0.141668	0.000705622	0.00501149	0.000613358	0.000604738	0.000666049	0.0039534	0.00426296	0.00335058	0.0953025	0.000756161	0.000631277	0	0.00109641	0.000638619	0.0405325	0.019125	0.0181138	0.446589	0.00982795	0.0210542	0	0	0
p__Firmicutes	c__Clostridia	o__Clostridiales	f__Ruminococcaceae	g__	s__	0.23042	0.170391	0	0	0.0808417	0	0.00278147	0.0586536	0	0.00274916	0.00702516	0	0.00114065	0.0352889	0	0.00112896	0.00167567	0	0.00401763	0	0	0.000705622	0	0	0.000604738	0.0013321	0	0	0	0	0	0.000631277	0	0.00274103	0.00127724	0	0	0	0	0	0	0	0	0.00128849
p__Firmicutes	c__Clostridia	o__Clostridiales	f__Lachnospiraceae	g__Lachnospira	s__	0.223607	0.178225	0.00109707	0.00120684	0.0407075	0.00594778	0.000556294	0.0423609	0.000606601	0.00164949	0.00191595	0.0203372	0.0022813	0.0311719	0.000647681	0.0366912	0.0195495	0	0	0	0.00305759	0.00141124	0.000715927	0	0	0.0013321	0	0	0	0.00368913	0	0	0	0.000548207	0	0	0	0.00067088	0.00261929	0	0	0	0	0
p__Firmicutes	c__Clostridia	o__Clostridiales	f__Ruminococcaceae	g__Oscillospira	s__	0.215555	0.155376	0	0.00060342	0.0286673	0	0.000556294	0.0353008	0	0.000549831	0.265679	0	0	0.115865	0	0.0135475	0.126792	0	0	0.0842781	0	0.00776184	0.0723087	0.000613358	0.00241895	0.0146531	0	0	0.0609805	0.00122971	0.0113424	0.0334577	0	0.0367298	0.0874907	0	0	0.0322022	0	0.0163799	0.0361868	0	0.00355448	0.0302796
p__Bacteroidetes	c__Bacteroidia	o__Bacteroidales	f__Bacteroidaceae	g__Bacteroides	s__	0.212458	0.182795	0.00822801	0.167147	0.279792	0.00216283	0.0155762	0.135772	0.0345763	0.232029	0.503896	0.0857066	0.284592	0.29878	0	0.438037	0.612178	6.13194	0.128564	0.101296	1.57874	0.057861	0.156788	1.10098	0.0477743	0.0559482	0.790679	0.0277092	0.0361862	3.37617	0.0778846	0.233573	4.01167	0.150209	0.103456	4.0824	0.0995819	0.0979484	2.96242	0.129729	0.296732	2.4606	0.227487	0.229996
p__Firmicutes	c__Clostridia	o__Clostridiales	f__Ruminococcaceae	g__Faecalibacterium	s__prausnitzii	0.203166	0.151459	0	0	0.0951753	0	0.00556294	0.0396455	0	0.126461	0.160301	0.000726327	0.0239536	0.0199971	0	0.417716	0.306089	0.000659065	0	0	0	0	0	0	0	0	0	0	0	0	0	0	0	0	0	0	0	0	0	0	0	0	0	0
p__Firmicutes	c__Clostridia	o__Clostridiales	f__Ruminococcaceae	g__Faecalibacterium	s__prausnitzii	0.186442	0.171697	0	0.00060342	0.0934553	0	0.00389406	0.0271544	0	0.0676292	0.121982	0.00581062	0.163113	0.0705779	0	0.0570125	0.0737294	0	0	0	0	0.00564497	0	0	0.000604738	0	0	0	0	0	0.0143671	0	0	0	0	0.000711096	0	0	0	0.0176903	0.000657942	0	0	0
p__Firmicutes	c__Clostridia	o__Clostridiales	f__Ruminococcaceae	g__	s__	0.180868	0.180184	0.00274267	0.00482736	0.00286673	0.00540707	0.00333777	0.00760324	0	0	0.000638651	0.0167055	0	0.00411704	0.00129536	0	0	0	0	0	0	0	0	0	0	0	0	0	0	0	0	0	0	0	0	0	0	0	0	0	0	0	0	0
p__Firmicutes	c__Clostridia	o__Clostridiales	f__Lachnospiraceae			0.180248	0.159946	0	0.00120684	0.00114669	0.000540707	0.00166888	0.0048878	0	0.000549831	0.00191595	0.000726327	0.000570324	1.55683	0	0	0.00111711	0	0	0.00324146	0	0	0.195448	0	0	0	0	0	0	0	0	0.0107317	0	0	0	0	0	0	0	0	0	0	0	0
p__Firmicutes	c__Clostridia	o__Clostridiales	f__Ruminococcaceae	g__Oscillospira	s__	0.179009	0.147542	0	0	0.0613479	0	0.00278147	0.0722308	0	0.00549831	0.0408737	0	0.00114065	0.011763	0	0.0383847	0.0508286	0	0	0.00405183	0	0.00141124	0.00214778	0	0	0	0	0	0.00268046	0	0	0.00378766	0	0.000548207	0	0	0	0.00201264	0	0	0.00131588	0	0	0
p__Firmicutes	c__Bacilli	o__Lactobacillales	f__Lactobacillaceae	g__Lactobacillus	s__ruminis	0.177771	0.19781	23.2299	14.1062	2.09615	66.1052	10.88	3.04455	1.34787	1.71327	0.925406	18.4516	8.54231	8.24643	3.31095	1.53821	2.31354	2.60726	0.61068	0.190436	7.55632	2.04489	0.201891	8.26929	1.01898	1.62583	3.53942	0.684205	0.731096	11.4369	7.51246	9.78922	6.02095	0.936885	1.26574	1.44352	0.93053	0.872144	4.68722	2.9877	4.08582	7.25817	2.03761	2.54671
p__Firmicutes	c__Clostridia	o__Clostridiales	f__Lachnospiraceae	g__Blautia	s__	0.176532	0.168433	0.00109707	0.0060342	0.00860018	0.00378495	0.00278147	0.011948	0.000606601	0.0170448	0.0108571	0	0.00171097	0.011763	0	0.088059	0.0480358	0	0.00631342	0.00567256	0.00560558	0.000705622	0.000715927	0	0.00181421	0.0039963	0	0	0.00134023	0	0.000756161	0	0	0.00109641	0	0.00213329	0	0	0.00130965	0.000655196	0	0	0.00088862	0
p__Firmicutes	c__Clostridia	o__Clostridiales	f__Ruminococcaceae	g__	s__	0.170338	0.191935	0.00438827	0.00844788	0.0326807	0.0378495	0.00778812	0.042904	0.0485281	0.0395878	0.0210755	0.0835276	0.0285162	0.141744	0.000647681	0.0440295	0.0206666	0.00922692	0.0126268	0.00567256	0.181417	0.0275192	0.01933	0	0.01149	0.00999074	0.0135545	0.00106574	0.00737127	0.0301279	0.00529313	0.00505022	0	0.0416637	0.0651391	0.0732429	0.0244009	0.0295187	0.0792336	0.0117935	0.00592148	0	0	0.00193274
p__Bacteroidetes	c__Bacteroidia	o__Bacteroidales	f__Bacteroidaceae	g__Bacteroides	s__	0.154233	0.161904	0.00109707	0.00120684	0.00745349	0.00270354	0.00166888	0.00325853	0	0.0219932	0.447694	0.00435796	0.021102	0.151742	0.000647681	0.115719	0.546268	0.000659065	0.608958	0.350889	0.00152879	0.268136	0.144617	0	0.259432	0.962441	0.000564771	0.392725	0.150106	0.00245942	0.461258	0.61802	0	0.15898	0.19861	0.00142219	1.03869	0.319339	0.00130965	0.252251	0.410556	0.000535263	0.314572	0.685479
p__Firmicutes	c__Clostridia	o__Clostridiales	f__Lachnospiraceae			0.142464	0.116205	0.000548534	0.00181026	0.0103202	0.000540707	0.193034	0.0157496	0.000606601	0.464058	0.114957	0.132918	0.10494	0.0452875	0	0.405297	0.130702	0	0	0	0.00305759	0	0.00143185	0	0	0	0	0.00053287	0	0.000614855	0	0	0	0	0	0.000711096	0	0	0.0432183	0	0	0	0	0
p__Bacteroidetes	c__Bacteroidia	o__Bacteroidales	f__Bacteroidaceae	g__Bacteroides	s__	0.131934	0.182142	0.000548534	0.00181026	0.00573345	0	0	0.000543089	0	0.00274916	0.0249074	0	0.00399227	0.00294074	0	0.0135475	0.0262521	0	0.00688737	0.00648293	0	0.00141124	0.00429556	0	0.000604738	0.0039963	0	0.0111903	0.0100517	0	0.000756161	0.0082066	0	0.00164462	0.00766342	0.000711096	0.0145086	0.0140885	0.000654823	0.000655196	0.00328971	0	0.0106634	0.0186832
p__Firmicutes	c__Clostridia	o__Clostridiales	f__Lachnospiraceae	g__Blautia	s__	0.124501	0.154723	0.00383974	0.00120684	0.014907	0.0102734	0.00166888	0.0271544	0.00363961	0.0808252	0.0114957	0.00508429	0.0131174	0.00352889	0.00906753	0.0417716	0.0273693	0.202992	0.233023	0.0615878	0.427553	0.0345755	0.0264893	0	0.00907106	0.0126549	0.43205	0.120962	0.185622	0.569356	0.0589805	0.0587088	0.000626139	0.0405673	0.0338468	0.59021	0.150362	0.112708	0.847341	0.0570021	0.0618466	0	0.0453196	0.0715114
p__Firmicutes	c__Clostridia	o__Clostridiales	f__Lachnospiraceae	g__	s__	0.120785	0.0789936	0.000548534	0.00422394	0.00114669	0.00594778	0.00111259	0.00108618	0	0	0.0108571	0.00145265	0.000570324	0.00529334	0	0.071689	0.0206666	0	0	0	0	0	0	0	0.000604738	0.0013321	0	0	0.000670116	0	0	0	0	0	0	0	0	0	0	0	0	0	0	0.00322123
p__Firmicutes	c__Clostridia	o__Clostridiales	f__Lachnospiraceae	g__	s__	0.112733	0.11033	0.000548534	0	0.00401342	0	0	0.00651706	0	0.000549831	0.00319326	0	0.000570324	0.114689	0.000647681	0.000564481	0.000558556	0.000659065	0.0614124	0.102917	0.0514694	0.100198	0.00572742	0	0	0	0.000564771	0.00106574	0.00335058	0.00368913	0.0241971	0.0132568	0	0	0	0.00355548	0.000659483	0.00603792	0.127691	0.070106	0.0171065	0	0	0
p__Firmicutes	c__Clostridia	o__Clostridiales	f__Lachnospiraceae	g__	s__	0.112113	0.133179	0.00603388	0.0030171	0.0825617	0.00919202	0.0111259	0.112962	0	0.000549831	0.00383191	0	0	0.0111748	0.00194304	0.015241	0.010054	0	0	0	0	0	0	0	0	0.0013321	0	0	0	0	0	0	0	0	0	0	0	0	0	0	0	0	0	0
p__Bacteroidetes	c__Bacteroidia	o__Bacteroidales	f__Bacteroidaceae	g__Bacteroides	s__	0.104061	0.146236	0	0	0	0	0	0	0	0.00109966	0.0025546	0	0	0	0	0	0.00223422	0	0.000573947	0	0	0	0	0	0	0	0	0	0	0	0	0	0	0	0	0	0.00131897	0.00067088	0	0	0	0	0	0
p__Firmicutes	c__Clostridia	o__Clostridiales	f__Lachnospiraceae			0.103441	0.131221	0.00603388	0.00422394	0.0206404	0.0205469	0.00611924	0.0276975	0.0370027	0.0302407	0.00830247	0.0624641	0.0205317	0.0770475	0	0.0287885	0.0139639	0.000659065	0.00631342	0.0048622	0.143197	0.020463	0.0207619	0	0.025399	0.0193154	0.000564771	0.00053287	0	0.0307427	0.00529313	0.00378766	0	0.0997736	0.182645	0.029866	0.0125302	0.00872144	0.0648275	0.00917275	0.00657942	0	0.00799758	0.0199717
p__Firmicutes	c__Clostridia	o__Clostridiales	f__Lachnospiraceae	g__Coprococcus	s__	0.101583	0.111636	0.00219414	0.00241368	0.00286673	0.0118956	0	0.00325853	0.000606601	0.000549831	0.000638651	0	0.000570324	0	0.00129536	0.0107251	0.0262521	0	0	0	0	0	0	0	0	0	0	0	0	0	0	0	0	0	0	0	0	0	0	0	0.000657942	0	0	0
p__Bacteroidetes	c__Bacteroidia	o__Bacteroidales	f__[Barnesiellaceae]	g__	s__	0.0960085	0.0887862	0	0	0	0.000540707	0	0	0	0	0.0108571	0	0	0.0011763	0	0.000564481	0.00167567	0	0	0	0	0	0.000715927	0	0	0	0	0	0	0	0.00907393	0.000631277	0	0	0	0	0	0	0	0.000655196	0	0	0	0
p__Bacteroidetes	c__Bacteroidia	o__Bacteroidales	f__Bacteroidaceae	g__Bacteroides	s__	0.0947697	0.0907447	0.0181016	0.408515	0.107216	0.00702919	0.0127948	0.0543089	0.00424621	1.7864	2.72193	0.0276004	1.35167	0.733422	0.00129536	0.911636	1.90468	0.0019772	1.27589	0.26499	0.00254799	0.702799	0.224801	0.000613358	0.0556359	0.0666049	0.474407	1.81229	0.565578	0.299434	0.369006	0.179914	0.00187842	0.349208	0.11112	0.420969	2.24554	1.0781	0.72358	0.69975	0.175671	0.000535263	1.72126	0.879397
p__Firmicutes	c__Clostridia	o__Clostridiales	f__Lachnospiraceae	g__	s__	0.0935309	0.114247	0.000548534	0	0.0194937	0.00108141	0.00111259	0.0108618	0	0	0.0874952	0	0.000570324	0.109984	0	0.434086	0.422269	0	0	0.0137762	0	0	0.00286371	0.000613358	0.0187469	0.0186494	0	0	0.00938162	0.000614855	0	0.0138881	0	1.37106	0.773367	0	0	0.0033544	0.00130965	0.00262079	0.00526354	0.000535263	0.498516	0.455483
p__Proteobacteria	c__Betaproteobacteria	o__Burkholderiales	f__Alcaligenaceae	g__Sutterella	s__	0.0898144	0.0646311	0.00932508	0.0211197	0.0114669	0.018384	0.0161325	0.0347577	0.00424621	0.626258	0.292502	0.0210635	0.345046	0.0470519	0	0.199826	0.0631169	0.460687	0.491299	0.703398	0.542213	0.36269	0.299258	0	1.67029	2.09806	0.0214613	0.236061	0.618517	0.298205	0.376568	0.44505	0	0.813539	1.28618	0.108087	0.233457	0.332756	0.474092	0.207697	0.270414	0	0.256811	0.590774
p__Firmicutes	c__Clostridia	o__Clostridiales	f__Lachnospiraceae	g__Lachnospira	s__	0.0799039	0.0594084	0.000548534	0	0.0114669	0.000540707	0	0.0152065	0.000606601	0	0	0.0188845	0.00399227	0.0788119	0.000647681	0.00451584	0.00446845	0	0	0	0.00560558	0.000705622	0	0	0	0	0	0	0	0.00553369	0	0	0	0	0	0	0	0	0.00196447	0	0	0	0	0
p__Firmicutes	c__Clostridia	o__Clostridiales	f__Ruminococcaceae	g__Oscillospira	s__	0.0799039	0.0809521	0.000548534	0	0.0103202	0	0.000556294	0.0260683	0	0	0.220335	0	0.000570324	0.0523452	0	0.0801562	0.147459	0	0	0.0048622	0	0	0.0744564	0	0	0	0	0	0.000670116	0	0	0.0555524	0	0	0	0	0	0.038911	0	0	0.0296074	0	0	0
p__Firmicutes	c__Clostridia	o__Clostridiales	f__Ruminococcaceae	g__	s__	0.0768068	0.0685482	0	0	0.0366941	0	0	0.0255252	0	0.000549831	0.00191595	0	0.000570324	0.01588	0	0.00112896	0.00223422	0	0.000573947	0	0	0.00141124	0.00143185	0	0.00120948	0	0	0	0	0	0	0	0	0.00219283	0.00127724	0	0	0	0	0	0	0	0	0
p__Firmicutes	c__Clostridia	o__Clostridiales	f__Ruminococcaceae	g__	s__	0.0737098	0.0665896	0	0	0.00114669	0.000540707	0	0.00108618	0	0	0.0025546	0	0	0.000588149	0.000647681	0.00338688	0.000558556	0	0	0	0	0	0	0	0	0.000666049	0	0	0	0	0	0	0	0	0	0	0	0	0	0	0	0	0	0
p__Bacteroidetes	c__Bacteroidia	o__Bacteroidales	f__Rikenellaceae	g__	s__	0.0712321	0.0796464	0.0016456	0.00060342	0.00229338	0.000540707	0	0.00217235	0.000606601	0.0549831	0.0779154	0.00581062	0.0724311	0.152919	0	0.486018	0.371998	0	0.0401763	0.0210695	0.00203839	0.134068	0.0923546	0	0.0423316	0.0579463	0	0.028775	0.00268046	0	0.0877147	0.0940603	0	0.0191872	0.0415102	0	0.00593534	0.0181138	0	0.0779684	0.100007	0	0.0453196	0.0612035
p__Bacteroidetes	c__Bacteroidia	o__Bacteroidales	f__Bacteroidaceae	g__Bacteroides		0.0681351	0.109677	0	0.00120684	0.000573345	0	0	0	0	0.00219932	0.0025546	0	0.00114065	0.000588149	0	0	0.00614412	0	0.0189403	0.00162073	0	0.000705622	0	0	0.00241895	0.0013321	0.000564771	0	0	0	0	0	0	0.00548207	0.000638619	0.00568877	0.0039569	0.00201264	0.00392894	0.00196559	0	0	0.0088862	0.00128849
p__Bacteroidetes	c__Bacteroidia	o__Bacteroidales	f__Rikenellaceae	g__	s__	0.0681351	0.0587556	0.000548534	0.00060342	0.000573345	0.00108141	0.000556294	0.000543089	0	0.00219932	0.000638651	0	0	0	0	0.00677377	0.00111711	0	0.000573947	0	0	0	0	0	0	0.000666049	0	0	0	0	0.000756161	0	0	0	0.00255447	0	0.000659483	0.00134176	0	0	0	0	0.00088862	0.000644247
p__Actinobacteria	c__Coriobacteriia	o__Coriobacteriales	f__Coriobacteriaceae	g__Collinsella	s__aerofaciens	0.0675157	0.0972731	2.5057	5.152	3.29731	6.73937	4.37247	4.25293	1.56321	3.62394	4.3192	1.5892	2.35202	1.75739	43.1187	2.22857	1.63769	0.00988598	0.0573947	0.0850885	0.0178359	0.0529216	0.0995139	0.000613358	0.18505	0.440925	0.0096011	0.0191833	0.0455679	0.0485735	0.0257095	0.0404017	1.04377	0.948946	0.916418	0.346304	0.0441853	0.0375693	0.766798	0.0307942	0.0980334	0.521882	0.239039	0.467079
p__Bacteroidetes	c__Bacteroidia	o__Bacteroidales	f__Bacteroidaceae	g__Bacteroides	s__uniformis	0.0644186	0.0796464	0	0.00060342	0.00172004	0	0.00111259	0	0.0012132	0.0362889	0.0791927	0	0.00399227	0.00294074	0	0.0163699	0.0474773	0.000659065	0.0177924	0.015397	0	0.00211687	0.00143185	0	0.00302369	0.00732654	0.0327567	0.0591486	0.0656713	0.00307427	0.00226848	0.00126255	0	0.00657848	0.00383171	0.00711096	0.03825	0.0382401	0.00523858	0.00262079	0.000657942	0	0.0568717	0.0380106
p__Firmicutes	c__Clostridia	o__Clostridiales	f__Ruminococcaceae	g__Oscillospira	s__	0.0631798	0.0698538	0	0	0	0	0.000556294	0.00108618	0	0	0.217141	0	0.00114065	0.0694016	0	0	0.240179	0	0	0.00891403	0.00152879	0	0.0515468	0	0	0.00333025	0	0	0.023454	0	0	0.0782784	0	0	0.000638619	0	0.000659483	0.0429363	0	0	0.0980334	0.00107053	0.00088862	0
p__Firmicutes	c__Clostridia	o__Clostridiales	f__Lachnospiraceae	g__	s__	0.0594633	0.0698538	0.000548534	0.00060342	0.0430009	0.00486636	0.00333777	0.0591967	0	0	0.00191595	0	0	0.00352889	0.00194304	0.00790273	0.00446845	0.000659065	0	0	0	0	0	0	0	0	0	0	0	0	0	0	0.000626139	0	0	0	0	0	0	0	0	0	0	0.000644247
p__Firmicutes	c__Clostridia	o__Clostridiales	f__Lachnospiraceae	g__	s__	0.0588439	0.0522272	0.0016456	0.00241368	0.00745349	0.00108141	0.000556294	0.00217235	0.0012132	0.00109966	0.0900498	0	0.000570324	0.0347008	0.000647681	0.164828	0.114504	0.000659065	0	0	0	0	0	0	0.0133042	0.0173173	0	0	0	0	0	0	0	0.00548207	0.0102179	0	0	0	0	0.000655196	0	0	0.0106634	0.0180389
p__Firmicutes	c__Clostridia	o__Clostridiales	f__	g__	s__	0.0563663	0.0300306	0	0.00060342	0	0	0	0	0	0	0	0	0	0.000588149	0	0	0	0	0	0	0	0	0	0	0	0	0	0	0	0	0	0	0	0	0	0	0	0	0	0	0	0	0	0
p__Bacteroidetes	c__Bacteroidia	o__Bacteroidales	f__Bacteroidaceae	g__Bacteroides	s__	0.0563663	0.0724652	0	0	0.000573345	0	0	0	0	0	0.000638651	0	0	0.000588149	0	0	0.00111711	0	0.00114789	0	0	0	0	0	0.00120948	0.000666049	0	0	0	0	0	0	0	0	0.000638619	0	0.00131897	0.00067088	0	0	0	0	0	0.000644247
p__Bacteroidetes	c__Bacteroidia	o__Bacteroidales	f__[Odoribacteraceae]	g__Butyricimonas	s__	0.0545081	0.05288	0.000548534	0.00181026	0.000573345	0.00162212	0.000556294	0.000543089	0	0.0104468	0.014689	0	0.00513291	0.00352889	0	0.00733825	0.00614412	0	0.0269755	0.048622	0	0.0345755	0.0859113	0	0.0181421	0.0239778	0.000564771	0.0346366	0.0583001	0	0.0506628	0.103529	0	0.0126088	0.0204358	0	0.0257198	0.0516577	0	0.0884515	0.0631625	0	0.00177724	0.0180389
p__Firmicutes	c__Clostridia	o__Clostridiales	f__Ruminococcaceae	g__Oscillospira	s__	0.0538887	0.0378647	0	0.00181026	0.31534	0	0.0422784	0.319336	0.0018198	0.839042	0.849406	0.0334111	0.607395	0.909866	0	1.03131	0.826663	0.00329533	0.285826	0.499186	0.883134	0.703505	0.51332	0	0.527331	0.765957	0.00790679	0.265369	0.438926	0.272996	0.589805	1.35661	0	0.161721	0.454696	0.00355548	0.193888	0.293845	0.350985	0.749545	0.440821	0.000535263	0.0799758	0.217111
p__Bacteroidetes	c__Bacteroidia	o__Bacteroidales	f__Rikenellaceae	g__	s__	0.0538887	0.0626726	0	0	0	0	0	0	0	0	0	0	0	0	0	0	0	0	0	0	0	0	0.000715927	0	0	0	0	0	0	0	0	0	0	0	0	0	0	0	0	0	0	0	0	0
p__Bacteroidetes	c__Bacteroidia	o__Bacteroidales	f__Bacteroidaceae	g__Bacteroides	s__	0.0538887	0.0483101	0	0	0.000573345	0	0	0	0.0109188	0	0	0	0.00114065	0	0	0	0	0.00329533	0	0	0	0	0	0.000613358	0	0.000666049	0.00112954	0	0	0	0	0	0.00438297	0	0	0	0	0	0.000654823	0	0	0	0.00088862	0
p__Firmicutes	c__Clostridia	o__Clostridiales				0.0532692	0.0411289	0	0.00060342	0.00172004	0.00324424	0	0.00217235	0.000606601	0	0.0894112	0.000726327	0	0.0805764	0	1.25992	0.51052	0.000659065	0	0.0429494	0	0	0.184709	0	1.34191	1.21621	0	0	0.00469081	0.000614855	0.00151232	0.0549211	0	0.590967	1.29831	0.000711096	0	0.00201264	0	0.00720716	0.0282915	0.000535263	0.520732	0.542456
p__Bacteroidetes	c__Bacteroidia	o__Bacteroidales	f__Bacteroidaceae	g__Bacteroides	s__uniformis	0.0520304	0.0868277	0	0	0	0	0	0	0	0	0.000638651	0	0.000570324	0	0	0	0.00279278	0	0.02181	0.000810366	0	0.000705622	0.00357964	0.000613358	0.00302369	0.00333025	0	0.00053287	0	0	0.00226848	0.00126255	0	0.00767489	0.00383171	0.00355548	0.00923276	0.00067088	0.00720305	0	0	0	0.0088862	0.00322123
p__Firmicutes	c__Clostridia	o__Clostridiales	f__Lachnospiraceae	g__Coprococcus	s__	0.0507916	0.0639783	0.000548534	0.00181026	0.0470143	0	0.00222518	0.0564812	0.000606601	0.00824747	0.450249	0.000726327	0.0108362	0.735774	0	0.2495	0.802645	0.243854	0.183089	0.0696915	3.71752	0.137596	0.0157504	0	0.140299	0.0592784	0.0508294	0.0335708	0.0214437	0.0657895	0.0204163	0.00883788	0.000626139	0.194613	0.0670549	0.511278	0.0619914	0.0576957	2.37701	0.0209663	0.0151327	0	0.20616	0.0811751
p__Firmicutes	c__Clostridia	o__Clostridiales	f__Ruminococcaceae	g__Faecalibacterium	s__prausnitzii	0.0507916	0.0404761	0	0	0.0263739	0.000540707	0.00166888	0.012491	0	0.000549831	0.0025546	0	0	0.00588149	0	0	0	0	0.00114789	0	0	0	0	0	0	0	0	0	0	0	0	0	0	0.000548207	0	0	0	0	0	0	0	0	0	0.000644247
p__Firmicutes	c__Clostridia	o__Clostridiales	f__Ruminococcaceae	g__	s__	0.0495528	0.0391704	0.00109707	0.00060342	0.0275206	0.000540707	0.00111259	0.0532227	0	0.108867	0.0689743	0	0.0336491	0.0270548	0.000647681	0.0942683	0.040216	0.00263626	0.00114789	0.000810366	0.0820453	0.00211687	0	0	0	0	0.000564771	0	0.00134023	0.00553369	0	0	0	0	0	0.00711096	0.00131897	0.0067088	0.0687564	0.000655196	0.00131588	0	0	0
p__Firmicutes	c__Erysipelotrichi	o__Erysipelotrichales	f__Erysipelotrichaceae	g__	s__	0.048314	0.0385175	0	0.00060342	0.0470143	0.00108141	0.00389406	0.0141203	0	0.00329899	0.00447056	0	0	0.00176445	0	0	0.000558556	0	0	0	0	0	0	0	0	0	0	0	0	0	0	0	0	0	0	0	0	0	0	0	0	0	0	0
p__Bacteroidetes	c__Bacteroidia	o__Bacteroidales	f__Bacteroidaceae	g__Bacteroides	s__	0.0476946	0.0385175	0	0.0428428	0.0137603	0.000540707	0.00166888	0.00597398	0.0382159	0.00109966	0.0012773	0.00581062	0.0222426	0.00999853	0	0.000564481	0.000558556	0	0	0	0.000509598	0	0.000715927	0	0	0	0.000564771	0	0	0	0	0	0	0	0	0	0	0	0	0	0	0	0	0
p__Firmicutes	c__Clostridia	o__Clostridiales	f__Lachnospiraceae			0.0470751	0.05288	0	0.00120684	0.00516011	0.00702919	0.00166888	0.00706015	0.000606601	0.0225431	0.0325712	0.000726327	0.00570324	0.0617556	0.0032384	0.0174989	0.0474773	0	0	0.000810366	0	0	0.000715927	0	0.0048379	0.00865864	0	0.00053287	0.000670116	0.00122971	0.000756161	0	0	0.0191872	0.0280992	0.00142219	0.000659483	0.00067088	0.00196447	0.00196559	0	0	0.00266586	0.00322123
p__Bacteroidetes	c__Bacteroidia	o__Bacteroidales	f__Bacteroidaceae	g__Bacteroides	s__uniformis	0.0458363	0.048963	0	0.00060342	0	0	0	0	0	0.00109966	0.00447056	0	0.000570324	0	0	0	0.00111711	0	0.0177924	0.00162073	0	0.00141124	0	0	0.00120948	0	0	0.00053287	0.00134023	0	0.000756161	0	0	0.00274103	0.00319309	0.00142219	0.00131897	0	0.00261929	0.000655196	0.000657942	0	0.0044431	0.000644247
p__Firmicutes	c__Clostridia	o__Clostridiales	f__Lachnospiraceae	g__	s__	0.0445975	0.0287249	0.0016456	0.00120684	0.0894418	0.000540707	0.00333777	0.00760324	0	0.00439865	0.178184	0	0	0.0899868	0.00129536	1.07026	0.473656	0.000659065	0.124547	0.090761	0	0.138302	0.0229097	0	0.0780111	0.0546161	0	0.0229134	0.0670116	0	0.0491505	0.0328264	0	0.0427601	0.0523667	0	0.00263793	0.00603792	0	0.0209663	0.0184224	0	0.0302131	0.0322123
p__Firmicutes	c__Clostridia	o__Clostridiales	f__Ruminococcaceae	g__Ruminococcus	s__	0.0445975	0.0470044	0	0	0	0	0	0.000543089	0	0	0	0	0	0	0	0	0	0	0	0	0	0	0	0	0	0	0	0	0	0	0	0	0	0	0	0	0	0	0	0	0	0	0	0
p__Firmicutes	c__Clostridia	o__Clostridiales	f__Ruminococcaceae	g__	s__	0.0439781	0.0411289	0	0.00060342	0.00974687	0	0.00222518	0.00217235	0	0	0	0	0	0.000588149	0	0	0	0	0	0	0	0	0	0	0	0.000666049	0	0	0	0	0	0	0	0	0	0	0	0	0.000654823	0	0	0	0	0
p__Firmicutes	c__Clostridia	o__Clostridiales	f__Lachnospiraceae	g__	s__	0.0433587	0.0443931	0.00109707	0.00422394	0.00286673	0.0167619	0.00278147	0.00434471	0.0018198	0	0.0242687	0.000726327	0	0.0423467	0.00129536	0.151281	0.0580898	0	0	0.00405183	0	0	0.0121708	0	0.708752	0.730656	0	0	0.00201035	0	0	0.011363	0	0.254916	0.395943	0	0	0	0	0	0.00263177	0	0.0408765	0.0824636
p__Firmicutes	c__Clostridia	o__Clostridiales	f__	g__	s__	0.0427393	0.0483101	0.00109707	0	0	0	0.00166888	0.000543089	0	0	1.48167	0	0.00171097	0.195265	0	0.00451584	1.63434	0	0	0.727709	0.000509598	0	0.414522	0	0	0	0	0	0.0375265	0	0	0.613601	0	0	0	0	0	0.0261643	0	0	0.0401345	0	0	0
p__Firmicutes	c__Clostridia	o__Clostridiales	f__Ruminococcaceae			0.0427393	0.0613669	0	0.00120684	0.000573345	0.00811061	0.00111259	0.00217235	0	0	0.000638651	0	0.000570324	0	0.000647681	0.00790273	0.0195495	0	0	0	0	0	0	0	0	0	0	0	0	0	0	0	0	0	0	0	0	0	0	0	0	0	0	0
p__Firmicutes	c__Clostridia	o__Clostridiales	f__Lachnospiraceae	g__Lachnospira	s__	0.0421199	0.0411289	0	0	0.00344007	0	0	0	0	0	0	0	0	0.00294074	0	0	0.000558556	0	0	0	0	0	0	0	0	0	0	0	0	0	0	0	0	0	0	0	0	0	0	0	0	0	0	0
p__Firmicutes	c__Clostridia	o__Clostridiales	f__Lachnospiraceae			0.040881	0.0411289	0.00274267	0.00241368	0.0063068	0.00216283	0.000556294	0.0114049	0	0.094571	0.0300166	0.000726327	0.0524698	0.0352889	0.00194304	0.000564481	0.00167567	0	0.0418982	0.0364665	0.000509598	0.0719734	0.0286371	0	0.00120948	0.0039963	0	0.00905879	0.0361862	0	0.0325149	0.0366141	0	0.0087713	0.0127724	0	0.00527586	0.00603792	0	0.0452085	0.0144747	0	0.0106634	0.0096637
p__Firmicutes	c__Clostridia	o__Clostridiales	f__Lachnospiraceae	g__	s__	0.0396422	0.0404761	0	0	0	0	0.000556294	0	0	0	0.124537	0	0	0.0135274	0	0.300868	0.258053	0	0	0.0356561	0	0	0.00143185	0	0	0.00333025	0	0	0.00335058	0	0	0.00252511	0	0	0	0	0	0.00536704	0	0	0.00263177	0	0	0
p__Bacteroidetes	c__Bacteroidia	o__Bacteroidales	f__Rikenellaceae	g__	s__	0.0384034	0.0417817	0.00109707	0.00060342	0.00172004	0.00162212	0.00166888	0.00325853	0	0	0	0	0	0	0.00194304	0.000564481	0.000558556	0	0	0	0	0	0	0	0	0	0	0	0	0	0	0	0	0	0	0	0	0	0	0	0	0	0	0
p__Firmicutes	c__Clostridia	o__Clostridiales	f__Lachnospiraceae	g__Coprococcus	s__	0.0384034	0.0411289	0.000548534	0.00241368	0.0108936	0.00702919	0.00111259	0.079834	0.0012132	0.00329899	0.000638651	0	0.00171097	0.0288193	0.00647681	0.0310464	0.00949546	0	0	0	0.000509598	0	0	0	0.062288	0.067271	0	0	0.000670116	0	0	0	0	0.145275	0.0983473	0	0	0	0	0.00131039	0	0	0.105746	0.154619
p__Bacteroidetes	c__Bacteroidia	o__Bacteroidales	f__[Odoribacteraceae]	g__Butyricimonas	s__	0.037784	0.0561442	0.000548534	0	0.00114669	0.00108141	0	0.000543089	0	0.00714781	0.00702516	0	0.00456259	0.0011763	0	0.00338688	0.00390989	0	0.0154966	0.0178281	0	0.0176405	0.0680131	0	0.0108853	0.0293062	0	0.0282421	0.046238	0.00122971	0.0347834	0.0555524	0	0.0087713	0.0146882	0	0.0171466	0.0301896	0	0.0517605	0.0348709	0	0.00266586	0.010308
						0.037784	0.0306835	0.0362033	0.0235334	0.0269472	0.0264946	0.0406095	0.0347577	0.0382159	0.0395878	0.0383191	0.0276004	0.0330788	0.0411704	0.0349748	0.0338688	0.0368647	0.0395439	0.0361587	0.0388976	0.0382199	0.0395148	0.0379441	0.032508	0.0362843	0.0452914	0.0316272	0.0325051	0.034846	0.0301279	0.0294903	0.0378766	0.0425774	0.0449529	0.0312923	0.0497767	0.0303362	0.0342149	0.0281574	0.0419326	0.0644784	0.0390742	0.0373221	0.0392991
p__Firmicutes	c__Clostridia	o__Clostridiales	f__Ruminococcaceae	g__Oscillospira	s__	0.0371646	0.0404761	0	0	1.77164	0	0.576877	3.22921	0	0	0.26504	0	0.00171097	0.240553	0	0.356752	0.593745	0	0	0	0	0	0.00357964	0	0	0.00199815	0	0	0	0	0	0.00189383	0	0.000548207	0	0	0.000659483	0	0	0	0	0	0.00088862	0
p__Firmicutes	c__Clostridia	o__Clostridiales	f__Lachnospiraceae	g__Blautia	s__producta	0.0371646	0.0463516	0	0.00120684	0.00114669	0	0.000556294	0.00814633	0.000606601	0	0	0	0	0.00176445	0	0.0327399	0.0122882	0	0	0	0.000509598	0	0	0	0	0	0	0	0	0	0	0	0	0	0	0	0	0	0	0	0	0	0	0
p__Firmicutes	c__Clostridia	o__Clostridiales	f__Ruminococcaceae	g__	s__	0.0365452	0.0313363	0	0	0.0602012	0	0.00667553	0.0266113	0	0	0.00383191	0	0	0.00470519	0	0.0112896	0.0106126	0	0.133156	0.0623982	0	0.00352811	0.00214778	0	0.18384	0.0506198	0	0.192366	0.11794	0.00245942	0.0181479	0.0145194	0	0.366202	0.157739	0	0.10222	0.134847	0	0.0445534	0.0250018	0	0.00266586	0.0206159
p__Firmicutes	c__Clostridia	o__Clostridiales	f__Ruminococcaceae			0.0365452	0.0450459	0.00109707	0.00181026	0.860018	0.000540707	0.0700931	0.355723	0.137092	0.052234	0.025546	0.131465	0.0479072	0.72107	0.540166	0.262483	0.0714952	0.0362486	0.0516553	0.0275525	0.0336335	0.0063506	0.0150345	0.117151	0.178398	0.135208	0.0965758	0.0117231	0.0314954	0.067634	0.00983009	0.011363	0.690005	0.109093	0.0517281	0.00355548	0.0145086	0.0308605	0.0923301	0.00851755	0.0105271	0.544363	0.113743	0.0876176
p__Bacteroidetes	c__Bacteroidia	o__Bacteroidales	f__Bacteroidaceae	g__Bacteroides	s__	0.0365452	0.0398232	0	0.00362052	0.0154803	0	0.00111259	0	0.0012132	0.0153953	0.0395964	0.00145265	0.00798453	0.00470519	0	0.000564481	0.0502701	0	0.0241058	0.00567256	0	0	0	0	0.0223753	0.00333025	0.00338862	0.0309065	0.0160828	0	0	0	0	0.0263139	0.0114951	0.000711096	0.0520991	0.0207973	0.00130965	0.000655196	0	0	0.0266586	0.0109522
p__Firmicutes	c__Clostridia	o__Clostridiales	f__Ruminococcaceae	g__	s__	0.0365452	0.0698538	0.00274267	0.0030171	0.234498	0.00702919	0.0584109	0.254709	0.0024264	0.00329899	0.0306553	0.00290531	0	0.0676371	0.00712449	2.03269	1.22771	0	0.616993	0.543756	0.0224223	0.246262	0.108105	0	0.869613	1.4773	0	0.149736	0.313614	0.00184456	0.321368	0.26198	0	0.259302	0.560707	0.00426658	0.0237414	0.0469616	0.139477	0.157902	0.101981	0	0.0488741	0.0708672
p__Bacteroidetes	c__Bacteroidia	o__Bacteroidales	f__Bacteroidaceae	g__Bacteroides	s__ovatus	0.0359258	0.0385175	0.00219414	0.0422394	0.0126136	0.00162212	0.00222518	0.00325853	0.0109188	0.0505845	0.0964363	0.00217898	0.019391	0.0141156	0.00194304	0.0762049	0.0491529	0.00263626	0.117659	0.0623982	0.000509598	0.0063506	0.0128867	0.00184007	0.298136	0.263756	0.0632543	0.319722	0.338408	0.00368913	0.0204163	0.041033	0.00125228	0.288905	0.328889	0.0433769	0.247306	0.299212	0.011132	0.0262079	0.0782951	0.000535263	0.327901	0.327277
p__Firmicutes	c__Clostridia	o__Clostridiales	f__Ruminococcaceae	g__	s__	0.0353064	0.0417817	0	0.00060342	0.0865751	0	0.127391	0.00923251	0.0012132	0.0329899	0.0453442	0.0101686	0.0022813	0.00999853	0	0.00395136	0.0374233	0	0.00803526	0.0024311	0.00305759	0	0	0	0.00665211	0.0026642	0	0.00319722	0.00201035	0	0	0	0	0.00712669	0.00574757	0	0.000659483	0.00268352	0.00130965	0.000655196	0	0.000535263	0.00177724	0.000644247
						0.0353064	0.0208909	0.0274267	0.0289642	0.0235072	0.0216283	0.0211392	0.0293268	0.0285102	0.0241926	0.0261847	0.0152529	0.01768	0.023526	0.0213735	0.0259661	0.0268107	0.0283398	0.0132008	0.0178281	0.0305759	0.026108	0.029353	0.0312812	0.0380985	0.0233117	0.0237204	0.0170518	0.0194334	0.0245942	0.0241971	0.0303013	0.0231671	0.0296032	0.0210744	0.0376881	0.0164871	0.0248226	0.0163706	0.0176903	0.0335551	0.0321158	0.0248814	0.0354336
						0.034687	0.0352533	0.0411401	0.0199129	0.0344007	0.0275761	0.037828	0.0347577	0.0382159	0.0335397	0.0364031	0.0312321	0.0376414	0.0388178	0.0330317	0.0316109	0.0396575	0.0289989	0.0321411	0.0405183	0.0321047	0.0366923	0.0329327	0.0233076	0.0320511	0.0326364	0.0259795	0.0239792	0.0314954	0.029513	0.0257095	0.0277762	0.036316	0.0378263	0.0312923	0.0391103	0.0276983	0.0342149	0.0327412	0.0307942	0.0447401	0.0363979	0.0302131	0.0425203
						0.0334481	0.0280721	0.0224899	0.0241368	0.0298139	0.0178433	0.0356028	0.0271544	0.0315433	0.0318902	0.0287393	0.0232425	0.0336491	0.023526	0.0265549	0.0321754	0.0312791	0.0270217	0.0292713	0.0251214	0.0214031	0.026108	0.0279212	0.0269877	0.0308416	0.0319704	0.0310624	0.028775	0.0274747	0.0264388	0.027978	0.0277762	0.0262978	0.0285067	0.026822	0.0412436	0.0250603	0.0254934	0.0301219	0.0235871	0.0513195	0.0331863	0.0231041	0.0309239
p__Firmicutes	c__Clostridia	o__Clostridiales	f__Lachnospiraceae			0.0334481	0.0169738	0.00109707	0.0500839	0.417395	0	0.090676	0.631069	0	0.199589	0.302721	0.00581062	0.191629	0.0970446	0	0.180069	0.189351	0	0.0568208	0.232575	0.0010192	0.0719734	0.0415238	0	0.0393079	0.093913	0	0.0724703	0.359852	0.000614855	0.141402	0.214634	0	0.0624955	0.281631	0	0.144427	0.4884	0	0.194593	0.307917	0	0.0808644	0.516686
						0.0334481	0.0378647	0.0389459	0.0374121	0.0349741	0.0259539	0.0550731	0.0374731	0.0473149	0.0406875	0.0408737	0.0305057	0.0330788	0.0370534	0.0453377	0.0429005	0.040216	0.0448165	0.0384545	0.0340354	0.0473926	0.0515104	0.0422397	0.032508	0.0465648	0.039963	0.0316272	0.0330379	0.0361862	0.0387359	0.0347834	0.0378766	0.0356899	0.0455011	0.0344854	0.0426658	0.036931	0.0375693	0.0301219	0.0380014	0.056583	0.0460326	0.0462083	0.04703
						0.0328287	0.0346005	0.0345577	0.0253436	0.0338274	0.0291982	0.0344902	0.0347577	0.0382159	0.03244	0.027462	0.0334111	0.0336491	0.0270548	0.0330317	0.0265306	0.030162	0.0336123	0.0229579	0.0226903	0.0259895	0.0373979	0.0336486	0.0294412	0.0429364	0.0326364	0.0350158	0.0202491	0.0341759	0.0233645	0.0325149	0.0252511	0.0331854	0.0328924	0.0300151	0.0504878	0.0356121	0.0308605	0.0216092	0.0307942	0.046056	0.0310453	0.0248814	0.0296354
p__Firmicutes	c__Clostridia	o__Clostridiales	f__Lachnospiraceae	g__	s__	0.0322093	0.0274193	0	0	0.00114669	0	0	0.000543089	0	0	0.0766381	0	0	0.0311719	0	0.0874945	0.0865762	0	0	0.0429494	0.000509598	0	0.0630016	0	0	0	0	0	0.0670116	0	0.000756161	0.0189383	0.000626139	0	0.0670549	0	0	0.0758094	0	0	0.0539513	0	0	0.0360778
						0.0315899	0.0280721	0.0340091	0.0235334	0.0206404	0.0243318	0.0339339	0.0347577	0.0357895	0.0351892	0.0319326	0.0246951	0.0376414	0.0382297	0.0239642	0.0310464	0.0329548	0.0316351	0.0344368	0.0275525	0.0382199	0.0458654	0.0422397	0.041095	0.0441458	0.0259759	0.0389692	0.0303736	0.028815	0.0325873	0.0272218	0.0435581	0.0419513	0.0400191	0.0370399	0.0462212	0.0250603	0.0355566	0.0275026	0.033415	0.0480298	0.0380037	0.0311017	0.0360778
						0.0315899	0.0215437	0.0213928	0.018706	0.0275206	0.0275761	0.0317088	0.0217235	0.0303301	0.0280414	0.0261847	0.0188845	0.0199613	0.0264667	0.0207258	0.0259661	0.0329548	0.0237264	0.0241058	0.0162073	0.0224223	0.0254024	0.0315008	0.0214675	0.0350748	0.0246438	0.0293681	0.0218477	0.0281449	0.0147565	0.0219287	0.0202009	0.0256717	0.0350852	0.026822	0.0348437	0.0290172	0.0261643	0.0255381	0.0216215	0.0328971	0.0278337	0.0231041	0.0309239
						0.0315899	0.0137096	0.0170046	0.018706	0.0275206	0.0156805	0.0233644	0.0217235	0.0248706	0.0241926	0.0242687	0.0239688	0.0262349	0.0247022	0.0213735	0.0270951	0.0273693	0.0309761	0.0229579	0.0226903	0.0229319	0.0232855	0.0264893	0.0269877	0.0387032	0.0239778	0.0248499	0.0255778	0.0268046	0.0196754	0.0173917	0.0258824	0.0175319	0.0279585	0.0172427	0.0291549	0.0217629	0.0161011	0.022264	0.0262079	0.0250018	0.0240868	0.0239927	0.0283469
p__Firmicutes	c__Clostridia	o__Clostridiales	f__Ruminococcaceae	g__	s__	0.0315899	0.0267664	0	0.00120684	0.0212138	0.00216283	0.00111259	0.0353008	0	0.113265	0.0702516	0	0.0245239	0.0247022	0	0.0920103	0.035189	0.00527252	0.000573947	0.00162073	0.105487	0.000705622	0.000715927	0	0	0	0	0	0	0.00491884	0	0	0	0	0	0.00995534	0.00329741	0.00536704	0.062863	0.000655196	0	0.000535263	0	0
						0.0315899	0.0254607	0.0213928	0.0217231	0.0252272	0.0210876	0.0294836	0.0325853	0.0370027	0.0252922	0.0242687	0.0276004	0.0268052	0.0211734	0.0336794	0.028224	0.0363062	0.0243854	0.0275495	0.024311	0.0300663	0.0338698	0.0307849	0.0220809	0.0350748	0.0219796	0.0248499	0.0250449	0.0335058	0.0276685	0.023441	0.0195696	0.022541	0.0274103	0.0261834	0.0383992	0.019125	0.022139	0.0235736	0.0190007	0.0421083	0.0192695	0.0293245	0.0296354
p__Firmicutes	c__Clostridia	o__Clostridiales	f__	g__	s__	0.0309705	0.0228494	0	0	0	0	0	0	0	0.856637	0.205646	0.0203372	0.171097	0.00646964	0	0.329657	0.015081	0.0982008	0.245076	0.0397079	0.540174	0.145358	0.0272052	0	0.370099	0.0213136	0.274479	0.0948509	0.0670116	0.234875	0.0272218	0.00189383	0.000626139	0.14363	0.0312923	0.303638	0.0290172	0.00805056	0.253417	0.0445534	0.00197383	0	0.159952	0.0173947
						0.0309705	0.032642	0.0279753	0.0193094	0.0309606	0.0216283	0.0389406	0.0380162	0.0376093	0.035739	0.0338485	0.0196108	0.0302272	0.0341126	0.0239642	0.0333044	0.025135	0.0355895	0.0286974	0.0251214	0.0300663	0.0282249	0.0336486	0.0306679	0.0266085	0.026642	0.0316272	0.0234463	0.0261345	0.0288982	0.0347834	0.0328264	0.0288024	0.0339888	0.026822	0.0455101	0.0303362	0.0201264	0.0209543	0.0281734	0.0506616	0.0358626	0.02577	0.0373663
						0.0309705	0.0267664	0.0367518	0.0223265	0.0252272	0.0210876	0.0328214	0.0385593	0.0345763	0.0269417	0.0344872	0.0225161	0.0296568	0.023526	0.030441	0.0287885	0.0323963	0.0388849	0.0229579	0.0340354	0.0214031	0.0373979	0.0322167	0.0355747	0.0302369	0.0313043	0.0288033	0.0191833	0.0281449	0.0288982	0.0302464	0.0372454	0.040699	0.0383745	0.0274606	0.0511989	0.0257198	0.0268352	0.0261929	0.030139	0.0421083	0.0337216	0.0302131	0.0392991
						0.0303511	0.0169738	0.0191987	0.0199129	0.0235072	0.022169	0.0300399	0.0276975	0.024264	0.0296909	0.0287393	0.0181582	0.0268052	0.0241141	0.0246119	0.029353	0.0256936	0.0309761	0.0252537	0.0186384	0.0234415	0.0268136	0.0315008	0.025761	0.0223753	0.0246438	0.0242851	0.0234463	0.0335058	0.0227496	0.0249533	0.0328264	0.0256717	0.0306996	0.0274606	0.0355548	0.0151681	0.016772	0.0255381	0.0216215	0.0375027	0.0235516	0.018661	0.0238371
p__Bacteroidetes	c__Bacteroidia	o__Bacteroidales	f__Bacteroidaceae	g__Bacteroides	s__	0.0297317	0.0404761	0	0	0	0	0	0	0	0	0	0	0	0	0	0	0	0	0.000573947	0	0	0	0	0	0	0	0	0	0	0	0	0	0	0	0	0	0	0	0	0	0	0	0	0
						0.0297317	0.0254607	0.0290723	0.0193094	0.0280939	0.0270354	0.0261458	0.0287837	0.0260838	0.0247424	0.027462	0.0174319	0.0319381	0.0264667	0.0252596	0.0270951	0.0290449	0.0270217	0.0200882	0.0178281	0.0203839	0.0352811	0.029353	0.0226942	0.0387032	0.027308	0.0293681	0.0250449	0.0314954	0.0184456	0.0204163	0.0265136	0.0319331	0.0296032	0.0166041	0.0412436	0.0250603	0.0187846	0.0288122	0.0235871	0.034213	0.03051	0.0275472	0.0309239
						0.0297317	0.0241551	0.0279753	0.0247402	0.0263739	0.0189247	0.0328214	0.0282406	0.0297235	0.0236427	0.0325712	0.0246951	0.021102	0.0299956	0.0297933	0.0259661	0.0307206	0.0283398	0.0298453	0.0275525	0.0219127	0.0303417	0.0307849	0.0269877	0.0241895	0.0346346	0.0327567	0.0234463	0.0274747	0.0301279	0.023441	0.0385079	0.0275501	0.0339888	0.0280992	0.0426658	0.020444	0.0315314	0.0196447	0.0314494	0.0355289	0.0256926	0.02577	0.0380106
						0.0297317	0.0215437	0.0208443	0.0205163	0.0235072	0.0194655	0.0239207	0.0238959	0.0297235	0.0214434	0.0249074	0.0239688	0.021102	0.0205852	0.0239642	0.0270951	0.0229008	0.0237264	0.0189403	0.0275525	0.0183455	0.0324586	0.0214778	0.0220809	0.0260037	0.0259759	0.0220261	0.0186505	0.0207736	0.0209051	0.0204163	0.0208321	0.0219149	0.0230247	0.0255447	0.0263105	0.0257198	0.0194555	0.0189899	0.0229319	0.0348709	0.0192695	0.0213269	0.0373663
p__Bacteroidetes	c__Bacteroidia	o__Bacteroidales	f__Rikenellaceae	g__	s__	0.0291123	0.0274193	0	0	0	0	0.000556294	0.000543089	0	0.00109966	0.000638651	0	0	0.000588149	0	0.000564481	0	0	0.000573947	0	0	0	0.000715927	0	0	0	0	0.00053287	0	0	0	0	0	0	0	0	0	0.00067088	0	0	0	0	0	0.000644247
p__Firmicutes	c__Clostridia	o__Clostridiales	f__Lachnospiraceae	g__Anaerostipes	s__	0.0291123	0.0300306	0	0	0.00516011	0	0	0.00271544	0	0	0.0025546	0	0	0.00294074	0	0.00112896	0.00167567	0	0	0.0121555	0.000509598	0	0.137458	0	0.250361	0.307049	0.000564771	0	0.00268046	0.000614855	0	0.0176758	0	1.43466	1.15143	0.000711096	0	0.0067088	0	0.00917275	0.0467139	0.000535263	0.751773	0.670661
						0.0291123	0.0319891	0.0356547	0.0241368	0.0252272	0.0254132	0.0333777	0.0298699	0.0406423	0.0274916	0.0325712	0.0188845	0.0307975	0.0341126	0.0291456	0.029353	0.0335134	0.0283398	0.0281234	0.0235006	0.0229319	0.031753	0.0229097	0.0288278	0.0326558	0.0286401	0.0310624	0.0271764	0.0355161	0.0215199	0.0287341	0.0258824	0.0250456	0.0312478	0.0319309	0.0312882	0.0230819	0.022139	0.0255381	0.0183455	0.0421083	0.0353274	0.0266586	0.0296354
p__Firmicutes	c__Clostridia	o__Clostridiales	f__Lachnospiraceae	g__	s__	0.0284929	0.0332948	0.000548534	0.00060342	0.033254	0.000540707	0.00667553	0.0586536	0	0	0.00191595	0	0.000570324	0.0464638	0	0.00564481	0.00502701	0	0.0160705	0.0259317	0.010192	0.0225799	0.000715927	0	0	0	0	0.00053287	0.00402069	0.000614855	0.00831777	0.00126255	0	0	0	0	0.00263793	0.00067088	0.0288122	0.0209663	0.00197383	0.000535263	0	0
p__Firmicutes	c__Clostridia	o__Clostridiales	f__Lachnospiraceae	g__Blautia	s__	0.0284929	0.0280721	0.000548534	0	0.00286673	0.00108141	0.00389406	0.0097756	0	0	0.0025546	0	0.000570324	0.00764593	0	0.0203213	0.0106126	0	0.00172184	0.00162073	0	0	0.00859113	0	0.105829	0.105236	0	0.00053287	0.000670116	0.000614855	0	0.00441894	0	1.53388	1.62975	0	0	0.00067088	0	0.00196559	0.000657942	0	0.337676	0.744749
						0.0284929	0.0319891	0.0285238	0.0205163	0.0189204	0.0237911	0.0233644	0.0266113	0.0279036	0.0247424	0.0204368	0.0305057	0.0273755	0.0223497	0.0291456	0.0237082	0.0217837	0.0257036	0.0235318	0.0218799	0.0305759	0.031753	0.0322167	0.0233076	0.0405174	0.0286401	0.0248499	0.0197162	0.0254644	0.0184456	0.0219287	0.0277762	0.0262978	0.0241211	0.026822	0.0398214	0.0230819	0.0214682	0.0229188	0.0281734	0.0322392	0.0278337	0.0266586	0.0412318
						0.0278734	0.0332948	0.0279753	0.018706	0.0223605	0.0232504	0.0361591	0.0238959	0.0230508	0.0164949	0.0281007	0.0254215	0.0205317	0.0258785	0.0278503	0.0225792	0.0268107	0.0283398	0.0189403	0.0235006	0.0229319	0.0275192	0.0229097	0.0245343	0.0290274	0.0253099	0.027109	0.0186505	0.0221138	0.0239793	0.0264656	0.0271449	0.0231671	0.0285067	0.0185199	0.0291549	0.0164871	0.0228099	0.0229188	0.0229319	0.0355289	0.0342568	0.018661	0.0289911
						0.0278734	0.020238	0.0257811	0.0247402	0.0235072	0.0243318	0.0272584	0.0233528	0.0248706	0.0230929	0.025546	0.0334111	0.021102	0.0241141	0.028498	0.0248371	0.0279278	0.0237264	0.0200882	0.0251214	0.0275183	0.0324586	0.0243415	0.0220809	0.0387032	0.0219796	0.0220261	0.0159861	0.0308253	0.0245942	0.0257095	0.0239885	0.0256717	0.0290549	0.0280992	0.0355548	0.0244009	0.0228099	0.0209543	0.0222767	0.0348709	0.0256926	0.0159952	0.0309239
						0.027254	0.0182795	0.0279753	0.0174992	0.0223605	0.0173026	0.0278147	0.0276975	0.0321499	0.0186943	0.0229914	0.0116212	0.0250942	0.0258785	0.0207258	0.0270951	0.0229008	0.0270217	0.0252537	0.0291732	0.0198743	0.0268136	0.0286371	0.034348	0.0278179	0.0213136	0.0276738	0.028775	0.023454	0.0233645	0.0143671	0.0246198	0.0262978	0.0219283	0.021713	0.0355548	0.0197845	0.0201264	0.0196447	0.0196559	0.0282915	0.0235516	0.0133293	0.0322123
						0.027254	0.0267664	0.0323635	0.0241368	0.0223605	0.0264946	0.0239207	0.0336715	0.0224442	0.0291411	0.0261847	0.0167055	0.0290865	0.0364652	0.028498	0.029353	0.0335134	0.0283398	0.0241058	0.0186384	0.0239511	0.0275192	0.0372282	0.0245343	0.0362843	0.0219796	0.0304976	0.0266435	0.0294851	0.0227496	0.0249533	0.0258824	0.0275501	0.0356334	0.021713	0.0362659	0.0296767	0.0234808	0.022264	0.0163799	0.0355289	0.0267632	0.0231041	0.0354336
p__Firmicutes	c__Clostridia	o__Clostridiales	f__	g__	s__	0.027254	0.0359062	0.000548534	0.00060342	0.00401342	0.00270354	0	0.00108618	0	0	0.00510921	0	0	0.000588149	0.00129536	0.0129831	0.00446845	0	0	0	0	0	0	0	0	0	0	0	0	0	0	0	0	0	0	0	0	0	0	0	0	0	0	0
						0.027254	0.0287249	0.024684	0.0199129	0.018347	0.0216283	0.0255895	0.0228097	0.0260838	0.0225431	0.0312939	0.0196108	0.0188207	0.0199971	0.0207258	0.0270951	0.0206666	0.0296579	0.0223839	0.0137762	0.0285375	0.026108	0.0264893	0.023921	0.0320511	0.0239778	0.019767	0.0170518	0.0268046	0.0276685	0.0264656	0.0220947	0.022541	0.0301514	0.0204358	0.0327104	0.0184655	0.0241517	0.0281574	0.0157247	0.0368448	0.0251574	0.0293245	0.0322123
						0.0266346	0.0156681	0.0208443	0.0138787	0.0235072	0.0189247	0.0267021	0.0238959	0.0236574	0.0263919	0.0210755	0.0210635	0.022813	0.0211734	0.0226688	0.0225792	0.0256936	0.0237264	0.0200882	0.0226903	0.0214031	0.0218743	0.0257734	0.0276011	0.0181421	0.0199815	0.0180727	0.0197162	0.0261345	0.0196754	0.0241971	0.0202009	0.0200364	0.018639	0.0178813	0.0277327	0.0197845	0.0174429	0.0176802	0.0163799	0.0309233	0.0246221	0.0266586	0.0231929
						0.0266346	0.0221965	0.024684	0.0205163	0.0280939	0.00973273	0.0255895	0.0249821	0.0248706	0.0203438	0.0281007	0.0217898	0.0199613	0.0199971	0.0220212	0.0254016	0.0279278	0.0257036	0.0189403	0.0194488	0.0249703	0.0324586	0.0178982	0.025761	0.0302369	0.0253099	0.0299328	0.0186505	0.0261345	0.0196754	0.0181479	0.0239885	0.026924	0.0263139	0.0191586	0.0341326	0.0224224	0.0275061	0.0196447	0.0268631	0.0348709	0.0251574	0.0311017	0.0296354
						0.0266346	0.0241551	0.0230384	0.0217231	0.0143336	0.0216283	0.0261458	0.0271544	0.0279036	0.0214434	0.014689	0.0167055	0.0216723	0.011763	0.0265549	0.0197568	0.0139639	0.0243854	0.0223839	0.0210695	0.0193647	0.0197574	0.0221937	0.0245343	0.0247942	0.0186494	0.0208965	0.0213148	0.028815	0.0221348	0.0211725	0.0265136	0.0206626	0.0219283	0.0166041	0.0341326	0.0158276	0.0181138	0.0170254	0.0157247	0.0368448	0.0224811	0.0231041	0.0289911
p__Firmicutes	c__Clostridia	o__Clostridiales	f__Ruminococcaceae	g__	s__	0.0260152	0.0241551	0	0	0.0131869	0	0	0.00760324	0	0	0	0	0	0.00529334	0	0	0	0.000659065	0.000573947	0	0	0	0	0	0	0	0	0	0	0	0	0	0	0.00164462	0	0	0	0	0	0	0	0	0	0
						0.0260152	0.0261136	0.0181016	0.0162923	0.0235072	0.0162212	0.0178014	0.0190081	0.0254772	0.0208936	0.0236301	0.0188845	0.019391	0.0188208	0.0200781	0.0265306	0.0240179	0.0210901	0.0212361	0.0202592	0.0203839	0.026108	0.0243415	0.0233076	0.0211658	0.0179833	0.0180727	0.0149204	0.0274747	0.0215199	0.0272218	0.0208321	0.0262978	0.031796	0.0185199	0.0327104	0.020444	0.016772	0.0176802	0.0216215	0.0276336	0.0267632	0.0222155	0.0335008
						0.0260152	0.0280721	0.0296209	0.0247402	0.0246538	0.0210876	0.037828	0.0309561	0.0279036	0.0280414	0.0197982	0.0283268	0.0268052	0.03176	0.0226688	0.0231437	0.025135	0.0289989	0.0373066	0.0235006	0.0275183	0.0324586	0.0264893	0.0355747	0.036889	0.0353006	0.0293681	0.0255778	0.0254644	0.0264388	0.0302464	0.0277762	0.036316	0.0263139	0.0185199	0.044799	0.0356121	0.0248226	0.0261929	0.0314494	0.0375027	0.0331863	0.032879	0.0309239
						0.0260152	0.0169738	0.0181016	0.0181026	0.00974687	0.0156805	0.0178014	0.0168357	0.0260838	0.0192441	0.0172436	0.00944225	0.01768	0.0182326	0.0213735	0.0191923	0.0145225	0.0230673	0.0183663	0.0178281	0.0198743	0.0190518	0.0186141	0.0208542	0.0223753	0.0219796	0.014684	0.0202491	0.0180931	0.0141417	0.0196602	0.0189383	0.0175319	0.0224765	0.0223516	0.0277327	0.00989224	0.0161011	0.0150609	0.0203111	0.0309233	0.0181989	0.0195496	0.0206159
p__Firmicutes	c__Clostridia	o__Clostridiales	f__Ruminococcaceae	g__	s__	0.0260152	0.020238	0	0	0.00172004	0	0.00389406	0.00271544	0	0	0.0376804	0	0.000570324	0.011763	0	0.0028224	0.0173152	0	0	0.0194488	0	0	0.00214778	0	0	0.00199815	0	0	0.00335058	0	0	0.00883788	0	0	0	0	0	0.0120758	0	0	0.00328971	0	0	0
						0.0260152	0.0150153	0.016456	0.0199129	0.0206404	0.0118956	0.0261458	0.0206374	0.0260838	0.0181444	0.0159663	0.0152529	0.0171097	0.0229378	0.0136013	0.00959617	0.0206666	0.0191129	0.0166445	0.0170177	0.0193647	0.0169349	0.0236256	0.0208542	0.0247942	0.0193154	0.0152488	0.0127889	0.0281449	0.0184456	0.0211725	0.022726	0.0162796	0.0219283	0.0197972	0.0319993	0.019125	0.0207973	0.0170254	0.0216215	0.0243439	0.0192695	0.0195496	0.0251256
p__Firmicutes	c__Clostridia	o__Clostridiales	f__Ruminococcaceae	g__	s__	0.0260152	0.0339477	0	0	0.0063068	0.000540707	0.00278147	0.000543089	0	0	0	0	0	0.000588149	0	0	0	0	0	0	0	0	0	0	0	0	0	0	0	0	0	0	0	0	0	0	0	0	0	0	0	0	0	0
p__Firmicutes	c__Clostridia	o__Clostridiales	f__	g__	s__	0.0260152	0.036559	0	0.00060342	0.00286673	0	0.00111259	0.00434471	0	0	0.0166049	0	0	0.023526	0	0	0.00446845	0	0	0	0	0	0.00214778	0	0	0	0	0	0	0	0	0	0	0	0	0	0	0	0	0	0	0	0	0
p__Firmicutes	c__Clostridia	o__Clostridiales	f__Lachnospiraceae	g__[Ruminococcus]	s__gnavus	0.0253958	0.0235022	0.000548534	0.00060342	0.467276	0	0.112371	0.626181	0.0837109	0.762066	0.516669	3.19729	1.06479	1.06396	0	0.390056	0.32117	0	0.0929795	0.0567256	0.0214031	1.95951	0.126719	0.000613358	0.00120948	0	0	0.00159861	0.00402069	0	0.108887	0.0309326	0	0	0.00127724	0	0.00131897	0.00067088	0	0.00196559	0.000657942	0.000535263	0	0
						0.0253958	0.020238	0.0191987	0.018706	0.0235072	0.0259539	0.0222518	0.0282406	0.0206244	0.0219932	0.0172436	0.0181582	0.0250942	0.0188208	0.0200781	0.0248371	0.0256936	0.0250445	0.0246797	0.0202592	0.0198743	0.026108	0.0279212	0.0276011	0.0260037	0.0219796	0.0203317	0.0138546	0.017423	0.0233645	0.0272218	0.022726	0.0275501	0.0274103	0.0204358	0.0362659	0.0263793	0.0154302	0.0235736	0.0262079	0.0302653	0.0289042	0.0204383	0.0244814
p__Firmicutes	c__Clostridia	o__Clostridiales				0.0253958	0.0456988	0	0	0.00688014	0	0.00333777	0	0	0	0	0	0	0.00352889	0	0	0	0	0	0	0	0	0	0	0	0	0	0	0	0	0	0	0	0	0	0	0	0	0	0	0	0	0	0
p__Bacteroidetes	c__Bacteroidia	o__Bacteroidales	f__Rikenellaceae	g__	s__	0.0253958	0.0195852	0.000548534	0.00060342	0	0.00162212	0	0	0.00606601	0.0208936	0.0708903	0.000726327	0.00912518	0.0311719	0	0.0745114	0.102774	0	0.0120529	0.0316043	0	0.0395148	0.180414	0	0	0.0013321	0	0.00799305	0.0180931	0.00122971	0.037808	0.135725	0	0	0	0	0	0.0100632	0	0.0157247	0.154616	0	0	0
						0.0253958	0.0267664	0.0241355	0.02293	0.0263739	0.0216283	0.0289273	0.0282406	0.024264	0.0269417	0.027462	0.0217898	0.0285162	0.03176	0.0181351	0.0265306	0.0279278	0.0309761	0.0160705	0.0251214	0.0239511	0.0268136	0.0257734	0.0208542	0.0278179	0.0179833	0.0180727	0.0234463	0.023454	0.0215199	0.0173917	0.0246198	0.0275501	0.0301514	0.0280992	0.0355548	0.0197845	0.016772	0.0248833	0.0176903	0.0361868	0.0315805	0.0239927	0.0219044
						0.0247764	0.012404	0.016456	0.0144821	0.0143336	0.0140584	0.0205829	0.0146634	0.0206244	0.0164949	0.0159663	0.0225161	0.0188207	0.0247022	0.0155443	0.0180634	0.0156396	0.019772	0.0160705	0.015397	0.0157975	0.0183462	0.0178982	0.0214675	0.013909	0.0199815	0.0192022	0.0117231	0.0221138	0.0178308	0.0196602	0.0220947	0.0150273	0.0252175	0.0146882	0.029866	0.0151681	0.0154302	0.0229188	0.0170351	0.023028	0.0230163	0.0133293	0.0244814
						0.0247764	0.0208909	0.0268782	0.0150855	0.0240805	0.0173026	0.0194703	0.0173788	0.0200178	0.0219932	0.0185209	0.0167055	0.021102	0.0164682	0.0246119	0.0146765	0.0184324	0.0144994	0.0212361	0.0121555	0.0193647	0.0246968	0.0257734	0.023921	0.0241895	0.0193154	0.0203317	0.016519	0.0201035	0.0252091	0.023441	0.0164132	0.022541	0.0230247	0.0204358	0.0270216	0.0237414	0.0134176	0.0144061	0.0196559	0.0315812	0.0240868	0.0222155	0.0264141
						0.0247764	0.0261136	0.0241355	0.0162923	0.0240805	0.0173026	0.0267021	0.0200943	0.0260838	0.0291411	0.0236301	0.0210635	0.019391	0.0247022	0.0233165	0.0163699	0.0156396	0.0237264	0.0246797	0.015397	0.0188551	0.0232855	0.0307849	0.0214675	0.0302369	0.0306383	0.0208965	0.0207819	0.0167529	0.0172159	0.0241971	0.0252511	0.018158	0.0235729	0.0146882	0.0312882	0.0237414	0.016772	0.011132	0.0190007	0.0375027	0.0289042	0.0266586	0.0225486
p__Bacteroidetes	c__Bacteroidia	o__Bacteroidales	f__Bacteroidaceae	g__Bacteroides	s__	0.0247764	0.0274193	0.00109707	0.00120684	0.00172004	0	0	0	0	0.00219932	0.00830247	0	0.000570324	0.00352889	0	0.00733825	0.0122882	0	0.00229579	0.00162073	0	0.000705622	0.00143185	0	0	0.00199815	0.00112954	0.00905879	0.0160828	0	0	0.00378766	0	0.00219283	0.00383171	0	0.00527586	0.00872144	0	0.000655196	0.00197383	0	0.00266586	0.00450973
p__Firmicutes	c__Clostridia	o__Clostridiales	f__	g__	s__	0.024157	0.0143625	0	0.00241368	0	0.00108141	0.000556294	0	0	0	0.0153276	0	0	0.00529334	0	0.138298	0.0709366	0	0	0	0	0	0	0	0	0	0	0	0	0	0	0	0	0	0	0	0	0	0	0	0	0	0	0
						0.024157	0.0241551	0.0257811	0.0138787	0.0194937	0.0135177	0.0211392	0.0238959	0.0109188	0.0181444	0.0268233	0.0130739	0.0142581	0.0152919	0.0187827	0.0225792	0.0195495	0.0131813	0.0183663	0.0194488	0.0259895	0.0246968	0.0272052	0.0147206	0.0193516	0.0199815	0.0141193	0.0175847	0.0207736	0.0178308	0.0196602	0.0208321	0.0294285	0.0263139	0.0166041	0.0227551	0.0151681	0.0161011	0.0163706	0.0190007	0.0203962	0.0181989	0.0142179	0.0289911
p__Firmicutes	c__Clostridia	o__Clostridiales	f__Lachnospiraceae			0.024157	0.0248079	0.000548534	0.00060342	0.00573345	0.00162212	0.00166888	0.00325853	0	0.00219932	0.000638651	0	0.00171097	0.00705779	0	0.0372557	0.0480358	0	0	0	0	0	0	0	0	0	0	0	0	0	0	0	0	0	0	0	0	0	0	0	0	0	0	0
						0.024157	0.020238	0.0186502	0.0205163	0.0160537	0.0162212	0.0233644	0.0266113	0.024264	0.0181444	0.0185209	0.0159792	0.0153987	0.0199971	0.0200781	0.0186279	0.0212251	0.0257036	0.0149226	0.0291732	0.0219127	0.0254024	0.0272052	0.0220809	0.0223753	0.0159852	0.027109	0.0138546	0.0187632	0.0196754	0.023441	0.0271449	0.0187842	0.0252175	0.0204358	0.0255995	0.0171466	0.0147594	0.0144061	0.0209663	0.0250018	0.0246221	0.0177724	0.0257699
p__Firmicutes	c__Clostridia	o__Clostridiales	f__Ruminococcaceae	g__Oscillospira	s__	0.024157	0.0254607	0	0	0.00114669	0	0	0.000543089	0	0	0.0108571	0	0	0.00411704	0	0	0.0329548	0	0	0	0	0	0	0	0	0	0	0	0	0	0	0.000631277	0	0	0	0	0	0.0228099	0	0	0.00657942	0	0	0
p__Bacteroidetes	c__Bacteroidia	o__Bacteroidales	f__Bacteroidaceae	g__Bacteroides	s__	0.0235376	0.0150153	0	0	0	0	0	0	0	0	0.0012773	0	0	0	0	0	0	0	0	0	0	0.000705622	0	0	0	0	0	0	0	0	0.000756161	0	0	0	0	0	0	0	0	0	0.000657942	0	0	0
						0.0235376	0.0235022	0.0213928	0.0223265	0.0154803	0.0200062	0.0161325	0.0152065	0.0291168	0.0186943	0.0249074	0.0145265	0.0239536	0.0194089	0.0213735	0.0186279	0.0195495	0.0289989	0.0195142	0.0210695	0.0142688	0.0218743	0.0279212	0.0251477	0.0266085	0.0233117	0.0259795	0.0138546	0.0201035	0.0233645	0.0272218	0.022726	0.0194103	0.0175426	0.0185199	0.0348437	0.0184655	0.0187846	0.0196447	0.0229319	0.0289495	0.0251574	0.0195496	0.0231929
						0.0235376	0.0182795	0.0208443	0.0144821	0.0160537	0.0227097	0.0250332	0.0206374	0.0133452	0.0164949	0.0229914	0.0152529	0.0171097	0.0199971	0.0174874	0.0208858	0.0173152	0.019772	0.0212361	0.0194488	0.0142688	0.0239911	0.0171823	0.0184007	0.0157232	0.0153191	0.0135545	0.0101245	0.0154127	0.0184456	0.0143671	0.018307	0.0194103	0.0208318	0.0146882	0.0234662	0.0164871	0.0154302	0.0124416	0.0150695	0.0250018	0.0208753	0.0133293	0.0180389
p__Actinobacteria	c__Coriobacteriia	o__Coriobacteriales	f__Coriobacteriaceae	g__Adlercreutzia	s__	0.0229182	0.0176267	0.00493681	0.0235334	0.0286673	0.0227097	0.0155762	0.0537658	0.0018198	0.00604814	0.00510921	0	0.00285162	0.00705779	0.00582913	0.00790273	0.0089369	0	0	0	0	0	0	0	0	0	0	0	0	0	0	0	0	0	0	0	0	0	0	0	0	0	0	0
p__Firmicutes	c__Clostridia	o__Clostridiales	f__Ruminococcaceae	g__	s__	0.0229182	0.0130568	0	0	0	0	0.000556294	0	0	0	0.00702516	0	0	0.00411704	0.00129536	0.0953972	0.079315	0	0	0.0072933	0	0	0.00143185	0	0.124576	0.187826	0	0	0.00201035	0	0	0.0145194	0	0.134859	0.190947	0	0	0.00134176	0	0	0.000657942	0	0.0435424	0.0811751
						0.0222988	0.0215437	0.0181016	0.0120684	0.0154803	0.018384	0.0200266	0.0179219	0.0200178	0.0197939	0.0210755	0.0196108	0.0159691	0.0229378	0.0200781	0.0169344	0.0139639	0.0210901	0.0126268	0.0210695	0.0152879	0.0190518	0.020046	0.0220809	0.0169327	0.0173173	0.0186374	0.0149204	0.017423	0.0166011	0.0173917	0.0208321	0.0200364	0.0191872	0.0159655	0.0327104	0.0237414	0.016772	0.0216092	0.0104831	0.0315812	0.0224811	0.0133293	0.0277026
						0.0222988	0.0137096	0.0191987	0.0144821	0.0137603	0.0178433	0.0233644	0.0190081	0.0236574	0.0214434	0.0185209	0.0145265	0.0153987	0.0205852	0.0174874	0.0163699	0.0229008	0.0171357	0.0160705	0.0162073	0.01274	0.0239911	0.029353	0.0208542	0.0199563	0.0219796	0.0254147	0.0159861	0.0227839	0.0209051	0.0181479	0.022726	0.018158	0.0137052	0.0178813	0.0312882	0.0158276	0.0241517	0.022264	0.0163799	0.0236859	0.0155226	0.0213269	0.0212601
						0.0222988	0.0293778	0.0279753	0.0235334	0.0189204	0.0302796	0.028371	0.0238959	0.0315433	0.0307905	0.0287393	0.0276004	0.0313678	0.0305837	0.0252596	0.0237082	0.0279278	0.0283398	0.0223839	0.0356561	0.0275183	0.0268136	0.0279212	0.0306679	0.0296321	0.0233117	0.0254147	0.0229134	0.0301552	0.0190605	0.0294903	0.0359828	0.0300547	0.031796	0.0249061	0.0341326	0.0276983	0.0275061	0.0248833	0.0196559	0.0296074	0.0310453	0.0382107	0.0367221
p__Firmicutes	c__Clostridia	o__Clostridiales	f__Ruminococcaceae	g__	s__	0.0222988	0.0241551	0	0	0.00745349	0	0.000556294	0.00434471	0	0.000549831	0.000638651	0	0.00114065	0.00352889	0	0.000564481	0.00558556	0	0	0	0	0	0	0	0	0	0	0	0	0	0.000756161	0	0	0.000548207	0	0	0	0	0	0	0	0	0	0
						0.0222988	0.0261136	0.0329121	0.0162923	0.0344007	0.0308203	0.0344902	0.0320422	0.0266904	0.0236427	0.0223528	0.0246951	0.0250942	0.0247022	0.0246119	0.0248371	0.0290449	0.0263626	0.0241058	0.0235006	0.0264991	0.026108	0.0343645	0.0263744	0.0350748	0.0299722	0.0282385	0.0202491	0.0281449	0.0215199	0.0181479	0.0321951	0.026924	0.031796	0.0255447	0.044799	0.0217629	0.0234808	0.0248833	0.0294838	0.0388186	0.0315805	0.02577	0.0335008
p__Firmicutes	c__Clostridia	o__Clostridiales	f__Lachnospiraceae	g__Blautia	s__	0.0222988	0.036559	0	0.00060342	0.00745349	0.000540707	0.00111259	0.0048878	0	0.00439865	0.00638651	0	0.000570324	0.0170563	0	0.0191923	0.00781979	0	0.15554	0.0680708	0.000509598	0.0395148	0.0279212	0	0.0151184	0.0299722	0	0.0266435	0.0650012	0	0.117205	0.230416	0	0.30261	0.369122	0	0.00329741	0.0100632	0	0.00262079	0.0144747	0	0.0559831	0.132715
p__Firmicutes	c__Clostridia	o__Clostridiales	f__Peptococcaceae	g__rc4-4	s__	0.0216793	0.0228494	0	0	0	0	0	0	0	0	0	0	0	0	0	0	0	0	0	0	0	0	0	0	0	0	0	0	0	0	0	0	0	0	0	0	0	0	0	0	0	0	0	0
						0.0216793	0.0248079	0.0252326	0.0102581	0.0194937	0.022169	0.0356028	0.024439	0.024264	0.0186943	0.0242687	0.0210635	0.0159691	0.0247022	0.0265549	0.0237082	0.0223422	0.0191129	0.02181	0.0202592	0.0173263	0.026108	0.0157504	0.0282145	0.0296321	0.0319704	0.0242851	0.0223805	0.0214437	0.0135268	0.0158794	0.0290388	0.0212887	0.0296032	0.0229903	0.029866	0.0211034	0.0181138	0.0229188	0.0190007	0.0401345	0.0214105	0.0204383	0.0309239
p__Bacteroidetes	c__Bacteroidia	o__Bacteroidales	f__Bacteroidaceae	g__Bacteroides		0.0216793	0.0235022	0	0	0.000573345	0	0	0	0	0	0	0	0	0.000588149	0	0	0	0	0	0	0	0	0	0	0	0	0	0	0	0	0	0	0	0	0	0	0	0	0	0	0	0	0	0
						0.0216793	0.0137096	0.0224899	0.0144821	0.0235072	0.0113548	0.0205829	0.0287837	0.018198	0.0214434	0.0191595	0.0188845	0.021102	0.0199971	0.0174874	0.0191923	0.0195495	0.0184538	0.0160705	0.0202592	0.0163071	0.0190518	0.0272052	0.025761	0.02298	0.0193154	0.0231556	0.0159861	0.017423	0.0184456	0.0204163	0.0151507	0.018158	0.018639	0.0140496	0.0270216	0.019125	0.0147594	0.0196447	0.0144143	0.0236859	0.0181989	0.0124407	0.0161062
p__Firmicutes	c__Clostridia	o__Clostridiales	f__	g__	s__	0.0216793	0.016321	0	0.00060342	0	0	0.00111259	0	0	0	0	0	0	0.000588149	0	0	0.000558556	0	0	0	0	0	0	0	0	0	0	0	0	0	0	0	0	0	0	0	0	0	0	0	0	0	0	0
						0.0216793	0.0215437	0.0219414	0.0132752	0.014907	0.0140584	0.0233644	0.0179219	0.018198	0.0192441	0.0217141	0.0181582	0.0153987	0.01588	0.0187827	0.0169344	0.0217837	0.020431	0.0172184	0.0170177	0.0157975	0.0155237	0.020046	0.0177874	0.0163279	0.0206475	0.0231556	0.0127889	0.0268046	0.0239793	0.0166355	0.0208321	0.0175319	0.0202836	0.0197972	0.0227551	0.020444	0.0181138	0.0130965	0.0144143	0.0236859	0.0176637	0.0115521	0.0225486
p__Firmicutes	c__Clostridia	o__Clostridiales	f__	g__	s__	0.0210599	0.0169738	0	0	0.000573345	0	0	0	0	0	0.123898	0	0	0.0270548	0	0.350542	0.163098	0	0	0.00405183	0	0	0.00572742	0	0	0	0	0	0	0	0	0.0056815	0	0	0	0	0	0.00067088	0	0	0.00197383	0	0	0.00128849
						0.0210599	0.00979259	0.00987362	0.00965472	0.00802683	0.00594778	0.0100133	0.0103187	0.0175914	0.00604814	0.00766381	0.00726327	0.00798453	0.00999853	0.0110106	0.0112896	0.010054	0.010545	0.00631342	0.00891403	0.0117208	0.0112899	0.0121708	0.00736029	0.0102805	0.00932469	0.00734202	0.0053287	0.0134023	0.00922282	0.0128547	0.0132568	0.00751367	0.00986772	0.00766342	0.0163552	0.00857328	0.0033544	0.00458376	0.0104831	0.0138168	0.00909947	0.00533172	0.0135292
p__Firmicutes	c__Clostridia	o__Clostridiales	f__Lachnospiraceae	g__Blautia	s__	0.0210599	0.020238	0.000548534	0	0.00286673	0.00216283	0.00222518	0.00597398	0.00606601	0.00824747	0.00383191	0.00653694	0.00171097	0.0129393	0	0.00225792	0.00111711	0	0.00114789	0.00162073	0.00917277	0.00211687	0	0	0.00302369	0.0039963	0.000564771	0	0	0.000614855	0.000756161	0	0	0.00493386	0.00574757	0.000711096	0	0	0.00196447	0	0.000657942	0	0	0
						0.0204405	0.016321	0.016456	0.0102581	0.014907	0.0162212	0.018914	0.0206374	0.0175914	0.0225431	0.014689	0.0145265	0.0131174	0.0152919	0.0123059	0.0158055	0.0167567	0.020431	0.0149226	0.0210695	0.0122304	0.0134068	0.0150345	0.0165607	0.02298	0.0153191	0.0180727	0.0191833	0.0120621	0.0141417	0.0113424	0.0107317	0.0162796	0.0224765	0.0121338	0.0248884	0.0151681	0.0154302	0.0144061	0.0131039	0.0263177	0.0139168	0.0151065	0.0173947
						0.0204405	0.0189323	0.0181016	0.0156889	0.0177737	0.0151398	0.0172451	0.0173788	0.0218376	0.0203438	0.0217141	0.0159792	0.0159691	0.0176445	0.0168397	0.0118541	0.0189909	0.0177948	0.0183663	0.0218799	0.0214031	0.0310474	0.0243415	0.0226942	0.0211658	0.0226457	0.0141193	0.0127889	0.0160828	0.0202902	0.0173917	0.0214634	0.0162796	0.0274103	0.013411	0.0213329	0.0171466	0.0194555	0.018335	0.0163799	0.0289495	0.0251574	0.0195496	0.0231929
p__Firmicutes	c__Clostridia	o__Clostridiales	f__Ruminococcaceae	g__	s__	0.0204405	0.0215437	0	0	0.000573345	0.000540707	0	0	0	0	0.0025546	0	0.000570324	0.00470519	0.00129536	0.0807207	0.0513872	0	0	0.00567256	0	0	0.00501149	0	0.0864775	0.123885	0	0	0.00134023	0	0.000756161	0.00946916	0.000626139	0.0915505	0.123892	0	0	0	0	0.000655196	0	0	0.032879	0.0657132
p__Firmicutes	c__Clostridia	o__Clostridiales	f__Lachnospiraceae			0.0198211	0.0274193	0	0	0.000573345	0	0	0	0	0	0	0	0	0.0011763	0	0	0	0	0	0	0	0	0	0	0	0	0	0	0	0	0	0	0	0	0	0	0	0	0.000654823	0	0	0	0	0
						0.0198211	0.0189323	0.0137134	0.0120684	0.018347	0.0151398	0.0194703	0.0179219	0.0169848	0.0137458	0.0236301	0.0159792	0.0153987	0.0205852	0.0129536	0.0163699	0.0206666	0.0112041	0.0143487	0.0186384	0.0173263	0.020463	0.0243415	0.0165607	0.0163279	0.0193154	0.0186374	0.012256	0.0140724	0.0147565	0.0113424	0.0138881	0.0237933	0.0202836	0.0121338	0.0206218	0.0158276	0.0181138	0.0144061	0.0229319	0.0250018	0.0171284	0.0222155	0.0193274
						0.0198211	0.0261136	0.0175531	0.0126718	0.0160537	0.0167619	0.0228081	0.0255252	0.0194112	0.0225431	0.0197982	0.0174319	0.0199613	0.0147037	0.0220212	0.0158055	0.0184324	0.0224082	0.0160705	0.0275525	0.0214031	0.0289305	0.0236256	0.0165607	0.0199563	0.0233117	0.0175079	0.0207819	0.011392	0.0147565	0.0173917	0.0239885	0.0256717	0.0235729	0.0204358	0.0191996	0.0171466	0.0181138	0.0163706	0.0190007	0.0361868	0.0246221	0.0222155	0.0225486
p__Firmicutes	c__Clostridia	o__Clostridiales	f__Lachnospiraceae			0.0198211	0.00913975	0.00109707	0.00060342	0.018347	0.00324424	0	0.00380162	0.000606601	0.00329899	0.0415123	0	0.000570324	0.027643	0	0.430134	0.171477	0	0.0717434	0.0502427	0	0.0903196	0.0157504	0	0.01149	0.00865864	0	0.00905879	0.0422173	0	0.042345	0.0107317	0	0.00603027	0.0070248	0	0	0.00268352	0	0.0150695	0.0157906	0	0.00622034	0.00515398
						0.0198211	0.0176267	0.0191987	0.00965472	0.0189204	0.00540707	0.0127948	0.0152065	0.0236574	0.0170448	0.0114957	0.0116212	0.0153987	0.011763	0.014249	0.0135475	0.0167567	0.019772	0.0137747	0.0186384	0.0193647	0.0169349	0.0221937	0.0147206	0.0181421	0.0106568	0.0169431	0.0101245	0.0201035	0.0147565	0.0105863	0.0138881	0.0212887	0.0175426	0.00957928	0.0234662	0.00923276	0.0140885	0.0144061	0.0131039	0.0243439	0.0128463	0.018661	0.0109522
						0.0198211	0.0221965	0.0290723	0.0168958	0.0212138	0.0173026	0.0267021	0.0233528	0.0194112	0.0263919	0.0217141	0.0217898	0.0216723	0.0223497	0.0233165	0.0186279	0.020108	0.0263626	0.0132008	0.0170177	0.0198743	0.0303417	0.0279212	0.0190141	0.0181421	0.026642	0.0225908	0.0117231	0.0247943	0.0190605	0.018904	0.0220947	0.0275501	0.0246693	0.0300151	0.0305771	0.0184655	0.0207973	0.0248833	0.0183455	0.0302653	0.0219458	0.0177724	0.0270584
p__Actinobacteria	c__Coriobacteriia	o__Coriobacteriales	f__Coriobacteriaceae			0.0192017	0.0228494	0.0510137	0.349984	0.203538	0.196817	0.250332	0.266657	0.00424621	0.0230929	0.0357645	0.0159792	0.00456259	0.0182326	0.0213735	0.0649153	0.0865762	0	0.00114789	0.0145866	0	0.00352811	0.00286371	0	0.000604738	0.00333025	0	0	0.0167529	0	0.00302464	0.00694405	0	0	0.00127724	0	0.000659483	0.0248226	0	0.00327598	0.00328971	0	0	0.00193274
p__Firmicutes	c__Clostridia	o__Clostridiales	f__Ruminococcaceae	g__	s__	0.0192017	0.0150153	0	0	0.000573345	0	0	0	0	0	0.0287393	0	0	0.000588149	0	0.00677377	0.0134053	0	0	0.0072933	0	0.000705622	0.0171823	0	0	0	0	0	0	0	0	0.0315639	0	0	0	0	0	0.0140885	0	0	0.00723737	0	0	0
p__Bacteroidetes	c__Bacteroidia	o__Bacteroidales	f__Bacteroidaceae	g__Bacteroides	s__	0.0192017	0.00587556	0	0.00362052	0.00114669	0.000540707	0	0.00108618	0.00485281	0.0164949	0.0287393	0.00290531	0.0461962	0.0111748	0.000647681	0.0931393	0.0480358	0.414552	0.0470637	0.0340354	0.142178	0.00776184	0.00501149	0	0.0725685	0.081258	1.05556	0.174781	0.0723725	0.166011	0.00453696	0.00315639	0.00187842	0.0904541	0.0906838	1.03393	0.0929871	0.0368984	0.479985	0.0314494	0.00723737	0.00214105	1.90076	1.15256
						0.0192017	0.0130568	0.0148104	0.00663762	0.00974687	0.00865131	0.0150199	0.0141203	0.0169848	0.0120963	0.0108571	0.0079896	0.0171097	0.0199971	0.0123059	0.00903169	0.0139639	0.0158176	0.0120529	0.00891403	0.01274	0.0148181	0.0128867	0.0190141	0.0096758	0.00932469	0.0158136	0.0101245	0.0134023	0.0135268	0.0143671	0.0132568	0.0156535	0.0180908	0.013411	0.0142219	0.0145086	0.0134176	0.0144061	0.0111383	0.0184224	0.0176637	0.0177724	0.0122407
p__Firmicutes	c__Clostridia	o__Clostridiales	f__	g__	s__	0.0192017	0.0248079	0.000548534	0.00181026	0.00286673	0.00108141	0.000556294	0.00217235	0	0	0.0178822	0	0	0.0229378	0	0.00112896	0.00614412	0	0	0.000810366	0	0	0.00143185	0	0	0	0	0	0	0	0	0	0	0	0	0	0	0	0	0	0	0	0	0
						0.0192017	0.016321	0.0159075	0.0126718	0.0137603	0.0167619	0.018914	0.0162927	0.0157716	0.0225431	0.0185209	0.0159792	0.0165394	0.0176445	0.0213735	0.0186279	0.0178738	0.0151585	0.0120529	0.0202592	0.0147784	0.0232855	0.0186141	0.0141072	0.0211658	0.0199815	0.0231556	0.0143875	0.017423	0.0141417	0.0158794	0.0164132	0.0144012	0.015898	0.021713	0.029866	0.0164871	0.0147594	0.018335	0.0111383	0.0269756	0.0240868	0.0195496	0.0128849
						0.0192017	0.0137096	0.0197472	0.0181026	0.0131869	0.012977	0.0178014	0.0249821	0.024264	0.0203438	0.0178822	0.0203372	0.0148284	0.0211734	0.0168397	0.0180634	0.0184324	0.0184538	0.0172184	0.0210695	0.0178359	0.0211687	0.029353	0.0122672	0.0205611	0.013987	0.0265442	0.0111903	0.0247943	0.0159862	0.0151232	0.0208321	0.0219149	0.0175426	0.0191586	0.0319993	0.0244009	0.0174429	0.0137513	0.0131039	0.0269756	0.0208753	0.0151065	0.0186832
						0.0185823	0.016321	0.0159075	0.0108616	0.0103202	0.0124363	0.0161325	0.0135772	0.0163782	0.0148454	0.0140503	0.0116212	0.0142581	0.0164682	0.0174874	0.015241	0.0156396	0.0138404	0.0154966	0.0186384	0.0142688	0.0119956	0.0128867	0.0128805	0.0169327	0.0119889	0.0158136	0.0133218	0.0127322	0.00983768	0.0211725	0.0138881	0.018158	0.0164462	0.0140496	0.0206218	0.0112112	0.00872144	0.0144061	0.0144143	0.0190803	0.0149874	0.0159952	0.0199717
p__Firmicutes	c__Clostridia	o__Clostridiales	f__Lachnospiraceae	g__	s__	0.0185823	0.00979259	0	0	0.000573345	0	0	0.000543089	0	0.000549831	0.0121344	0	0	0.00411704	0	0.073947	0.030162	0	0	0	0	0	0.000715927	0	0	0	0	0	0	0	0	0.00189383	0	0	0	0	0	0	0	0	0.00131588	0	0	0
p__Firmicutes	c__Clostridia	o__Clostridiales	f__Ruminococcaceae	g__	s__	0.0185823	0.0130568	0	0.00120684	0.0137603	0.000540707	0	0.0200943	0	0.0461858	0.0300166	0.000726327	0.00912518	0.011763	0	0.0417716	0.0128468	0.000659065	0.000573947	0	0.0377103	0.000705622	0	0	0	0	0	0	0	0.00491884	0	0	0	0	0	0.00639986	0.000659483	0.00067088	0.0261929	0.000655196	0	0	0	0
						0.0185823	0.012404	0.0175531	0.0162923	0.0131869	0.0140584	0.0216955	0.0162927	0.0194112	0.0181444	0.0140503	0.0101686	0.0142581	0.011763	0.014249	0.014112	0.0128468	0.0125222	0.0120529	0.0186384	0.0137592	0.0183462	0.0157504	0.0153339	0.0223753	0.0119889	0.0158136	0.0127889	0.0194334	0.0166011	0.0196602	0.0208321	0.0150273	0.0137052	0.0166041	0.0277327	0.0158276	0.00737968	0.0085127	0.0137591	0.0256598	0.0171284	0.0142179	0.0251256
p__Firmicutes	c__Erysipelotrichi	o__Erysipelotrichales	f__Erysipelotrichaceae	g__[Eubacterium]	s__dolichum	0.0179629	0.0176267	0	0.0440497	0.82619	0.00270354	0.176345	0.909673	0.00303301	0.579522	0.604164	0.241141	1.47999	1.71622	0.00129536	0.254581	0.374791	0.00263626	0.45514	0.572119	0.00458638	1.59047	4.84468	0.00184007	0.471091	0.953117	0.00225908	0.338905	0.922079	0.00491884	3.62957	9.48494	0.00187842	1.20112	2.05124	0.00142219	0.284237	0.399844	0.00327412	1.80769	4.09766	0.000535263	0.898395	1.56294
p__Firmicutes	c__Clostridia	o__Clostridiales	f__Lachnospiraceae	g__	s__	0.0179629	0.0248079	0.00109707	0.00120684	0.0194937	0.00270354	0.00111259	0.0396455	0	0	0.000638651	0	0	0.0123511	0.00129536	0.159184	0.0748465	0	0	0	0	0	0	0	0	0	0	0	0	0	0	0	0	0	0	0	0	0	0	0	0	0	0	0
p__Bacteroidetes	c__Bacteroidia	o__Bacteroidales	f__Bacteroidaceae	g__Bacteroides	s__uniformis	0.0179629	0.0280721	0	0.00120684	0.00344007	0.000540707	0	0.000543089	0	0.00274916	0.0108571	0	0.00114065	0.0011763	0	0.00903169	0.0217837	0	0.00286974	0.000810366	0	0	0.000715927	0	0.00120948	0.00199815	0.00282385	0.0127889	0.0087115	0.00122971	0	0.00189383	0	0.00274103	0.00383171	0	0.00527586	0.00872144	0.000654823	0	0.00197383	0	0.00799758	0.00644247
						0.0179629	0.016321	0.0137134	0.0102581	0.0131869	0.012977	0.018914	0.0135772	0.0133452	0.0170448	0.0166049	0.0123476	0.0171097	0.01588	0.0110106	0.0146765	0.00949546	0.0177948	0.0126268	0.0113451	0.0188551	0.0176405	0.00930705	0.0153339	0.0096758	0.0199815	0.0135545	0.0143875	0.0147425	0.00983768	0.0173917	0.0176758	0.018158	0.015898	0.0172427	0.0184885	0.0112112	0.016772	0.0163706	0.0124487	0.0210542	0.0208753	0.0204383	0.0219044
p__Firmicutes	c__Clostridia	o__Clostridiales	f__	g__	s__	0.0179629	0.0176267	0	0.00060342	0.00114669	0.00108141	0	0	0	0.000549831	0.0114957	0	0	0.00529334	0	0.112332	0.0497115	0	0	0	0	0	0	0	0	0	0	0	0	0	0	0	0	0	0	0	0	0	0	0	0	0	0	0
						0.0179629	0.0143625	0.0142619	0.0108616	0.0131869	0.0140584	0.0183577	0.0190081	0.0169848	0.0203438	0.0172436	0.0116212	0.0165394	0.011763	0.0155443	0.0118541	0.0161981	0.0210901	0.010905	0.0162073	0.0122304	0.0211687	0.0178982	0.0147206	0.0187469	0.0106568	0.014684	0.0133218	0.017423	0.0166011	0.0136109	0.0189383	0.0131489	0.0230247	0.0178813	0.0263105	0.017806	0.00939232	0.0124416	0.0163799	0.0151327	0.0181989	0.0151065	0.0231929
p__Firmicutes	c__Clostridia	o__Clostridiales	f__Lachnospiraceae	g__Coprococcus	s__	0.0173435	0.0235022	0.000548534	0.00120684	0.00516011	0.00432566	0	0.0309561	0	0.00109966	0.000638651	0	0.000570324	0.0123511	0.00194304	0.0124186	0.00335134	0	0	0	0	0	0	0	0.0278179	0.0339685	0	0	0	0	0	0	0	0.0871648	0.0504509	0	0	0	0	0	0	0	0.0693124	0.0908388
						0.0173435	0.0110983	0.0159075	0.0150855	0.00860018	0.0108141	0.0178014	0.012491	0.0139518	0.0148454	0.0121344	0.0101686	0.0153987	0.0152919	0.0123059	0.0101607	0.0173152	0.0125222	0.00975711	0.00972439	0.00866317	0.0148181	0.0157504	0.0153339	0.0199563	0.00799259	0.012425	0.0175847	0.011392	0.0141417	0.00907393	0.0082066	0.0175319	0.0169944	0.00957928	0.014933	0.0171466	0.0120758	0.0104772	0.00917275	0.0171065	0.0133816	0.0106634	0.0180389
						0.0173435	0.0137096	0.0175531	0.011465	0.0120402	0.0108141	0.0166888	0.0168357	0.0175914	0.0137458	0.014689	0.0116212	0.0199613	0.011763	0.014249	0.014112	0.0156396	0.0164766	0.0137747	0.0129659	0.0112112	0.0127012	0.0143185	0.0159473	0.013909	0.0119889	0.0141193	0.0149204	0.0127322	0.0116822	0.0181479	0.0164132	0.00939208	0.0142534	0.0070248	0.0184885	0.00989224	0.0100632	0.00654823	0.0124487	0.0138168	0.0149874	0.0151065	0.0128849
p__Firmicutes	c__Clostridia	o__Clostridiales	f__Ruminococcaceae	g__	s__	0.0173435	0.016321	0	0	0.00860018	0	0.00278147	0.00706015	0	0.0494848	0.0287393	0.0079896	0.135167	0.0717542	0	0.0287885	0.0229008	0	0.00172184	0.0162073	0.000509598	0.125601	0.059422	0	0	0.0213136	0	0.00479583	0.0167529	0	0.0952763	0.0315639	0	0.00164462	0.0478964	0	0.00593534	0.0127467	0.0085127	0.0812443	0.023028	0	0	0.0257699
p__Firmicutes	c__Clostridia	o__Clostridiales	f__Ruminococcaceae	g__Oscillospira	s__	0.0173435	0.0150153	0	0	0.0791216	0	0.0400532	0.0771186	0	0.218283	0.154554	0.00145265	0.17623	0.087046	0	0.269257	0.364737	0	0.00114789	0.00324146	0	0.0289305	0.00286371	0	0	0.0053284	0	0	0.00402069	0	0.00604929	0.00189383	0	0	0.00638619	0	0	0.0234808	0	0.00524157	0.00723737	0	0	0.00450973
						0.0173435	0.0156681	0.0142619	0.0132752	0.00860018	0.0118956	0.0133511	0.0146634	0.0133452	0.0142956	0.0223528	0.0123476	0.0114065	0.0129393	0.014249	0.00903169	0.0156396	0.010545	0.0126268	0.0129659	0.0107016	0.0134068	0.0143185	0.0116538	0.0126995	0.0173173	0.0175079	0.00692731	0.0134023	0.012912	0.0143671	0.0151507	0.0131489	0.0115123	0.0108565	0.0206218	0.00923276	0.0107341	0.0124416	0.0117935	0.0190803	0.0107053	0.00799758	0.0109522
p__Bacteroidetes	c__Bacteroidia	o__Bacteroidales	f__Bacteroidaceae	g__Bacteroides	s__	0.0173435	0.0143625	0	0.0144821	0.00745349	0	0	0	0.024264	0.0131959	0.0268233	0.00217898	0.00285162	0.0011763	0	0	0.0229008	0.0573387	0.0206621	0.00891403	0.00407679	0	0	0	0.036889	0.0126549	0.0530884	0.0303736	0.0261345	0.00430398	0.000756161	0	0.00688753	0.0416637	0.0261834	0.0412436	0.0738621	0.0362275	0.00916752	0.00131039	0	0.00909947	0.032879	0.0238371
p__Bacteroidetes	c__Bacteroidia	o__Bacteroidales	f__Bacteroidaceae	g__Bacteroides	s__	0.0173435	0.016321	0	0	0	0	0	0	0	0.000549831	0.000638651	0	0	0	0	0	0	0	0.0154966	0.0048622	0	0	0	0	0.000604738	0	0	0	0	0.000614855	0	0	0	0.00383745	0.000638619	0.00924425	0.00131897	0.00201264	0.00261929	0	0	0	0.00355448	0.00128849
						0.0167241	0.0104454	0.0175531	0.0132752	0.0103202	0.0102734	0.0139074	0.00814633	0.0145584	0.00989696	0.0178822	0.0108949	0.0125471	0.0182326	0.016192	0.015241	0.0156396	0.0118632	0.0143487	0.0129659	0.0147784	0.0197574	0.0150345	0.017174	0.0133042	0.0166512	0.0141193	0.00852592	0.0160828	0.00922282	0.0113424	0.0157819	0.0131489	0.0120605	0.0108565	0.0142219	0.0184655	0.0067088	0.0163706	0.0131039	0.0243439	0.0123111	0.0142179	0.0148177
p__Firmicutes	c__Clostridia	o__Clostridiales	f__Veillonellaceae	g__Phascolarctobacterium	s__	0.0167241	0.0208909	0.00109707	0.0295676	0.0114669	0.00378495	0.0100133	0.0048878	0.0206244	0.0197939	0.0102184	0.0152529	0.00456259	0.00411704	0.00518145	0.00959617	0.020108	0.0388849	0.0223839	0.0186384	0.0112112	0.00141124	0	0.0300545	0.0157232	0.013987	0.0259795	0.0053287	0.00268046	0.00430398	0	0.000631277	0.0156535	0.00164462	0.00319309	0.0106664	0.00329741	0.00469616	0.0085127	0.00327598	0.00197383	0.00642316	0.0044431	0.00515398
						0.0167241	0.0104454	0.0126163	0.011465	0.0172004	0.0113548	0.0150199	0.0222666	0.0188046	0.0120963	0.0134117	0.0145265	0.0114065	0.0135274	0.00906753	0.0129831	0.0184324	0.0191129	0.0126268	0.0226903	0.0132496	0.0162293	0.0143185	0.0141072	0.0169327	0.0173173	0.0096011	0.012256	0.0140724	0.0104525	0.0105863	0.0157819	0.0131489	0.015898	0.0127724	0.0263105	0.0125302	0.0127467	0.0144061	0.0104831	0.02237	0.0144521	0.0159952	0.0167504
						0.0167241	0.0143625	0.0115192	0.0168958	0.00745349	0.0102734	0.0144636	0.0146634	0.021231	0.0181444	0.0185209	0.0174319	0.0148284	0.0141156	0.0174874	0.0112896	0.0161981	0.0158176	0.0120529	0.0162073	0.0107016	0.0211687	0.0121708	0.0153339	0.0205611	0.0153191	0.0163784	0.012256	0.0127322	0.00983768	0.0113424	0.0119943	0.0187842	0.0197354	0.0153268	0.022044	0.0125302	0.0067088	0.0130965	0.0137591	0.0269756	0.0139168	0.00977482	0.0167504
						0.0167241	0.00913975	0.0170046	0.00724104	0.0160537	0.0102734	0.0150199	0.0135772	0.0194112	0.0126461	0.0140503	0.0145265	0.00741421	0.0164682	0.0103629	0.0146765	0.0167567	0.00922692	0.0114789	0.00891403	0.0112112	0.0141124	0.0114548	0.0153339	0.0133042	0.00932469	0.0096011	0.00799305	0.011392	0.00860797	0.0158794	0.011363	0.0156535	0.0164462	0.00894066	0.0227551	0.0125302	0.00737968	0.00916752	0.0111383	0.0138168	0.00909947	0.0088862	0.0193274
p__Bacteroidetes	c__Bacteroidia	o__Bacteroidales	f__Bacteroidaceae	g__Bacteroides	s__	0.0167241	0.0267664	0	0.00543078	0.00344007	0	0.000556294	0	0	0.0208936	0.0887725	0	0.00342194	0.00411704	0	0.00169344	0.0754051	0	0.0120529	0.0048622	0	0	0	0	0	0.0026642	0.0096011	0.0388995	0.0388667	0	0	0	0	0.00493386	0.00383171	0.00355548	0.0507802	0.0201264	0	0	0.000657942	0	0.0399879	0.0367221
p__Firmicutes	c__Clostridia	o__Clostridiales	f__Lachnospiraceae	g__Lachnospira	s__	0.0167241	0.00979259	0	0	0.00401342	0.000540707	0	0.00108618	0	0	0	0.00581062	0.00114065	0.0299956	0	0	0	0	0	0	0.00203839	0	0	0	0	0	0	0	0	0.00307427	0	0	0	0	0	0	0	0	0	0	0	0	0	0
p__Firmicutes	c__Clostridia	o__Clostridiales	f__Lachnospiraceae	g__Blautia	s__	0.0161047	0.0215437	0	0	0.00458676	0	0	0.000543089	0	0.00439865	0.0025546	0	0.00171097	0.0182326	0	0.00451584	0.00167567	0	0.131434	0.0542945	0.000509598	0.0310474	0.0128867	0	0.00120948	0.00599445	0	0.0175847	0.0576299	0	0.115693	0.174864	0	0.0400191	0.0478964	0.000711096	0.000659483	0.0147594	0	0.00393118	0.0131588	0	0.0088862	0.0238371
						0.0161047	0.012404	0.015359	0.0132752	0.0131869	0.012977	0.0166888	0.0173788	0.0163782	0.0197939	0.0153276	0.0159792	0.0153987	0.0141156	0.0110106	0.0124186	0.0156396	0.0237264	0.0120529	0.0178281	0.0147784	0.0119956	0.0136026	0.0110404	0.013909	0.00865864	0.012425	0.00905879	0.0147425	0.0147565	0.0128547	0.018307	0.0118966	0.015898	0.0121338	0.0270216	0.00989224	0.00737968	0.0150609	0.0131039	0.0125009	0.0160579	0.0151065	0.0141734
						0.0161047	0.0117511	0.00987362	0.0138787	0.0120402	0.0135177	0.0178014	0.0141203	0.0157716	0.0109966	0.00702516	0.00944225	0.0148284	0.011763	0.00906753	0.0107251	0.0173152	0.0151585	0.010905	0.0178281	0.01274	0.0183462	0.0164663	0.0147206	0.0175374	0.0146531	0.0096011	0.0106574	0.0107218	0.0178308	0.0128547	0.0107317	0.0118966	0.0148016	0.0121338	0.0184885	0.00527586	0.0107341	0.0085127	0.0157247	0.023028	0.0165932	0.0088862	0.0122407
						0.0161047	0.0110983	0.015359	0.0108616	0.0137603	0.00919202	0.0116822	0.011948	0.0145584	0.0137458	0.0166049	0.0123476	0.0165394	0.0105867	0.0123059	0.0112896	0.00837834	0.0171357	0.0120529	0.0145866	0.0142688	0.0162293	0.0171823	0.0177874	0.0169327	0.0159852	0.0096011	0.00639444	0.0147425	0.00983768	0.0143671	0.0208321	0.0144012	0.0148016	0.00894066	0.0284438	0.0151681	0.0120758	0.0130965	0.0183455	0.0210542	0.0181989	0.0106634	0.0141734
						0.0161047	0.0104454	0.015359	0.00965472	0.0103202	0.0135177	0.0144636	0.0130341	0.00606601	0.0115465	0.0178822	0.0145265	0.0114065	0.0152919	0.0116583	0.0124186	0.0134053	0.0151585	0.00688737	0.00810366	0.0122304	0.0155237	0.0136026	0.0159473	0.0145137	0.0146531	0.0141193	0.00852592	0.0120621	0.0110674	0.0158794	0.0157819	0.0131489	0.015898	0.0114951	0.0163552	0.0105517	0.00872144	0.00720305	0.0170351	0.0171065	0.0139168	0.0115521	0.0161062
						0.0161047	0.0137096	0.015359	0.011465	0.014907	0.0156805	0.0183577	0.0217235	0.0194112	0.0159451	0.0172436	0.0079896	0.0119768	0.0105867	0.0136013	0.0208858	0.0178738	0.0131813	0.0103311	0.0178281	0.0107016	0.0119956	0.020046	0.0184007	0.025399	0.0159852	0.0112954	0.0127889	0.0134023	0.0147565	0.0226848	0.0208321	0.0162796	0.0197354	0.0146882	0.0206218	0.0184655	0.0147594	0.00982235	0.0150695	0.0276336	0.0176637	0.0133293	0.0264141
p__Firmicutes	c__Erysipelotrichi	o__Erysipelotrichales	f__Erysipelotrichaceae	g__	s__	0.0161047	0.0228494	0	0.00784446	0.661067	0	0.0578546	0.576217	0	0.0676292	0.0708903	0.000726327	0.019391	0.0452875	0	0.0254016	0.0279278	0	0	0.0251214	0	0.00211687	0.0128867	0	0	0.000666049	0	0.00053287	0.0221138	0	0	0.00505022	0	0	0	0	0	0.0395819	0	0	0.0302653	0	0	0
						0.0161047	0.0104454	0.0175531	0.0060342	0.00688014	0.00865131	0.0144636	0.00814633	0.012132	0.00604814	0.0114957	0.00944225	0.0096955	0.0111748	0.00971521	0.0112896	0.0134053	0.0138404	0.0126268	0.0072933	0.0112112	0.0148181	0.0128867	0.00920037	0.00665211	0.0113228	0.0101659	0.00905879	0.0107218	0.00922282	0.00831777	0.0138881	0.00626139	0.0148016	0.0114951	0.0135108	0.0151681	0.00737968	0.00720305	0.0131039	0.0138168	0.00802895	0.0124407	0.0148177
						0.0154852	0.00718123	0.0120678	0.0102581	0.0131869	0.0075699	0.0155762	0.0190081	0.0157716	0.0109966	0.014689	0.0079896	0.0114065	0.0211734	0.00841985	0.0118541	0.0117297	0.0125222	0.010905	0.00810366	0.0152879	0.0134068	0.0121708	0.0110404	0.0120948	0.00932469	0.0141193	0.0117231	0.0147425	0.0116822	0.00529313	0.0126255	0.0125228	0.0115123	0.00830204	0.0135108	0.00725431	0.0147594	0.00720305	0.0104831	0.0184224	0.00963474	0.0088862	0.0141734
p__Bacteroidetes	c__Bacteroidia	o__Bacteroidales	f__Bacteroidaceae	g__Bacteroides	s__	0.0154852	0.0261136	0	0.00844788	0.0716681	0	0	0.000543089	0.0012132	0.0236427	0.0555627	0.00508429	0.0022813	0.00705779	0	0	0.0564142	0	0.0137747	0.00648293	0	0	0	0	0.0465648	0.00799259	0	0.0436953	0.0100517	0.000614855	0	0	0	0.0509832	0.0204358	0	0.057375	0.0328731	0.00196447	0.000655196	0	0	0.0497627	0.0148177
						0.0154852	0.0287249	0.0186502	0.0217231	0.0200671	0.0194655	0.0300399	0.0222666	0.0224442	0.0258421	0.0261847	0.0116212	0.0148284	0.0147037	0.0213735	0.0225792	0.0195495	0.0184538	0.0223839	0.0251214	0.0280279	0.0289305	0.0207619	0.0226942	0.0302369	0.0159852	0.019767	0.016519	0.0201035	0.0196754	0.0294903	0.018307	0.0256717	0.0312478	0.0242675	0.0327104	0.017806	0.0127467	0.0196447	0.0222767	0.0322392	0.0187342	0.018661	0.0335008
						0.0154852	0.0241551	0.015359	0.0138787	0.0160537	0.0118956	0.0144636	0.0103187	0.0175914	0.0175946	0.0114957	0.0108949	0.0148284	0.0182326	0.014249	0.0186279	0.0156396	0.020431	0.0126268	0.0178281	0.0203839	0.0176405	0.020046	0.0159473	0.0199563	0.0179833	0.0163784	0.0117231	0.0120621	0.0159862	0.0136109	0.0176758	0.0144012	0.0153498	0.013411	0.0241773	0.00725431	0.0187846	0.0144061	0.0137591	0.0197383	0.0219458	0.0151065	0.0135292
						0.0154852	0.0156681	0.0197472	0.0126718	0.0206404	0.0178433	0.0255895	0.0222666	0.027297	0.0164949	0.0178822	0.0203372	0.0188207	0.0229378	0.0233165	0.0163699	0.0229008	0.019772	0.0235318	0.0162073	0.0214031	0.0303417	0.0236256	0.0202408	0.0235848	0.0179833	0.0248499	0.0138546	0.0207736	0.0190605	0.0204163	0.0208321	0.0212887	0.0257657	0.0229903	0.0277327	0.0184655	0.0241517	0.0216092	0.0131039	0.0282915	0.0262279	0.0159952	0.0219044
						0.0154852	0.0150153	0.0120678	0.00543078	0.0114669	0.00865131	0.0127948	0.012491	0.00970562	0.00659797	0.0172436	0.00726327	0.0125471	0.0147037	0.00971521	0.0118541	0.0111711	0.0151585	0.0103311	0.00972439	0.0168167	0.0162293	0.0150345	0.0110404	0.0120948	0.0113228	0.0107306	0.0101245	0.0134023	0.0159862	0.0105863	0.0220947	0.0137751	0.0082231	0.0102179	0.0184885	0.00923276	0.011405	0.0104772	0.0183455	0.0197383	0.0133816	0.0177724	0.0128849
						0.0154852	0.0110983	0.0175531	0.011465	0.0172004	0.0108141	0.018914	0.0135772	0.0194112	0.0137458	0.0159663	0.0152529	0.0171097	0.0164682	0.0116583	0.0135475	0.0139639	0.0158176	0.0137747	0.0121555	0.0152879	0.0197574	0.0229097	0.0147206	0.0169327	0.0166512	0.012425	0.0106574	0.0100517	0.0116822	0.0166355	0.0189383	0.0100182	0.0148016	0.0127724	0.0227551	0.0125302	0.0100632	0.00916752	0.0176903	0.0151327	0.0160579	0.0151065	0.0212601
						0.0154852	0.0137096	0.00713095	0.0132752	0.014907	0.00702919	0.0172451	0.0141203	0.00970562	0.00989696	0.0197982	0.00944225	0.00912518	0.011763	0.0155443	0.00790273	0.00781979	0.00988598	0.0114789	0.0129659	0.0137592	0.0098787	0.00930705	0.0134939	0.0193516	0.0113228	0.00677725	0.00959166	0.0107218	0.0122971	0.00983009	0.0101004	0.0131489	0.0120605	0.0127724	0.0213329	0.0112112	0.011405	0.011132	0.0117935	0.0164486	0.0123111	0.0088862	0.0128849
p__Firmicutes	c__Clostridia	o__Clostridiales	f__Lachnospiraceae	g__	s__	0.0154852	0.012404	0.0016456	0.00543078	0.0206404	0.00324424	0.00611924	0.00706015	0.489527	1.58736	0.648231	0.108949	0.24695	0.152919	0.0265549	1.11485	0.375908	11.6028	15.884	22.3086	24.5907	17.3308	7.46712	20.1813	20.3809	26.8451	14.4226	10.9947	14.8451	22.3992	13.9179	19.6624	16.5025	6.61411	15.2234	17.8649	10.9527	15.3356	26.263	15.7503	13.8556	13.9945	7.67235	12.4952
p__Bacteroidetes	c__Bacteroidia	o__Bacteroidales	f__Bacteroidaceae	g__Bacteroides	s__	0.0154852	0.0065284	0	0	0	0	0	0	0	0	0	0	0.000570324	0	0	0	0	0	0	0	0	0.000705622	0	0	0	0	0	0	0	0	0.000756161	0.000631277	0	0	0	0	0	0	0	0	0	0	0	0
p__Firmicutes	c__Clostridia	o__Clostridiales	f__Veillonellaceae	g__Veillonella	s__dispar	0.0148658	0.0110983	0.00329121	0.0241368	0.0108936	0.124903	0.0895634	0.0477918	0.689705	0.499797	0.132201	5.6668	1.53189	0.216439	29.658	1.45241	1.06126	0.346009	0.161279	0.0380872	5.53679	0.117133	0.0651494	11.0159	1.37638	1.2242	0.714435	0.0495569	0.0301552	1.3908	0.0181479	0.02967	2.28478	0.537791	0.534524	0.352704	0.0224224	0.0268352	1.32995	0.0281734	0.011185	1.647	0.340342	0.321479
						0.0148658	0.0104454	0.0115192	0.00724104	0.0103202	0.0108141	0.0205829	0.0157496	0.015165	0.0131959	0.0140503	0.00581062	0.0119768	0.0105867	0.0110106	0.0118541	0.00949546	0.0131813	0.00631342	0.00810366	0.00764397	0.0183462	0.010023	0.0128805	0.0108853	0.0106568	0.0101659	0.012256	0.0160828	0.00922282	0.0120986	0.0157819	0.0118966	0.0137052	0.013411	0.0177774	0.00989224	0.00536704	0.0104772	0.0104831	0.0197383	0.0128463	0.00622034	0.0109522
						0.0148658	0.012404	0.00767948	0.00724104	0.00802683	0.0124363	0.0111259	0.0141203	0.0115254	0.0137458	0.0121344	0.0116212	0.0096955	0.00882223	0.0148967	0.0112896	0.0089369	0.0151585	0.0114789	0.0145866	0.00968237	0.0127012	0.0107389	0.00981372	0.00907106	0.0126549	0.00903633	0.00852592	0.0180931	0.0110674	0.0151232	0.00946916	0.0118966	0.0104159	0.00894066	0.0113775	0.0151681	0.00872144	0.011132	0.0124487	0.0144747	0.0112405	0.0124407	0.0109522
p__Firmicutes	c__Clostridia	o__Clostridiales				0.0148658	0.0104454	0	0.00362052	0.00114669	0.00162212	0.00111259	0.00108618	0	0	0	0.000726327	0.00114065	0	0.000647681	0.000564481	0.000558556	0	0	0	0	0	0	0	0	0	0	0	0	0.00122971	0	0.000631277	0	0	0	0	0	0	0	0.000655196	0	0	0	0
						0.0148658	0.0208909	0.0202958	0.0253436	0.0189204	0.0151398	0.0267021	0.0282406	0.0260838	0.0203438	0.0249074	0.0145265	0.022813	0.0199971	0.0187827	0.0191923	0.0273693	0.0250445	0.0195142	0.0275525	0.0208935	0.0268136	0.0229097	0.0202408	0.0266085	0.0286401	0.027109	0.0223805	0.0201035	0.0178308	0.0158794	0.0284075	0.0212887	0.0252175	0.0255447	0.036977	0.0224224	0.0214682	0.0196447	0.0222767	0.0210542	0.0251574	0.0204383	0.0341451
p__Firmicutes	c__Clostridia	o__Clostridiales	f__Veillonellaceae	g__Phascolarctobacterium	s__	0.0148658	0.0130568	0.000548534	0.00181026	0.00172004	0.00594778	0	0.00271544	0.00545941	0.00329899	0.00319326	0.00145265	0	0.000588149	0.016192	0.00620929	0.00223422	0.00131813	0.0189403	0.0113451	0.00152879	0.189107	0.000715927	0.00490686	0.00120948	0.0026642	0.00225908	0.00213148	0.00670116	0.00245942	0.0370519	0.00189383	0.00187842	0.00109641	0.00127724	0.00142219	0.000659483	0.00134176	0.000654823	0.00524157	0.00657942	0.00107053	0.00533172	0.00515398
p__Bacteroidetes	c__Bacteroidia	o__Bacteroidales	f__Bacteroidaceae	g__Bacteroides	s__	0.0148658	0.016321	0	0.00181026	0	0	0	0	0	0.00824747	0.0357645	0	0.00114065	0.00294074	0	0	0.0312791	0	0.00918316	0.00162073	0	0	0	0	0.00241895	0.0013321	0.00508294	0.0159861	0.017423	0	0	0	0	0.00328924	0.00447033	0.00284438	0.0184655	0.0187846	0	0.000655196	0	0	0.0239927	0.0148177
p__Bacteroidetes	c__Bacteroidia	o__Bacteroidales	f__Bacteroidaceae	g__Bacteroides	s__	0.0142464	0.00913975	0	0	0	0	0	0	0	0	0	0	0	0	0	0	0	0	0	0	0	0	0	0	0	0	0	0	0	0	0	0	0	0	0	0	0	0	0	0	0	0	0	0
						0.0142464	0.00913975	0.00877655	0.00663762	0.0103202	0.00648849	0.0127948	0.0103187	0.00970562	0.0104468	0.00894112	0.0101686	0.0142581	0.00529334	0.00712449	0.00846721	0.0106126	0.00856785	0.00746132	0.0129659	0.0152879	0.0127012	0.0114548	0.00981372	0.0120948	0.0053284	0.00677725	0.00746018	0.0120621	0.00799311	0.0166355	0.00946916	0.00438297	0.00931951	0.0114951	0.0170663	0.00461638	0.00939232	0.0085127	0.00786236	0.011843	0.0117758	0.00799758	0.0122407
						0.0142464	0.016321	0.0115192	0.00844788	0.0137603	0.012977	0.0183577	0.0141203	0.0127386	0.0142956	0.014689	0.0130739	0.0165394	0.0111748	0.0129536	0.0129831	0.015081	0.0118632	0.0143487	0.0170177	0.0112112	0.0218743	0.0128867	0.0208542	0.0199563	0.0159852	0.019767	0.0154532	0.0140724	0.0141417	0.018904	0.00883788	0.0162796	0.0120605	0.0159655	0.0284438	0.0118707	0.016772	0.0124416	0.0111383	0.0190803	0.0155226	0.0177724	0.0225486
						0.0142464	0.0117511	0.00603388	0.00784446	0.0114669	0.00919202	0.0111259	0.0108618	0.00788581	0.0115465	0.00766381	0.0123476	0.00798453	0.0105867	0.00777217	0.0107251	0.0111711	0.00724972	0.0126268	0.00891403	0.00968237	0.0112899	0.0107389	0.0110404	0.00846633	0.0153191	0.0112954	0.00746018	0.0120621	0.0122971	0.0136109	0.0082066	0.00688753	0.00767489	0.0121338	0.0142219	0.00593534	0.0100632	0.00916752	0.00917275	0.011843	0.0107053	0.0133293	0.00901946
p__Firmicutes	c__Clostridia	o__Clostridiales	f__Ruminococcaceae	g__	s__	0.0142464	0.00783407	0	0	0.00802683	0	0.000556294	0.00108618	0	0.00769764	0.0102184	0	0.0125471	0.00529334	0	0.00451584	0.00558556	0	0	0	0	0.000705622	0	0	0	0	0	0	0	0	0.000756161	0	0	0	0	0	0	0	0	0	0	0	0	0
						0.0142464	0.0104454	0.0159075	0.00784446	0.00974687	0.0075699	0.0122385	0.00706015	0.0139518	0.00934713	0.00702516	0.00435796	0.00684389	0.0105867	0.00712449	0.00790273	0.0145225	0.0158176	0.00688737	0.00405183	0.00866317	0.0169349	0.0157504	0.00981372	0.00665211	0.0113228	0.00847156	0.00692731	0.00603104	0.0122971	0.0128547	0.00946916	0.0137751	0.0104159	0.013411	0.0120886	0.0105517	0.00872144	0.00720305	0.0117935	0.0157906	0.00909947	0.0204383	0.0128849
						0.0142464	0.012404	0.0208443	0.0060342	0.0108936	0.00919202	0.0144636	0.0168357	0.0169848	0.0137458	0.0134117	0.0145265	0.0148284	0.0176445	0.0103629	0.015241	0.0173152	0.0144994	0.00803526	0.0129659	0.0168167	0.0105843	0.0178982	0.0165607	0.013909	0.0106568	0.0225908	0.0106574	0.0087115	0.0122971	0.0181479	0.0157819	0.0137751	0.013157	0.0146882	0.0199107	0.00791379	0.0134176	0.0117868	0.00917275	0.0276336	0.0198047	0.0168838	0.0193274
						0.0142464	0.0176267	0.0148104	0.011465	0.018347	0.0102734	0.0222518	0.0141203	0.0200178	0.0181444	0.0178822	0.0181582	0.0136878	0.011763	0.0220212	0.0191923	0.0167567	0.019772	0.0212361	0.0121555	0.0142688	0.0232855	0.0164663	0.0208542	0.0187469	0.0186494	0.0152488	0.0175847	0.0207736	0.0122971	0.0204163	0.0119943	0.0250456	0.0208318	0.0185199	0.0263105	0.0184655	0.0127467	0.0163706	0.0163799	0.0282915	0.0224811	0.0275472	0.0180389
						0.0142464	0.00522272	0.00877655	0.0060342	0.0137603	0.00811061	0.0155762	0.0135772	0.012132	0.00659797	0.0108571	0.0108949	0.00627356	0.00588149	0.00906753	0.0124186	0.00781979	0.0131813	0.00573947	0.00972439	0.0122304	0.0127012	0.010023	0.0104271	0.00665211	0.00732654	0.00677725	0.00799305	0.00402069	0.0110674	0.00831777	0.0082066	0.00500911	0.00767489	0.00255447	0.0127997	0.0112112	0.00805056	0.0085127	0.00655196	0.0157906	0.0107053	0.00799758	0.00708672
p__Firmicutes	c__Clostridia	o__Clostridiales	f__Ruminococcaceae	g__Oscillospira	s__	0.0142464	0.0169738	0	0	0	0	0	0.00108618	0	0	0.0383191	0	0	0.00470519	0	0.00338688	0.0312791	0	0	0.0202592	0	0	0.0164663	0	0.000604738	0	0	0	0.00402069	0	0	0.0176758	0	0	0.00191586	0	0	0.016772	0	0	0.00789531	0	0	0.00257699
						0.0142464	0.0117511	0.0137134	0.00724104	0.0131869	0.00811061	0.0155762	0.0135772	0.0175914	0.0142956	0.0140503	0.0108949	0.0136878	0.0111748	0.0194304	0.00677377	0.0134053	0.0144994	0.0120529	0.015397	0.01274	0.0169349	0.0171823	0.0141072	0.0145137	0.013987	0.00677725	0.0053287	0.0120621	0.0122971	0.0136109	0.011363	0.0125228	0.015898	0.0070248	0.0163552	0.0112112	0.0107341	0.0085127	0.0104831	0.011843	0.0144521	0.0168838	0.0231929
						0.013627	0.0156681	0.0181016	0.0181026	0.016627	0.0151398	0.0172451	0.0108618	0.0200178	0.0164949	0.0134117	0.0145265	0.0136878	0.0129393	0.0181351	0.014112	0.0167567	0.0164766	0.010905	0.00972439	0.0152879	0.0155237	0.0136026	0.0110404	0.013909	0.0219796	0.0129897	0.00639444	0.0221138	0.0104525	0.0158794	0.0164132	0.0125228	0.0120605	0.0185199	0.0191996	0.00857328	0.011405	0.0137513	0.0190007	0.0144747	0.0133816	0.0142179	0.00837521
						0.013627	0.012404	0.0115192	0.00724104	0.0160537	0.0102734	0.0139074	0.0162927	0.0109188	0.0170448	0.012773	0.0167055	0.00855486	0.011763	0.0168397	0.0124186	0.0189909	0.0164766	0.00975711	0.0137762	0.0117208	0.0134068	0.0114548	0.0147206	0.013909	0.013987	0.0112954	0.0159861	0.017423	0.0159862	0.0120986	0.0176758	0.0144012	0.0180908	0.00957928	0.0170663	0.0125302	0.00872144	0.011132	0.0117935	0.0184224	0.0133816	0.0115521	0.0206159
						0.013627	0.0143625	0.0126163	0.0126718	0.0143336	0.0124363	0.0166888	0.018465	0.0194112	0.0181444	0.0172436	0.0145265	0.01768	0.0123511	0.0103629	0.0169344	0.0134053	0.0131813	0.0143487	0.0162073	0.0107016	0.0176405	0.0157504	0.0147206	0.0157232	0.0173173	0.0163784	0.0101245	0.0187632	0.00737826	0.0166355	0.0220947	0.0125228	0.0164462	0.013411	0.0319993	0.0171466	0.0161011	0.011132	0.0163799	0.023028	0.0187342	0.0168838	0.0219044
p__Bacteroidetes	c__Bacteroidia	o__Bacteroidales	f__Bacteroidaceae	g__Bacteroides	s__ovatus	0.013627	0.00587556	0.00219414	0.0331881	0.0298139	0.00108141	0.00389406	0.0249821	0.443425	0.0379384	0.0261847	0.0174319	0.0022813	0.0123511	0.00388609	0.00564481	0.0117297	0.233309	0.0648561	0.0470012	0.0657382	0.00776184	0.00357964	0.210995	0.0314464	0.00999074	0.141757	0.0889893	0.0717024	0.0399656	0.00680545	0.00694405	0.271118	0.0263139	0.0140496	0.102398	0.0349526	0.022139	0.0216092	0	0.00131588	0.184666	0.0364334	0.0135292
						0.013627	0.0189323	0.0191987	0.011465	0.0160537	0.0200062	0.018914	0.0146634	0.0169848	0.0115465	0.0191595	0.0203372	0.01768	0.0164682	0.0148967	0.0180634	0.0139639	0.020431	0.0120529	0.015397	0.0163071	0.0197574	0.0128867	0.0202408	0.0205611	0.0159852	0.0192022	0.0138546	0.017423	0.0209051	0.00907393	0.0157819	0.0200364	0.018639	0.0121338	0.0184885	0.0131897	0.0127467	0.0124416	0.0131039	0.0276336	0.0192695	0.0115521	0.0238371
p__Firmicutes	c__Clostridia	o__Clostridiales	f__Lachnospiraceae	g__Dorea	s__	0.0130076	0.0117511	0	0.00120684	0.00401342	0.000540707	0.00166888	0.00543089	0.000606601	0.0192441	0.0523694	0.00217898	0.0153987	0.0241141	0	0.000564481	0.00390989	0	0.0120529	0.00891403	0	0.0176405	0.00715927	0	0.000604738	0.000666049	0	0.00106574	0.00737127	0	0.0143671	0.00757533	0	0.00274103	0.00319309	0	0.00197845	0.0033544	0	0.0104831	0.00526354	0	0.00177724	0.00322123
						0.0130076	0.0130568	0.00932508	0.0102581	0.0131869	0.012977	0.0172451	0.0130341	0.0133452	0.0137458	0.0140503	0.0152529	0.00798453	0.0105867	0.0194304	0.0107251	0.015081	0.00922692	0.0149226	0.00810366	0.0112112	0.00917308	0.0136026	0.0165607	0.0145137	0.0173173	0.0129897	0.00852592	0.0127322	0.0104525	0.00831777	0.0170445	0.0137751	0.015898	0.0070248	0.0163552	0.00989224	0.0127467	0.00916752	0.0111383	0.0236859	0.0171284	0.018661	0.0115964
						0.0130076	0.0143625	0.0137134	0.0108616	0.0114669	0.0162212	0.0139074	0.0162927	0.0169848	0.0186943	0.0210755	0.0079896	0.0153987	0.0170563	0.0136013	0.0146765	0.0122882	0.0118632	0.0160705	0.0162073	0.0183455	0.0169349	0.01933	0.0122672	0.02298	0.0193154	0.012425	0.00959166	0.0180931	0.0166011	0.0166355	0.0145194	0.0162796	0.0164462	0.0146882	0.0255995	0.0164871	0.0181138	0.0137513	0.0183455	0.023028	0.0165932	0.0142179	0.0128849
						0.0123882	0.0195852	0.0224899	0.0144821	0.0131869	0.0135177	0.0205829	0.024439	0.0157716	0.0104468	0.0140503	0.0108949	0.0148284	0.0211734	0.0181351	0.014112	0.0184324	0.0237264	0.0132008	0.015397	0.0132496	0.0232855	0.0157504	0.0177874	0.0187469	0.0193154	0.0180727	0.0117231	0.0187632	0.0147565	0.0136109	0.0132568	0.0131489	0.0180908	0.0114951	0.0234662	0.0105517	0.0147594	0.0137513	0.0196559	0.0296074	0.0187342	0.0222155	0.0173947
p__Firmicutes	c__Clostridia	o__Clostridiales	f__Lachnospiraceae	g__Lachnospira	s__	0.0123882	0.0176267	0	0	0	0	0.000556294	0.000543089	0	0	0	0	0	0.0011763	0	0	0	0	0	0	0.000509598	0	0	0	0	0	0	0	0	0	0	0	0	0	0	0	0	0	0	0	0	0	0	0
						0.0123882	0.0169738	0.0142619	0.0108616	0.0194937	0.0102734	0.0178014	0.0168357	0.0260838	0.0126461	0.0172436	0.0167055	0.0182504	0.0152919	0.014249	0.0169344	0.0134053	0.0151585	0.0120529	0.0194488	0.0163071	0.0169349	0.0107389	0.023921	0.0163279	0.0186494	0.0118602	0.0138546	0.0201035	0.00922282	0.0211725	0.0164132	0.0144012	0.018639	0.0159655	0.0213329	0.0138491	0.011405	0.011132	0.0163799	0.0217121	0.0133816	0.0159952	0.0199717
						0.0123882	0.00783407	0.00767948	0.00965472	0.0103202	0.00648849	0.00834441	0.0097756	0.0103122	0.0104468	0.00830247	0.00871593	0.00855486	0.0111748	0.00129536	0.0124186	0.0106126	0.0191129	0.00918316	0.0048622	0.00968237	0.0141124	0.00859113	0.00674693	0.0096758	0.0106568	0.00734202	0.00746018	0.0087115	0.0110674	0.0105863	0.0082066	0.0125228	0.00767489	0.00894066	0.0135108	0.00989224	0.00939232	0.00392894	0.0104831	0.0138168	0.00856421	0.00799758	0.0173947
						0.0123882	0.00783407	0.00987362	0.00543078	0.014907	0.0102734	0.0100133	0.0152065	0.0139518	0.0131959	0.012773	0.0108949	0.00912518	0.00882223	0.0103629	0.00903169	0.0128468	0.0151585	0.0143487	0.00972439	0.0107016	0.0105843	0.0136026	0.0122672	0.0126995	0.0146531	0.0175079	0.00959166	0.0134023	0.00922282	0.00907393	0.0107317	0.0144012	0.0120605	0.0114951	0.022044	0.00659483	0.00737968	0.0124416	0.0117935	0.0197383	0.00802895	0.00977482	0.00901946
						0.0123882	0.0189323	0.015359	0.00844788	0.00974687	0.00919202	0.0139074	0.0141203	0.0139518	0.0137458	0.00894112	0.0130739	0.00399227	0.0123511	0.0129536	0.0112896	0.015081	0.0151585	0.0103311	0.0072933	0.0107016	0.00776184	0.0128867	0.0122672	0.0145137	0.00865864	0.0118602	0.0111903	0.0147425	0.0141417	0.0105863	0.0107317	0.0112705	0.0142534	0.0114951	0.022044	0.0118707	0.0107341	0.0117868	0.0144143	0.0151327	0.0160579	0.0124407	0.0109522
						0.0123882	0.0065284	0.00987362	0.00543078	0.00745349	0.00702919	0.0105696	0.012491	0.015165	0.00769764	0.0121344	0.0108949	0.0119768	0.00941038	0.00518145	0.00846721	0.00614412	0.0118632	0.010905	0.0072933	0.0122304	0.0119956	0.00859113	0.00613358	0.0133042	0.00865864	0.0158136	0.00639444	0.0107218	0.00922282	0.00756161	0.0101004	0.00751367	0.0120605	0.00957928	0.0106664	0.00725431	0.00603792	0.0130965	0.00655196	0.011843	0.00909947	0.0124407	0.0122407
p__Bacteroidetes	c__Bacteroidia	o__Bacteroidales	f__Bacteroidaceae	g__Bacteroides	s__caccae	0.0123882	0.0143625	0	0	0.000573345	0	0	0	0	0.000549831	0.0012773	0	0.000570324	0.000588149	0	0.000564481	0.000558556	0	0.141765	0.0413287	0	0.00211687	0	0	0.111876	0.0193154	0	0.11137	0.0676817	0	0.00302464	0	0.000626139	0.084972	0.0140496	0.00568877	0.108155	0.0409237	0	0.00196559	0.000657942	0.000535263	0.063092	0.0148177
p__Firmicutes	c__Clostridia	o__Clostridiales	f__Lachnospiraceae	g__	s__	0.0123882	0.0130568	0	0	0	0	0	0.000543089	0	0	0	0	0	0.000588149	0	0	0	0	0	0	0	0	0	0	0	0.000666049	0	0	0	0	0	0	0	0	0	0	0	0	0	0	0	0	0	0
						0.0123882	0.0156681	0.0126163	0.00965472	0.014907	0.00919202	0.0183577	0.0135772	0.0133452	0.0137458	0.0114957	0.0108949	0.0108362	0.0152919	0.014249	0.0107251	0.00837834	0.0138404	0.0143487	0.0137762	0.0152879	0.0119956	0.0186141	0.0153339	0.00846633	0.0119889	0.0158136	0.00959166	0.0160828	0.00860797	0.0113424	0.0151507	0.0112705	0.00931951	0.0108565	0.0234662	0.00923276	0.0147594	0.0117868	0.0111383	0.0190803	0.0128463	0.0204383	0.0180389
						0.0123882	0.00979259	0.016456	0.0090513	0.0103202	0.0108141	0.0161325	0.0152065	0.0109188	0.0153953	0.012773	0.0159792	0.0119768	0.0164682	0.014249	0.00959617	0.0167567	0.0131813	0.00746132	0.0145866	0.01274	0.0162293	0.010023	0.0116538	0.0163279	0.00599445	0.0152488	0.00905879	0.0087115	0.0135268	0.0113424	0.0195696	0.018158	0.0104159	0.00766342	0.0227551	0.00593534	0.00805056	0.0085127	0.0124487	0.0177644	0.0155226	0.00799758	0.0154619
						0.0123882	0.0182795	0.0257811	0.0162923	0.0131869	0.0167619	0.0205829	0.011948	0.0230508	0.0181444	0.0185209	0.0123476	0.0131174	0.0170563	0.0181351	0.0118541	0.0212251	0.0191129	0.0137747	0.0186384	0.0168167	0.0162293	0.0171823	0.0294412	0.0272132	0.0179833	0.0203317	0.0207819	0.0201035	0.0172159	0.0204163	0.0170445	0.0162796	0.0208318	0.0146882	0.0184885	0.0138491	0.0207973	0.0150609	0.0222767	0.02237	0.0198047	0.00799758	0.0212601
						0.0123882	0.0137096	0.00987362	0.0102581	0.00745349	0.0135177	0.0172451	0.0130341	0.0133452	0.0120963	0.0114957	0.00944225	0.0125471	0.0123511	0.0129536	0.015241	0.0156396	0.0158176	0.0149226	0.015397	0.0132496	0.0155237	0.0150345	0.0128805	0.0120948	0.013321	0.0175079	0.00479583	0.0120621	0.00983768	0.00604929	0.0151507	0.00939208	0.0104159	0.013411	0.0170663	0.0118707	0.00737968	0.0144061	0.0176903	0.0171065	0.0107053	0.0142179	0.0148177
						0.0123882	0.0104454	0.0148104	0.0102581	0.0103202	0.012977	0.0155762	0.012491	0.0163782	0.0115465	0.0140503	0.00581062	0.0096955	0.0147037	0.014249	0.00959617	0.0111711	0.0144994	0.010905	0.0186384	0.0107016	0.0162293	0.0121708	0.00797365	0.0157232	0.0126549	0.0096011	0.00746018	0.0194334	0.0104525	0.0105863	0.0195696	0.0194103	0.0120605	0.00830204	0.0213329	0.0112112	0.0127467	0.0085127	0.0111383	0.0138168	0.0139168	0.0151065	0.0173947
p__Firmicutes	c__Clostridia	o__Clostridiales	f__Lachnospiraceae	g__	s__	0.0123882	0.012404	0	0.00060342	0.00802683	0.00162212	0	0.00271544	0	0	0.100268	0	0	0.0170563	0	1.27573	0.284305	0	0	0.000810366	0	0	0.00572742	0.000613358	0.231614	0.151193	0	0.00053287	0.00268046	0	0.000756161	0.00505022	0	0.0745561	0.123892	0	0	0.00469616	0	0.000655196	0.02237	0	0.0222155	0.0380106
p__Actinobacteria	c__Coriobacteriia	o__Coriobacteriales	f__Coriobacteriaceae	g__Eggerthella	s__lenta	0.0117688	0.00979259	0.0362033	0.143614	0.102629	0.112467	0.170226	0.121109	0.0024264	0.0120963	0.0172436	0.00435796	0.0022813	0.00764593	0.00971521	0.0208858	0.0497115	0	0.00229579	0.00405183	0	0.000705622	0.00429556	0	0	0.0013321	0	0	0.0087115	0	0	0.00505022	0	0	0.00127724	0	0.00131897	0.0201264	0	0.00327598	0.00394765	0	0	0.00257699
						0.0117688	0.020238	0.0137134	0.00844788	0.00974687	0.00919202	0.0139074	0.0114049	0.00970562	0.00989696	0.00894112	0.0130739	0.0159691	0.0129393	0.00906753	0.0135475	0.00781979	0.0125222	0.010905	0.0121555	0.0112112	0.0119956	0.010023	0.0153339	0.0120948	0.00865864	0.00847156	0.00959166	0.0107218	0.00799311	0.0113424	0.0151507	0.0100182	0.00931951	0.0114951	0.014933	0.0112112	0.00805056	0.00589341	0.00655196	0.0144747	0.0112405	0.0088862	0.0122407
p__Firmicutes	c__Clostridia	o__Clostridiales	f__Lachnospiraceae	g__Blautia	s__	0.0117688	0.0189323	0	0	0.000573345	0	0	0	0	0	0	0	0	0.0023526	0	0	0.000558556	0	0	0	0	0	0	0	0	0	0	0	0	0	0	0	0	0.000548207	0	0	0	0	0	0	0	0	0	0
p__Bacteroidetes	c__Bacteroidia	o__Bacteroidales	f__Rikenellaceae	g__	s__	0.0117688	0.00718123	0	0	0	0	0	0	0	0	0	0	0	0	0	0	0	0	0	0	0	0	0	0	0	0	0	0	0	0	0	0	0	0	0.00127724	0	0	0	0	0	0	0	0	0
						0.0117688	0.00783407	0.00932508	0.00724104	0.00745349	0.0075699	0.0116822	0.0146634	0.0103122	0.0137458	0.0108571	0.0101686	0.0114065	0.00588149	0.00841985	0.0124186	0.0128468	0.0118632	0.00803526	0.0113451	0.010192	0.00705622	0.0078752	0.0110404	0.00725685	0.00666049	0.0107306	0.00852592	0.00670116	0.00983768	0.0120986	0.0107317	0.0125228	0.0120605	0.00830204	0.00995534	0.00461638	0.00603792	0.00392894	0.00720716	0.011843	0.0123111	0.0115521	0.0109522
						0.0117688	0.00718123	0.0120678	0.00784446	0.0120402	0.00702919	0.0122385	0.0135772	0.012132	0.0142956	0.0108571	0.0108949	0.00912518	0.0135274	0.0123059	0.0118541	0.0128468	0.0112041	0.00975711	0.0105348	0.00560558	0.0112899	0.010023	0.0134939	0.0126995	0.00666049	0.0096011	0.00746018	0.00737127	0.00922282	0.0105863	0.0107317	0.00939208	0.0120605	0.0070248	0.0135108	0.0112112	0.00939232	0.00327412	0.0111383	0.011185	0.00802895	0.0106634	0.0148177
p__Firmicutes	c__Erysipelotrichi	o__Erysipelotrichales	f__Erysipelotrichaceae	g__Holdemania	s__	0.0117688	0.012404	0	0.00060342	0.0189204	0	0.0100133	0.0233528	0	0	0.000638651	0	0	0.00176445	0	0.00508033	0.00670267	0	0.0378805	0.0291732	0	0.0119956	0.00214778	0	0.0247942	0.0432932	0	0.00959166	0.0201035	0	0.089227	0.0347202	0	0.0285067	0.0440647	0	0.0270388	0.0429363	0	0.0877963	0.090796	0	0.0133293	0.0296354
p__Bacteroidetes	c__Bacteroidia	o__Bacteroidales	f__Rikenellaceae	g__	s__	0.0117688	0.0182795	0	0	0	0	0	0	0	0	0	0	0	0	0	0	0	0	0	0	0	0	0	0	0	0	0	0	0	0	0	0	0	0	0	0	0	0	0	0	0	0	0	0.000644247
						0.0117688	0.0130568	0.0104222	0.00844788	0.00745349	0.00702919	0.00778812	0.011948	0.015165	0.0142956	0.00894112	0.0116212	0.0096955	0.00705779	0.014249	0.00620929	0.010054	0.00856785	0.010905	0.0113451	0.0112112	0.0105843	0.0150345	0.00674693	0.0133042	0.0113228	0.0096011	0.00746018	0.0147425	0.012912	0.00907393	0.00757533	0.00688753	0.0109641	0.0114951	0.0234662	0.00791379	0.00872144	0.00720305	0.00458637	0.0177644	0.0128463	0.0106634	0.0109522
p__Firmicutes	c__Clostridia	o__Clostridiales	f__Ruminococcaceae	g__Faecalibacterium	s__prausnitzii	0.0111494	0.0104454	0	0	0.0670814	0	0.0239207	0.0157496	0	0.0225431	0.0191595	0.00145265	0.00114065	0.00882223	0	0.00395136	0.0167567	0	0	0	0	0.000705622	0.000715927	0	0	0.000666049	0	0	0	0	0	0	0	0.000548207	0	0	0.000659483	0	0	0	0	0	0	0
p__Firmicutes	c__Clostridia	o__Clostridiales	f__Ruminococcaceae	g__	s__	0.0111494	0.00913975	0	0.00120684	0.00229338	0	0	0	0	0.000549831	0.00447056	0	0	0.000588149	0	0	0.020108	0	0	0	0	0	0	0	0.000604738	0.000666049	0	0	0	0	0	0	0	0.000548207	0	0	0	0	0	0	0	0	0	0
						0.0111494	0.00979259	0.0170046	0.00965472	0.00573345	0.0140584	0.0133511	0.0135772	0.012132	0.0104468	0.0114957	0.0130739	0.00912518	0.0170563	0.00971521	0.015241	0.0134053	0.0125222	0.00803526	0.0072933	0.0163071	0.0148181	0.0157504	0.0134939	0.0163279	0.00932469	0.012425	0.0117231	0.0120621	0.0141417	0.00983009	0.0119943	0.0156535	0.0137052	0.0153268	0.014933	0.0105517	0.0120758	0.0137513	0.0150695	0.02237	0.0165932	0.0168838	0.0115964
						0.0111494	0.0130568	0.0104222	0.00844788	0.0143336	0.00540707	0.0172451	0.0157496	0.0139518	0.0087973	0.0140503	0.0108949	0.00855486	0.00646964	0.00971521	0.014112	0.010054	0.00988598	0.00918316	0.015397	0.0157975	0.0141124	0.0136026	0.0104271	0.00907106	0.0113228	0.0107306	0.0127889	0.0120621	0.012912	0.0136109	0.0157819	0.0150273	0.0120605	0.0127724	0.0170663	0.00857328	0.0140885	0.00458376	0.00982795	0.0164486	0.0123111	0.00799758	0.0135292
						0.0111494	0.00522272	0.00329121	0.00482736	0.00516011	0.00378495	0.00389406	0.0103187	0.00849241	0.00604814	0.00766381	0.00653694	0.00855486	0.00470519	0.0032384	0.00508033	0.00390989	0.00856785	0.00401763	0.0048622	0.00305759	0.0063506	0.010023	0.00552022	0.00846633	0.0026642	0.00790679	0.00426296	0.00536092	0.00553369	0.00529313	0.00631277	0.00375683	0.00767489	0.00383171	0.0106664	0.00197845	0.00603792	0.00654823	0.00524157	0.00592148	0.00642316	0.0115521	0.00708672
p__Firmicutes	c__Clostridia	o__Clostridiales	f__Lachnospiraceae	g__Coprococcus	s__	0.0111494	0.00783407	0.000548534	0.00422394	0.00172004	0.00324424	0.00111259	0.00217235	0.000606601	0	0.00191595	0.00145265	0	0	0.00194304	0.00846721	0.00446845	0	0	0	0	0	0	0	0	0	0	0	0	0	0	0	0	0	0	0	0	0	0	0	0	0	0	0
p__Firmicutes	c__Clostridia	o__Clostridiales	f__Ruminococcaceae	g__Ruminococcus	s__	0.01053	0.00587556	0	0	0.000573345	0	0.00222518	0.00162927	0	0.000549831	0	0	0	0	0	0	0.000558556	0	0	0	0	0	0	0	0	0	0	0	0	0	0	0	0	0	0	0	0	0	0	0	0	0	0	0
p__Firmicutes	c__Clostridia	o__Clostridiales	f__Ruminococcaceae	g__	s__	0.01053	0.00456988	0	0.00060342	0.103775	0	0.0144636	0.152608	0	0	0.0242687	0	0.00171097	0.00941038	0	0.014112	0.0212251	0	0	0	0	0.000705622	0	0	0	0	0	0	0	0	0	0	0	0	0	0	0	0.00201264	0	0	0.000657942	0	0	0
p__Firmicutes	c__Clostridia	o__Clostridiales	f__Lachnospiraceae			0.01053	0.0130568	0	0	0.00114669	0	0.000556294	0.00108618	0	0	0	0	0	0	0	0	0	0	0	0	0	0	0	0	0	0	0	0	0	0	0	0	0	0	0	0	0	0.00067088	0.000654823	0	0	0	0	0
						0.01053	0.0221965	0.0148104	0.0138787	0.0103202	0.00919202	0.0183577	0.0146634	0.018198	0.0164949	0.0185209	0.0101686	0.0102658	0.0164682	0.0148967	0.0174989	0.010054	0.0191129	0.0126268	0.0121555	0.0208935	0.0148181	0.0150345	0.0141072	0.0272132	0.0166512	0.0118602	0.00852592	0.0134023	0.0141417	0.0158794	0.0157819	0.0187842	0.018639	0.0146882	0.0248884	0.0112112	0.0154302	0.0124416	0.0157247	0.02237	0.0155226	0.018661	0.0251256
p__Bacteroidetes	c__Bacteroidia	o__Bacteroidales	f__Bacteroidaceae	g__Bacteroides	s__	0.01053	0.0130568	0	0.0090513	0.0447209	0	0.000556294	0	0.0012132	0.0153953	0.0427896	0.00217898	0.00114065	0.00411704	0	0.000564481	0.0189909	0	0.0200882	0.00405183	0	0	0	0	0.0332606	0.0013321	0.00677725	0.0378338	0.0247943	0	0	0	0	0.0180908	0.00830204	0	0.036931	0.0187846	0.00261929	0	0	0	0.0302131	0.0096637
						0.01053	0.012404	0.0104222	0.00844788	0.0172004	0.0113548	0.0111259	0.0168357	0.0157716	0.00769764	0.0140503	0.00508429	0.0159691	0.0152919	0.0129536	0.0129831	0.0156396	0.0144994	0.0154966	0.0137762	0.0122304	0.0134068	0.00859113	0.0147206	0.0151184	0.00999074	0.0192022	0.00905879	0.0127322	0.0104525	0.0105863	0.0138881	0.0150273	0.0120605	0.0127724	0.0156441	0.00725431	0.011405	0.00982235	0.00524157	0.0138168	0.0133816	0.0106634	0.0135292
p__Firmicutes	c__Clostridia	o__Clostridiales	f__Lachnospiraceae	g__Blautia	s__	0.01053	0.0117511	0	0	0.00114669	0	0	0	0	0	0	0	0	0.000588149	0	0	0	0	0.000573947	0	0	0	0	0	0	0	0	0	0	0	0	0	0	0	0	0	0	0	0	0	0	0	0	0
						0.01053	0.00848691	0.00987362	0.00965472	0.00745349	0.0102734	0.0100133	0.0103187	0.0109188	0.00934713	0.0114957	0.0101686	0.0119768	0.00529334	0.0103629	0.00733825	0.0106126	0.0131813	0.00746132	0.00810366	0.00917277	0.0105843	0.0136026	0.00981372	0.0151184	0.00932469	0.0096011	0.00852592	0.00737127	0.00737826	0.0113424	0.00631277	0.0137751	0.0126088	0.0108565	0.0184885	0.00725431	0.00737968	0.00654823	0.00851755	0.00592148	0.0128463	0.0151065	0.0096637
						0.01053	0.00913975	0.0104222	0.00724104	0.0114669	0.00919202	0.0133511	0.011948	0.015165	0.00714781	0.0102184	0.00653694	0.00456259	0.00882223	0.0116583	0.00790273	0.0111711	0.00527252	0.0137747	0.0072933	0.0107016	0.0119956	0.00930705	0.0116538	0.0133042	0.00932469	0.0096011	0.00905879	0.011392	0.0116822	0.0136109	0.00946916	0.0106444	0.013157	0.00830204	0.0135108	0.00461638	0.00805056	0.00916752	0.00917275	0.011843	0.00749368	0.00622034	0.0148177
						0.01053	0.00848691	0.0126163	0.00724104	0.00573345	0.00702919	0.00890071	0.0157496	0.0133452	0.0120963	0.00702516	0.00871593	0.00798453	0.0123511	0.00388609	0.015241	0.0128468	0.0164766	0.00803526	0.00972439	0.00662478	0.0197574	0.0136026	0.0134939	0.0126995	0.0119889	0.0112954	0.0106574	0.0087115	0.0122971	0.0128547	0.00883788	0.00751367	0.0109641	0.0070248	0.0127997	0.00923276	0.0134176	0.0117868	0.00786236	0.0184224	0.00963474	0.0133293	0.0115964
p__Proteobacteria	c__Betaproteobacteria	o__Burkholderiales	f__Alcaligenaceae	g__Sutterella	s__	0.01053	0.00979259	0	0.00060342	0.000573345	0	0	0.000543089	0	0.000549831	0.00574786	0	0	0.0011763	0.000647681	0	0	0	0	0.0072933	0	0	0.00357964	0	0	0.000666049	0	0.00905879	0.0087115	0	0.00453696	0.00126255	0	0	0.00127724	0	0.0164871	0.0127467	0	0.0511053	0.0046056	0	0	0
						0.00991056	0.00391704	0.00658241	0.00844788	0.00344007	0.00702919	0.009457	0.00760324	0.00545941	0.00714781	0.00574786	0.00363164	0.00513291	0.00764593	0.00647681	0.00733825	0.010054	0.00856785	0.00918316	0.00567256	0.00560558	0.00705622	0.00859113	0.00674693	0.00725685	0.00599445	0.00621248	0.00905879	0.0100517	0.00553369	0.00831777	0.00441894	0.00751367	0.0082231	0.00510895	0.00853315	0.00527586	0.00805056	0.00327412	0.00589677	0.011185	0.00963474	0.00622034	0.00773096
						0.00991056	0.00913975	0.00767948	0.0090513	0.00516011	0.00702919	0.00500665	0.00814633	0.00667261	0.00549831	0.00510921	0.00508429	0.00627356	0.00823408	0.00841985	0.00790273	0.00837834	0.00593159	0.00573947	0.00891403	0.00713438	0.00493935	0.00644335	0.00552022	0.0120948	0.00599445	0.00677725	0.00479583	0.00603104	0.00983768	0.00831777	0.00505022	0.00563525	0.00986772	0.00510895	0.0120886	0.00791379	0.00536704	0.00261929	0.00655196	0.00592148	0.00481737	0.00710896	0.00708672
						0.00991056	0.00522272	0.00438827	0.00844788	0.0063068	0.00648849	0.00667553	0.00543089	0.0103122	0.0115465	0.00894112	0.00508429	0.00627356	0.00823408	0.00582913	0.00790273	0.00614412	0.0125222	0.00746132	0.0105348	0.00662478	0.0105843	0.00930705	0.00613358	0.00786159	0.00932469	0.00621248	0.00746018	0.00804139	0.00860797	0.0113424	0.0082066	0.00313069	0.0087713	0.00957928	0.0156441	0.00725431	0.0107341	0.0085127	0.00851755	0.0105271	0.00535263	0.00799758	0.0115964
						0.00991056	0.0104454	0.015359	0.00965472	0.00974687	0.0102734	0.0161325	0.0114049	0.0139518	0.00714781	0.0153276	0.00944225	0.00798453	0.0111748	0.00777217	0.0107251	0.0134053	0.0118632	0.00746132	0.015397	0.0117208	0.00917308	0.0078752	0.00981372	0.0181421	0.013987	0.012425	0.00746018	0.0107218	0.0116822	0.0128547	0.0119943	0.0187842	0.0115123	0.0070248	0.0127997	0.00989224	0.00805056	0.00982235	0.00786236	0.0138168	0.0139168	0.00799758	0.00708672
p__Firmicutes	c__Clostridia	o__Clostridiales	f__Lachnospiraceae	g__	s__	0.00991056	0.00913975	0	0	0	0	0	0	0	0	0	0	0	0.00176445	0	0	0	0	0	0	0	0	0	0	0	0	0	0	0	0	0	0	0	0	0	0	0	0	0	0	0.000657942	0	0	0
						0.00991056	0.00587556	0.00274267	0.00784446	0.00344007	0.00324424	0.00723182	0.00760324	0.00970562	0.00769764	0.00447056	0.00581062	0.00627356	0.00470519	0.0032384	0.00564481	0.0111711	0.00659065	0.00631342	0.00648293	0.00713438	0.00423373	0.00429556	0.0042935	0.00604738	0.00799259	0.0039534	0.00426296	0.00469081	0.00983768	0.00529313	0.0082066	0.00438297	0.00603027	0.00766342	0.00639986	0.00263793	0.0067088	0.00392894	0.00393118	0.00921119	0.00909947	0.00533172	0.00837521
p__Firmicutes	c__Clostridia	o__Clostridiales	f__Lachnospiraceae	g__	s__	0.00991056	0.0137096	0	0	0.00229338	0	0.000556294	0.00162927	0	0	0	0	0	0.000588149	0	0.000564481	0.00111711	0	0	0	0	0	0	0	0	0	0	0	0	0	0	0	0	0	0	0	0	0	0	0	0	0	0	0
						0.00991056	0.0176267	0.0148104	0.0108616	0.0131869	0.0145991	0.0166888	0.018465	0.018198	0.0214434	0.0159663	0.0101686	0.0136878	0.0123511	0.0174874	0.0197568	0.0195495	0.0217492	0.0114789	0.015397	0.0147784	0.0169349	0.0150345	0.0153339	0.0151184	0.0159852	0.0220261	0.0133218	0.0154127	0.0141417	0.0120986	0.0157819	0.0212887	0.018639	0.0114951	0.022044	0.0171466	0.011405	0.0144061	0.0170351	0.0210542	0.0155226	0.0213269	0.0231929
p__Firmicutes	c__Clostridia	o__Clostridiales	f__Lachnospiraceae	g__	s__	0.00991056	0.0117511	0	0	0	0	0	0	0	0	0	0	0	0.00176445	0	0	0	0	0	0	0	0	0	0	0	0	0	0	0	0	0	0	0	0	0	0	0	0	0	0	0	0	0	0
						0.00991056	0.0104454	0.00822801	0.00422394	0.00860018	0.00378495	0.00834441	0.0097756	0.00909902	0.00824747	0.0102184	0.00726327	0.00741421	0.00646964	0.00712449	0.0118541	0.00726123	0.00659065	0.00631342	0.00567256	0.00407679	0.0127012	0.0121708	0.0141072	0.0108853	0.00466235	0.00451817	0.00639444	0.00402069	0.00860797	0.0113424	0.00252511	0.0081398	0.0087713	0.00510895	0.00853315	0.00593534	0.00939232	0.00458376	0.00786236	0.00789531	0.00802895	0.0115521	0.0122407
						0.00991056	0.00913975	0.00932508	0.00844788	0.00745349	0.00973273	0.0122385	0.00814633	0.0103122	0.00604814	0.0102184	0.00581062	0.00855486	0.00999853	0.00453377	0.00677377	0.00390989	0.00659065	0.00975711	0.00648293	0.00560558	0.0127012	0.0078752	0.0110404	0.0102805	0.00799259	0.00903633	0.00799305	0.00603104	0.00922282	0.00529313	0.00694405	0.0100182	0.00712669	0.0114951	0.00853315	0.0112112	0.00402528	0.00785788	0.00851755	0.0177644	0.00856421	0.00533172	0.0122407
p__Bacteroidetes	c__Bacteroidia	o__Bacteroidales	f__Rikenellaceae	g__	s__	0.00929115	0.00456988	0	0.00060342	0.000573345	0	0	0	0	0.000549831	0	0	0	0	0	0	0	0	0	0	0	0	0	0	0	0.000666049	0	0	0	0	0	0	0	0	0	0	0	0	0	0	0	0	0	0
						0.00929115	0.00913975	0.00987362	0.00724104	0.00802683	0.00811061	0.0139074	0.0146634	0.0133452	0.00604814	0.012773	0.0108949	0.0096955	0.00882223	0.00712449	0.0101607	0.00781979	0.0125222	0.00631342	0.00648293	0.0152879	0.0127012	0.00930705	0.0165607	0.0102805	0.00732654	0.0101659	0.00799305	0.00737127	0.0110674	0.00983009	0.00631277	0.00563525	0.0120605	0.0127724	0.0177774	0.00791379	0.00939232	0.0117868	0.00786236	0.0138168	0.0128463	0.00799758	0.0193274
						0.00929115	0.00979259	0.00932508	0.00543078	0.00573345	0.00594778	0.0139074	0.0048878	0.00788581	0.00769764	0.00574786	0.00363164	0.00456259	0.00529334	0.0032384	0.00903169	0.00446845	0.00856785	0.00975711	0.0121555	0.00713438	0.00564497	0.00286371	0.0104271	0.00725685	0.00865864	0.0096011	0.00692731	0.0107218	0.0067634	0.00907393	0.00757533	0.00626139	0.0087713	0.00574757	0.0135108	0.00263793	0.00603792	0.00720305	0.00655196	0.0151327	0.01017	0.00622034	0.00773096
						0.00929115	0.0065284	0.00713095	0.00844788	0.00286673	0.00432566	0.0100133	0.0108618	0.00788581	0.00549831	0.00957977	0.0079896	0.00513291	0.00941038	0.00518145	0.0112896	0.00614412	0.00988598	0.00975711	0.0048622	0.00662478	0.0141124	0.0114548	0.00858701	0.00604738	0.00799259	0.00564771	0.00746018	0.0100517	0.00245942	0.00529313	0.00883788	0.0081398	0.00767489	0.00766342	0.0127997	0.00461638	0.00805056	0.00261929	0.00786236	0.00855325	0.00963474	0.00533172	0.0115964
p__Bacteroidetes	c__Bacteroidia	o__Bacteroidales	f__Bacteroidaceae	g__Bacteroides	s__uniformis	0.00929115	0.00587556	0	0	0	0.000540707	0	0	0	0	0.00319326	0	0.000570324	0.0011763	0	0.00959617	0.00446845	0	0	0.000810366	0	0	0.00143185	0	0	0.000666049	0.000564771	0.00479583	0.00402069	0	0.00151232	0.00252511	0.000626139	0.00219283	0.00127724	0	0.00197845	0.00469616	0.000654823	0	0.00197383	0	0.00799758	0.00193274
p__Firmicutes	c__Clostridia	o__Clostridiales	f__Ruminococcaceae	g__	s__	0.00929115	0.00522272	0	0	0	0	0	0	0	0	0.000638651	0	0	0	0	0	0.00111711	0	0	0	0	0	0	0	0	0	0	0	0	0	0	0	0	0	0	0	0	0	0	0	0	0	0	0
p__Bacteroidetes	c__Bacteroidia	o__Bacteroidales	f__Bacteroidaceae	g__Bacteroides	s__	0.00929115	0.0117511	0	0	0	0	0	0	0	0.000549831	0	0	0	0	0	0	0	0	0.00975711	0.00648293	0	0	0	0	0.00423316	0.0013321	0	0	0	0	0.00453696	0.000631277	0	0.000548207	0.00127724	0.00711096	0.00131897	0.00067088	0.00720305	0	0.000657942	0	0.00533172	0.00257699
p__Firmicutes	c__Clostridia	o__Clostridiales	f__Lachnospiraceae	g__Anaerostipes	s__	0.00929115	0.00783407	0	0	0	0	0	0	0	0	0	0	0	0	0	0	0	0	0	0	0	0	0	0	0	0	0	0	0	0	0	0	0	0	0	0	0	0	0	0	0	0	0	0
						0.00929115	0.0065284	0.00822801	0.0030171	0.00401342	0.00540707	0.00834441	0.012491	0.0103122	0.00934713	0.00766381	0.00726327	0.00570324	0.0105867	0.00647681	0.00508033	0.00781979	0.00724972	0.00573947	0.0072933	0.00458638	0.0098787	0.0078752	0.00981372	0.0096758	0.00666049	0.0107306	0.00479583	0.00603104	0.0067634	0.00529313	0.0107317	0.00626139	0.00438565	0.0070248	0.0120886	0.00461638	0.00805056	0.00589341	0.00982795	0.011185	0.00642316	0.00710896	0.00644247
						0.00929115	0.0104454	0.00548534	0.00422394	0.0103202	0.00702919	0.00723182	0.00706015	0.00667261	0.0087973	0.0102184	0.0079896	0.00855486	0.00941038	0.00647681	0.00677377	0.00949546	0.00790879	0.00975711	0.00648293	0.00560558	0.0098787	0.00930705	0.00981372	0.0108853	0.00732654	0.00564771	0.0053287	0.00603104	0.00860797	0.00529313	0.0056815	0.0125228	0.00438565	0.00766342	0.00782206	0.00923276	0.00469616	0.00654823	0.00851755	0.0138168	0.00481737	0.0133293	0.00579822
						0.00929115	0.0195852	0.0142619	0.0120684	0.016627	0.0113548	0.0150199	0.011948	0.012132	0.0131959	0.014689	0.0130739	0.0165394	0.0147037	0.0155443	0.0158055	0.015081	0.0138404	0.00975711	0.0145866	0.0168167	0.0169349	0.0157504	0.00920037	0.0187469	0.0186494	0.0163784	0.0133218	0.017423	0.0141417	0.0136109	0.0189383	0.0137751	0.0148016	0.0114951	0.0184885	0.0131897	0.0140885	0.0130965	0.0124487	0.0157906	0.0160579	0.0159952	0.0161062
						0.00929115	0.00913975	0.0109707	0.00422394	0.0120402	0.00594778	0.00611924	0.0097756	0.0115254	0.0120963	0.00957977	0.00726327	0.00513291	0.00764593	0.00518145	0.00846721	0.0089369	0.00790879	0.00746132	0.00567256	0.00662478	0.00564497	0.00715927	0.00920037	0.00544264	0.0026642	0.0101659	0.00852592	0.00804139	0.0067634	0.00907393	0.00883788	0.0081398	0.0082231	0.00957928	0.00924425	0.00659483	0.00603792	0.00785788	0.0104831	0.011185	0.00802895	0.0106634	0.0141734
						0.00929115	0.0104454	0.00767948	0.00663762	0.00860018	0.00702919	0.009457	0.0130341	0.00849241	0.0115465	0.012773	0.0123476	0.0108362	0.00705779	0.0123059	0.00677377	0.0089369	0.0125222	0.00860921	0.00567256	0.00611518	0.00846746	0.00930705	0.00858701	0.0157232	0.0113228	0.0129897	0.00959166	0.0127322	0.00860797	0.0128547	0.00946916	0.00876594	0.0120605	0.0102179	0.0135108	0.0039569	0.00603792	0.0085127	0.00786236	0.0105271	0.01017	0.00977482	0.0148177
p__Firmicutes	c__Clostridia	o__Clostridiales	f__Ruminococcaceae	g__Oscillospira	s__	0.00929115	0.0065284	0	0	0.0871485	0	0.0150199	0.139031	0	0.00659797	0.0440669	0	0.0022813	0.0505808	0	0.136604	0.134612	0	0	0.0145866	0	0.0232855	0.0658653	0	0	0.0159852	0	0.00053287	0.00603104	0	0.0196602	0.0921665	0	0	0.00319309	0	0	0.0194555	0	0.0150695	0.0348709	0	0	0.00128849
						0.00929115	0.00522272	0.00274267	0.00482736	0.00745349	0.00486636	0.00778812	0.00651706	0.00727921	0.00659797	0.00574786	0.00726327	0.00684389	0.00646964	0.00453377	0.00620929	0.00614412	0.00527252	0.00688737	0.00648293	0.00764397	0.00846746	0.00715927	0.00920037	0.00786159	0.00865864	0.00564771	0.00426296	0.00804139	0.00368913	0.00756161	0.00378766	0.0081398	0.00438565	0.00574757	0.00995534	0.00593534	0.0067088	0.00654823	0.00458637	0.0046056	0.00535263	0.00710896	0.00644247
p__Firmicutes	c__Clostridia	o__Clostridiales	f__Ruminococcaceae	g__	s__	0.00929115	0.00718123	0	0.00060342	0.00917352	0	0.00278147	0.0211805	0	0.0159451	0.0114957	0	0.00513291	0.0023526	0	0.00733825	0.00167567	0	0	0	0	0	0.00429556	0	0	0	0	0	0.00134023	0	0	0.00441894	0	0	0	0	0	0.00134176	0	0	0.00657942	0	0	0
p__Firmicutes	c__Clostridia	o__Clostridiales	f__Ruminococcaceae	g__Faecalibacterium	s__prausnitzii	0.00929115	0.00261136	0	0	0.00745349	0	0.0183577	0.0152065	0	0.00494848	0.00510921	0.00290531	0.00114065	0.0011763	0	0.00169344	0.00390989	0	0.00172184	0	0.000509598	0.000705622	0	0	0	0	0	0	0	0	0	0	0	0	0	0	0	0	0.000654823	0	0	0	0	0
p__Firmicutes	c__Clostridia	o__Clostridiales	f__Clostridiaceae			0.00929115	0.0137096	0	0	0	0.000540707	0.00222518	0	0.000606601	0.000549831	0	0	0.000570324	0	0.00129536	0	0.000558556	0	0	0	0	0	0	0	0	0	0	0	0	0.00245942	0.00151232	0.000631277	0	0	0	0	0	0	0	0.000655196	0.000657942	0	0	0
						0.00867174	0.0065284	0.00713095	0.00482736	0.0063068	0.00540707	0.00723182	0.00651706	0.0103122	0.00384882	0.00957977	0.00581062	0.0136878	0.00646964	0.00518145	0.00620929	0.0089369	0.00659065	0.00573947	0.0048622	0.00458638	0.00776184	0.00859113	0.00797365	0.00423316	0.00666049	0.00847156	0.00746018	0.00938162	0.0104525	0.00453696	0.00694405	0.00626139	0.00712669	0.00830204	0.00995534	0.00923276	0.00469616	0.0085127	0.00917275	0.00986914	0.00909947	0.00710896	0.00644247
p__Firmicutes	c__Clostridia	o__Clostridiales	f__Lachnospiraceae			0.00867174	0.0137096	0	0	0.00401342	0	0.00111259	0	0	0	0	0	0	0	0	0	0	0	0	0	0	0	0	0	0	0	0	0	0	0	0	0	0	0	0	0	0	0	0	0	0	0	0	0
						0.00867174	0.00848691	0.00548534	0.00724104	0.00688014	0.00648849	0.00834441	0.00868942	0.0109188	0.00494848	0.00510921	0.00581062	0.00399227	0.00470519	0.00841985	0.00733825	0.00614412	0.00724972	0.00631342	0.0105348	0.00560558	0.00705622	0.00715927	0.00306679	0.00362843	0.0039963	0.00677725	0.00692731	0.00737127	0.00491884	0.00831777	0.00694405	0.00688753	0.00657848	0.00447033	0.00995534	0.00593534	0.011405	0.00458376	0.0124487	0.011843	0.0107053	0.00266586	0.0122407
						0.00867174	0.00587556	0.00822801	0.00543078	0.0063068	0.00648849	0.00611924	0.0048878	0.0103122	0.00934713	0.00766381	0.00217898	0.00456259	0.00764593	0.00518145	0.00620929	0.00502701	0.00593159	0.00746132	0.00972439	0.00509598	0.0063506	0.00501149	0.00920037	0.0102805	0.0053284	0.00508294	0.00692731	0.00938162	0.0067634	0.00604929	0.0082066	0.00500911	0.00657848	0.00766342	0.00995534	0.00329741	0.00536704	0.00196447	0.00589677	0.00723737	0.0123111	0.00533172	0.00773096
						0.00867174	0.00913975	0.0104222	0.0060342	0.00688014	0.0075699	0.0105696	0.0114049	0.0133452	0.0104468	0.0153276	0.0123476	0.00912518	0.0123511	0.00777217	0.0129831	0.00781979	0.00922692	0.00860921	0.0137762	0.010192	0.0098787	0.0143185	0.0110404	0.0108853	0.013321	0.0107306	0.00746018	0.0120621	0.0110674	0.00983009	0.0101004	0.0137751	0.0109641	0.00766342	0.022044	0.00857328	0.011405	0.00720305	0.00851755	0.0171065	0.0112405	0.0088862	0.010308
						0.00867174	0.00391704	0.00493681	0.00663762	0.00573345	0.00324424	0.00667553	0.00597398	0.0103122	0.00659797	0.0025546	0.00290531	0.00627356	0.00411704	0.0032384	0.00395136	0.00446845	0.00461346	0.00573947	0.00810366	0.00509598	0.00423373	0.00644335	0.00184007	0.00423316	0.0026642	0.00282385	0.0053287	0.00536092	0.00737826	0.0037808	0.00315639	0.00375683	0.00603027	0.00447033	0.00639986	0.00659483	0.0033544	0.0085127	0.00393118	0.00394765	0.00535263	0.0044431	0.00386548
						0.00867174	0.00391704	0.00767948	0.00422394	0.00401342	0.00648849	0.00500665	0.00597398	0.00909902	0.00494848	0.00702516	0.00653694	0.00912518	0.00352889	0.00971521	0.00508033	0.00446845	0.00395439	0.00573947	0.00567256	0.00713438	0.0063506	0.00429556	0.00184007	0.00604738	0.0053284	0.00451817	0.00319722	0.0100517	0.00430398	0.00756161	0.00505022	0.0081398	0.00603027	0.00319309	0.00995534	0.00461638	0.0033544	0.00196447	0.00655196	0.0105271	0.00695842	0.0044431	0.00644247
						0.00805233	0.00587556	0.00713095	0.00181026	0.0063068	0.00486636	0.00166888	0.00434471	0.00788581	0.00934713	0.00894112	0.00581062	0.00684389	0.00823408	0.00712449	0.0101607	0.00949546	0.0112041	0.00459158	0.00567256	0.00407679	0.00564497	0.0078752	0.00368015	0.00665211	0.0039963	0.0039534	0.00586157	0.00536092	0.00491884	0.00302464	0.00694405	0.00500911	0.00438565	0.00447033	0.00782206	0.00593534	0.00268352	0.00589341	0.00524157	0.00986914	0.00909947	0.00622034	0.00773096
						0.00805233	0.00848691	0.00987362	0.00844788	0.0143336	0.0173026	0.0150199	0.0157496	0.0115254	0.0137458	0.00830247	0.0116212	0.0125471	0.0135274	0.0123059	0.014112	0.0139639	0.0144994	0.010905	0.00810366	0.00917277	0.0141124	0.0150345	0.00736029	0.0102805	0.0173173	0.012425	0.00959166	0.0147425	0.0104525	0.0105863	0.00883788	0.0144012	0.0137052	0.0114951	0.0227551	0.00989224	0.00872144	0.0124416	0.0144143	0.0203962	0.0144521	0.0142179	0.0173947
						0.00805233	0.0117511	0.00767948	0.00784446	0.00688014	0.00648849	0.009457	0.011948	0.00545941	0.0126461	0.00766381	0.00726327	0.00399227	0.00941038	0.00971521	0.00903169	0.0106126	0.00593159	0.00573947	0.00891403	0.0117208	0.00776184	0.0121708	0.00858701	0.0120948	0.0113228	0.00847156	0.00373009	0.011392	0.00491884	0.00756161	0.0082066	0.00500911	0.00986772	0.00894066	0.00853315	0.00659483	0.00805056	0.00720305	0.00458637	0.0131588	0.00963474	0.0088862	0.0115964
p__Firmicutes	c__Clostridia	o__Clostridiales	f__Ruminococcaceae	g__	s__	0.00805233	0.00391704	0	0	0.0172004	0	0.0244769	0.0309561	0	0.0164949	0.0121344	0.00508429	0.00285162	0.00176445	0	0.0028224	0.00335134	0	0.00229579	0	0.000509598	0	0	0	0	0	0	0	0	0	0	0	0	0	0	0	0	0	0	0	0	0	0	0
						0.00805233	0.00522272	0.00767948	0.00422394	0.0108936	0.00865131	0.00890071	0.0103187	0.00727921	0.00769764	0.00830247	0.00581062	0.00513291	0.011763	0.00712449	0.00903169	0.0089369	0.00856785	0.00573947	0.00891403	0.0122304	0.00493935	0.00715927	0.00613358	0.00665211	0.00932469	0.00508294	0.00319722	0.00804139	0.0067634	0.00604929	0.00883788	0.0100182	0.00931951	0.00894066	0.0120886	0.00593534	0.00268352	0.00261929	0.00851755	0.0125009	0.00535263	0.00533172	0.0115964
p__Bacteroidetes	c__Bacteroidia	o__Bacteroidales	f__Bacteroidaceae	g__Bacteroides		0.00805233	0.00783407	0	0	0	0	0	0	0	0	0	0	0	0	0	0	0	0	0	0	0	0	0	0	0	0	0	0	0	0	0	0	0	0	0	0	0	0	0	0	0	0	0	0
						0.00805233	0.00195852	0.00603388	0.00784446	0.00688014	0.00432566	0.00723182	0.00543089	0.00788581	0.00714781	0.0108571	0.00363164	0.00684389	0.00882223	0.00777217	0.00620929	0.00781979	0.00659065	0.00631342	0.00810366	0.00458638	0.00564497	0.00715927	0.00490686	0.00423316	0.00732654	0.00451817	0.0053287	0.00938162	0.00368913	0.00302464	0.00883788	0.00688753	0.00328924	0.00319309	0.00426658	0.00527586	0.00603792	0.00458376	0.00982795	0.00592148	0.0112405	0.00533172	0.00773096
p__Bacteroidetes	c__Bacteroidia	o__Bacteroidales	f__Bacteroidaceae	g__Bacteroides	s__	0.00805233	0.00848691	0.000548534	0	0	0	0	0	0	0	0	0	0	0	0	0	0	0	0.0206621	0.00324146	0	0.00564497	0.00501149	0	0.0048379	0.00199815	0.000564771	0	0	0.00307427	0.00604929	0.00378766	0	0.00328924	0.00191586	0.00853315	0.00197845	0.00268352	0.0104772	0.00196559	0.00789531	0.000535263	0.00622034	0.00644247
p__Bacteroidetes	c__Bacteroidia	o__Bacteroidales	f__Bacteroidaceae	g__Bacteroides	s__	0.00805233	0.0195852	0	0.00060342	0	0	0	0	0	0.000549831	0	0	0	0	0	0	0	0	0.00114789	0	0	0	0	0	0	0	0	0	0	0	0	0	0	0	0	0	0	0.00067088	0	0	0	0	0.00088862	0
						0.00805233	0.00456988	0.00438827	0.00482736	0.00516011	0.00216283	0.00333777	0.00325853	0.00667261	0.00439865	0.00383191	0.00435796	0.0022813	0.00411704	0.00388609	0.00395136	0.00167567	0.00395439	0.00229579	0.0048622	0.00611518	0.00352811	0.00429556	0.00368015	0.00423316	0.0026642	0.00338862	0.00159861	0.00536092	0.00122971	0.00151232	0.00126255	0.00563525	0.00274103	0.00447033	0.00782206	0.00461638	0.00469616	0.00654823	0.00393118	0.00657942	0.00107053	0.00533172	0.00386548
p__Bacteroidetes	c__Bacteroidia	o__Bacteroidales	f__Bacteroidaceae	g__Bacteroides	s__caccae	0.00805233	0.00848691	0	0.00060342	0	0	0	0	0	0	0	0	0	0	0	0	0	0	0.00746132	0.000810366	0	0.000705622	0	0	0.00120948	0.000666049	0	0.00053287	0	0	0.000756161	0.000631277	0	0.00548207	0.000638619	0	0.00131897	0	0	0	0	0	0.00088862	0
p__Firmicutes	c__Erysipelotrichi	o__Erysipelotrichales	f__Erysipelotrichaceae	g__Holdemania	s__	0.00805233	0.0130568	0	0.213007	0.462116	0	0.196372	0.792909	0	0.431068	0.395964	0.00435796	0.117487	0.0499926	0	0.0903169	0.107801	0	0	0.0283628	0	0.0155237	0.0121708	0	0.000604738	0.00599445	0	0	0.0268046	0	0.00604929	0.0871163	0	0	0.00830204	0	0	0.0543413	0	0	0.135536	0	0	0.0115964
						0.00805233	0.0065284	0.0109707	0.00663762	0.00802683	0.00919202	0.00611924	0.011948	0.0115254	0.0109966	0.00702516	0.00653694	0.00912518	0.00941038	0.00582913	0.0107251	0.0117297	0.00856785	0.00860921	0.0105348	0.00560558	0.0105843	0.0107389	0.00736029	0.0096758	0.00333025	0.0101659	0.0101245	0.0087115	0.0110674	0.00756161	0.00694405	0.0112705	0.00383745	0.00638619	0.0184885	0.00857328	0.0107341	0.00654823	0.00786236	0.00855325	0.0117758	0.00799758	0.0154619
						0.00805233	0.00587556	0.00548534	0.00663762	0.00802683	0.00486636	0.00834441	0.00923251	0.00606601	0.00934713	0.00638651	0.00363164	0.00741421	0.00470519	0.00453377	0.00508033	0.00670267	0.00856785	0.00860921	0.00405183	0.00458638	0.00917308	0.00501149	0.00674693	0.00786159	0.0053284	0.00677725	0.00426296	0.00469081	0.00799311	0.00756161	0.00252511	0.0125228	0.00603027	0.00510895	0.00782206	0.00923276	0.00201264	0.00458376	0.00851755	0.00855325	0.01017	0.0044431	0.00708672
						0.00805233	0.00587556	0.00548534	0.00422394	0.00458676	0.00432566	0.00611924	0.00651706	0.00788581	0.00659797	0.00510921	0.00363164	0.00513291	0.00646964	0.00582913	0.00451584	0.00335134	0.00527252	0.00286974	0.0048622	0.00611518	0.00705622	0.0107389	0.00920037	0.00786159	0.00599445	0.00734202	0.00852592	0.00804139	0.00799311	0.00831777	0.00631277	0.00563525	0.00767489	0.00319309	0.00924425	0.00725431	0.00603792	0.00327412	0.00524157	0.00855325	0.00909947	0.00622034	0.00450973
						0.00805233	0.00979259	0.00658241	0.00543078	0.00802683	0.00378495	0.00611924	0.012491	0.00970562	0.00604814	0.00510921	0.00726327	0.00684389	0.00823408	0.00582913	0.00790273	0.00781979	0.0125222	0.00860921	0.00891403	0.010192	0.00705622	0.00572742	0.00920037	0.00725685	0.00932469	0.00847156	0.00852592	0.00804139	0.0067634	0.0105863	0.0056815	0.00939208	0.0104159	0.00638619	0.0156441	0.00791379	0.00603792	0.00785788	0.00196559	0.00921119	0.00749368	0.00799758	0.0109522
p__Firmicutes	c__Clostridia	o__Clostridiales	f__Ruminococcaceae	g__	s__	0.00805233	0.00391704	0	0	0.00114669	0	0	0.000543089	0	0.00109966	0	0	0	0	0	0.0479809	0.0256936	0	0	0	0	0.000705622	0	0	0	0.000666049	0	0	0	0	0.000756161	0	0	0	0	0	0	0	0	0	0	0	0	0
p__Firmicutes	c__Clostridia	o__Clostridiales	f__Ruminococcaceae	g__	s__	0.00805233	0.00391704	0	0	0.0108936	0	0.0261458	0.0114049	0	0.0131959	0.0153276	0.00363164	0.00171097	0.00176445	0	0	0.0089369	0	0.00344368	0	0.0010192	0	0	0	0	0	0	0	0	0	0	0	0	0	0	0	0	0	0.000654823	0	0	0	0	0
						0.00805233	0.0032642	0.00274267	0.00362052	0.00172004	0.00216283	0.00389406	0.0048878	0.00424621	0.00219932	0.00510921	0.00363164	0.00285162	0.00411704	0.00259072	0.00451584	0.00502701	0.00527252	0.00401763	0.000810366	0.00509598	0.0063506	0.00501149	0.0042935	0.00665211	0.00865864	0.00677725	0.00426296	0.00670116	0.0067634	0.00604929	0.0056815	0.00563525	0.0082231	0.00383171	0.00924425	0.00527586	0.00402528	0.00327412	0.00393118	0.00592148	0.00267632	0.0044431	0.00322123
p__Bacteroidetes	c__Bacteroidia	o__Bacteroidales	f__Rikenellaceae	g__	s__	0.00805233	0.00783407	0	0	0	0	0	0	0	0	0	0	0	0	0	0	0	0	0	0	0	0	0	0	0	0	0	0	0	0	0	0	0	0	0	0	0	0	0	0	0	0	0	0
p__Bacteroidetes	c__Bacteroidia	o__Bacteroidales	f__[Odoribacteraceae]	g__Odoribacter	s__	0.00805233	0.00587556	0	0	0	0	0	0	0	0	0	0	0	0	0	0	0.00111711	0	0	0	0	0	0	0	0	0	0	0	0.000670116	0	0	0	0	0	0	0	0	0	0	0	0	0	0	0
p__Firmicutes	c__Erysipelotrichi	o__Erysipelotrichales	f__Erysipelotrichaceae	g__[Eubacterium]	s__dolichum	0.00805233	0.00261136	0.000548534	0.0271539	1.55721	0.00648849	1.02136	2.59651	0.0115254	0.265568	0.289309	0.6566	0.169956	1.01985	0.00194304	0.18515	0.351332	0	0.0361587	0.0494323	0.00509598	0.651289	0.10023	0	0.000604738	0	0	0.00159861	0.00670116	0	0.0922516	0.0378766	0	0	0.000638619	0.000711096	0.00131897	0.00134176	0	0.00917275	0.00789531	0	0	0
						0.00805233	0.00391704	0.00767948	0.00181026	0.0063068	0.00270354	0.00556294	0.00868942	0.00970562	0.00659797	0.0114957	0.00290531	0.00456259	0.00352889	0.00841985	0.00508033	0.0089369	0.00724972	0.00631342	0.00567256	0.00815357	0.00846746	0.00429556	0.00245343	0.0120948	0.00666049	0.00564771	0.00586157	0.00536092	0.00307427	0.0037808	0.00883788	0.00563525	0.0104159	0.00574757	0.00995534	0.00527586	0.0033544	0.00720305	0.00786236	0.00921119	0.00856421	0.00533172	0.00708672
p__Firmicutes	c__Clostridia	o__Clostridiales	f__Ruminococcaceae	g__Faecalibacterium	s__prausnitzii	0.00805233	0.00587556	0	0	0.00229338	0	0.0111259	0	0	0.0120963	0.00510921	0	0	0.000588149	0	0	0.00670267	0	0.00114789	0	0	0	0	0	0.000604738	0	0	0	0	0	0	0	0	0.000548207	0	0	0	0	0	0	0	0	0	0
p__Bacteroidetes	c__Bacteroidia	o__Bacteroidales	f__Bacteroidaceae	g__Bacteroides	s__	0.00743292	0.00456988	0	0.00060342	0.00172004	0	0	0	0.457377	0.0445363	0.0178822	0.0130739	0.00171097	0.0023526	0	0	0.00502701	0.423779	0.0631342	0.0202592	0.0514694	0.000705622	0	0.342867	0.0187469	0.00333025	0.371054	0.0730032	0.0395368	0.0215199	0.00151232	0	0.495276	0.0142534	0.00127724	0.336348	0.0309957	0.0161011	0.0268477	0.000655196	0	0.376825	0.0426538	0.0109522
						0.00743292	0.0065284	0.00932508	0.00362052	0.00745349	0.00811061	0.00667553	0.0114049	0.0109188	0.0104468	0.00766381	0.00508429	0.00570324	0.00705779	0.00841985	0.00564481	0.00502701	0.00988598	0.00860921	0.0048622	0.00611518	0.00423373	0.0114548	0.0122672	0.00907106	0.00799259	0.00903633	0.00692731	0.00536092	0.00799311	0.0120986	0.0056815	0.00626139	0.00986772	0.00574757	0.0106664	0.00461638	0.00469616	0.00589341	0.00851755	0.00921119	0.00963474	0.0088862	0.00644247
						0.00743292	0.00195852	0.00658241	0.00422394	0.00401342	0.00270354	0.00500665	0.00597398	0.0018198	0.00439865	0.00702516	0.00435796	0.00627356	0.00823408	0.00453377	0.00620929	0.00446845	0.0019772	0.00459158	0.00648293	0.00509598	0.00705622	0.00429556	0.00736029	0.0102805	0.00666049	0.00621248	0.00479583	0.00335058	0.0067634	0.00983009	0.00315639	0.00313069	0.00548207	0.00383171	0.00497767	0.00329741	0.00469616	0.00458376	0.00982795	0.00789531	0.00695842	0.00710896	0.0115964
						0.00743292	0.00195852	0	0	0	0	0	0.000543089	0	0	0	0	0	0	0	0	0	0	0	0	0	0	0	0	0	0	0	0	0	0	0	0.000631277	0	0	0	0	0	0	0	0	0	0	0	0
						0.00743292	0.00783407	0.00603388	0.00724104	0.00573345	0.00973273	0.0111259	0.00814633	0.0109188	0.00769764	0.0102184	0.00726327	0.0102658	0.00764593	0.00777217	0.00846721	0.00726123	0.00593159	0.00516553	0.00891403	0.00458638	0.0141124	0.00286371	0.00858701	0.0133042	0.0039963	0.00677725	0.00639444	0.011392	0.00430398	0.00907393	0.00757533	0.00313069	0.00603027	0.00383171	0.00711096	0.00461638	0.0100632	0.00785788	0.00982795	0.0164486	0.00802895	0.00799758	0.00644247
						0.00743292	0.00391704	0.00548534	0.00663762	0.00401342	0.00486636	0.00834441	0.00706015	0.00909902	0.00439865	0.00957977	0.00290531	0.00912518	0.00470519	0.00582913	0.00733825	0.0106126	0.00790879	0.00746132	0.00810366	0.00866317	0.00776184	0.00357964	0.00736029	0.00604738	0.0053284	0.00282385	0.00852592	0.0100517	0.00737826	0.00756161	0.00883788	0.00438297	0.00657848	0.00383171	0.0127997	0.00857328	0.00402528	0.00589341	0.00720716	0.011843	0.00642316	0.00533172	0.0128849
						0.00743292	0.0065284	0.00548534	0.00543078	0.00745349	0.00973273	0.00611924	0.00868942	0.00849241	0.00604814	0.00638651	0.00653694	0.00684389	0.00529334	0.00712449	0.0107251	0.00446845	0.00724972	0.00172184	0.0024311	0.00662478	0.0098787	0.00572742	0.00736029	0.00544264	0.00466235	0.00451817	0.00479583	0.00603104	0.00614855	0.00680545	0.00441894	0.00751367	0.00603027	0.00383171	0.0106664	0.00329741	0.00402528	0.00392894	0.00589677	0.0125009	0.00749368	0.0044431	0.00579822
p__Firmicutes	c__Erysipelotrichi	o__Erysipelotrichales	f__Erysipelotrichaceae	g__Coprobacillus	s__	0.00743292	0.0032642	0	0	0.0298139	0	0.0255895	0.0238959	0	0	0.00957977	0	0	0.0105867	0	0.00677377	0.00837834	0	0.000573947	0	0	0.00141124	0	0	0	0	0	0.00106574	0	0	0.00226848	0.00189383	0	0	0	0	0	0	0	0	0.000657942	0	0	0
p__Bacteroidetes	c__Bacteroidia	o__Bacteroidales	f__Bacteroidaceae	g__Bacteroides	s__	0.00743292	0.00718123	0	0.0120684	0.014907	0	0	0	0	0.0307905	0.140503	0.000726327	0.0153987	0.0152919	0	0.00451584	0.134053	0	0.0177924	0.0048622	0	0.00352811	0.000715927	0	0.00241895	0.0013321	0.00508294	0.0394324	0.0154127	0.00184456	0.00151232	0.00126255	0	0.0120605	0.00510895	0.00213329	0.0580345	0.0288478	0.00327412	0.00524157	0.000657942	0	0.0497627	0.0219044
p__Firmicutes	c__Clostridia	o__Clostridiales	f__Lachnospiraceae	g__Dorea	s__	0.00743292	0.0065284	0	0	0.178884	0	0.00389406	0.097756	0	0.0131959	0.171159	0	0.00285162	0.114689	0	0.0993486	0.0949546	0	0.00114789	0	0	0.000705622	0	0	0	0	0	0	0	0	0	0	0	0	0	0	0	0	0	0	0.00197383	0	0	0
						0.00743292	0.00522272	0.00713095	0.00543078	0.00401342	0.00216283	0.00556294	0.00543089	0.00424621	0.00219932	0.00702516	0.00581062	0.00342194	0.00470519	0.0032384	0.00395136	0.00558556	0.0019772	0.00286974	0.00405183	0.00458638	0.00705622	0.00286371	0.00613358	0.00725685	0.0039963	0.00451817	0.00373009	0.00670116	0.00430398	0.00302464	0.00757533	0.00688753	0.00712669	0.00510895	0.00639986	0.0039569	0.00268352	0.00261929	0.00393118	0.00592148	0.00588789	0.0044431	0.00773096
p__Bacteroidetes	c__Bacteroidia	o__Bacteroidales	f__Bacteroidaceae	g__Bacteroides	s__	0.00743292	0.00587556	0	0	0.00229338	0	0	0	0	0.00109966	0.00830247	0	0.000570324	0.0011763	0	0	0.00335134	0	0	0	0	0	0	0	0.000604738	0.000666049	0	0.00106574	0.00201035	0	0	0	0	0	0	0	0.00131897	0.00201264	0	0	0	0	0.0044431	0.00128849
						0.00743292	0.00456988	0.00438827	0.0030171	0.00573345	0.00324424	0.00556294	0.00597398	0.00485281	0.00659797	0.00702516	0.00435796	0.00285162	0.00411704	0.00518145	0.00564481	0.00390989	0.00856785	0.00459158	0.00648293	0.00305759	0.00705622	0.00572742	0.00613358	0.00544264	0.00599445	0.00677725	0.00426296	0.00938162	0.00614855	0.00302464	0.00694405	0.00563525	0.00438565	0.00574757	0.00711096	0.00725431	0.00603792	0.00523858	0.00655196	0.011843	0.00321158	0.00710896	0.00579822
						0.00743292	0.0065284	0.00548534	0.00482736	0.00458676	0.00919202	0.0105696	0.0114049	0.00970562	0.00769764	0.00894112	0.00653694	0.0096955	0.0129393	0.00971521	0.00395136	0.00781979	0.00593159	0.00803526	0.00648293	0.00866317	0.0112899	0.00572742	0.00613358	0.00846633	0.00666049	0.00847156	0.00106574	0.00268046	0.00553369	0.00831777	0.0101004	0.0106444	0.00548207	0.00383171	0.0106664	0.00593534	0.00603792	0.00589341	0.00655196	0.0138168	0.00963474	0.00799758	0.00708672
						0.00743292	0.00913975	0.0120678	0.00543078	0.0114669	0.00486636	0.0116822	0.0103187	0.0103122	0.0109966	0.0166049	0.00508429	0.0102658	0.0105867	0.00582913	0.00959617	0.010054	0.00988598	0.00459158	0.0048622	0.00713438	0.0112899	0.0128867	0.0042935	0.0120948	0.00799259	0.0096011	0.0117231	0.00804139	0.0110674	0.00604929	0.00946916	0.0112705	0.0126088	0.0114951	0.0177774	0.0105517	0.0107341	0.00392894	0.00655196	0.0125009	0.0155226	0.00799758	0.0115964
p__Firmicutes	c__Clostridia	o__Clostridiales	f__Ruminococcaceae	g__	s__	0.00743292	0.00718123	0	0	0.000573345	0	0.00166888	0.00108618	0	0	0.00510921	0	0	0	0	0.00112896	0.0156396	0	0	0	0	0	0	0	0.00786159	0.00466235	0	0	0.000670116	0	0	0	0	0.0137052	0.00830204	0	0	0	0	0	0	0	0	0.00128849
p__Firmicutes	c__Clostridia	o__Clostridiales	f__Lachnospiraceae	g__	s__	0.00743292	0.012404	0	0	0	0	0	0	0	0	0	0	0	0	0	0	0	0	0	0	0	0	0	0	0	0	0	0	0	0	0	0	0	0	0	0	0	0	0	0	0	0	0	0
						0.00743292	0.0065284	0.00438827	0.00543078	0.0063068	0.00270354	0.00723182	0.00651706	0.00727921	0.00384882	0.00638651	0.00363164	0.00342194	0.00529334	0.00518145	0.00451584	0.00335134	0.00724972	0.00631342	0.00567256	0.00662478	0.0063506	0.00859113	0.00490686	0.00423316	0.0026642	0.00790679	0.00319722	0.00737127	0.00307427	0.00983009	0.0056815	0.0081398	0.00438565	0.0070248	0.00711096	0.0039569	0.00536704	0.00261929	0.00458637	0.00394765	0.00374684	0.00177724	0.00515398
p__Firmicutes	c__Clostridia	o__Clostridiales	f__Ruminococcaceae	g__	s__	0.00743292	0.00979259	0	0	0.0172004	0	0.00500665	0.000543089	0	0	0.0025546	0	0	0.000588149	0	0	0.0469187	0	0.00860921	0.0024311	0	0	0	0	0.0163279	0.0026642	0	0.00266435	0.000670116	0	0	0	0	0.0164462	0.00638619	0	0	0	0	0	0	0	0	0
p__Firmicutes	c__Clostridia	o__Clostridiales	f__Lachnospiraceae	g__	s__	0.00743292	0.00456988	0	0	0	0	0.000556294	0	0	0	0	0	0	0	0	0	0.00111711	0	0	0	0	0	0	0	0	0	0	0	0	0	0	0	0	0	0	0	0	0	0	0	0	0	0	0
p__Bacteroidetes	c__Bacteroidia	o__Bacteroidales	f__Bacteroidaceae	g__Bacteroides	s__	0.00681351	0.00456988	0.000548534	0.00422394	0.00286673	0	0	0	0	0.00109966	0.00766381	0	0	0	0	0	0.00390989	0	0.00286974	0	0	0	0	0	0	0	0	0	0	0	0	0	0	0	0.000638619	0	0.00263793	0.00134176	0	0	0	0	0.00177724	0.000644247
						0.00681351	0.00261136	0.00767948	0.0030171	0.00401342	0.00811061	0.00500665	0.00543089	0.00606601	0.00439865	0.00510921	0.00435796	0.00456259	0.00176445	0.00518145	0.00395136	0.00502701	0.00659065	0.00401763	0.00810366	0.00458638	0.00493935	0.00286371	0.00552022	0.0096758	0.00466235	0.00225908	0.00266435	0.00402069	0.00245942	0.00302464	0.00378766	0.00563525	0.00274103	0.00383171	0.00426658	0.00461638	0.00067088	0.00523858	0.00786236	0.00592148	0.00374684	0.0044431	0.00450973
						0.00681351	0.00130568	0.00329121	0.00422394	0.00286673	0.00162212	0.00333777	0.0048878	0.00303301	0.00219932	0.00383191	0.00435796	0.00399227	0.00705779	0.0032384	0.00508033	0.00335134	0.00461346	0.00344368	0.0048622	0.00254799	0.00282249	0.00501149	0.00368015	0.0048379	0.00466235	0.00282385	0.00266435	0.00536092	0.00368913	0.00604929	0.00441894	0.00250456	0.00164462	0.00638619	0.00497767	0.00461638	0.0033544	0.00327412	0.00393118	0.0046056	0.00214105	0.00355448	0.00579822
						0.00681351	0.00913975	0.00658241	0.00482736	0.00344007	0.00540707	0.00778812	0.00543089	0.00485281	0.0104468	0.00894112	0.00653694	0.00570324	0.0111748	0.00194304	0.00620929	0.00502701	0.0112041	0.00459158	0.0048622	0.00509598	0.0105843	0.00644335	0.00674693	0.00604738	0.00932469	0.00847156	0.00373009	0.00402069	0.00799311	0.00756161	0.00441894	0.00626139	0.013157	0.00319309	0.00995534	0.00791379	0.00805056	0.00654823	0.00982795	0.00855325	0.00588789	0.00622034	0.00644247
p__Firmicutes	c__Clostridia	o__Clostridiales				0.00681351	0.0117511	0	0	0.00229338	0	0.000556294	0	0	0	0.0197982	0	0	0	0	0.000564481	0.0217837	0	0.00114789	0.000810366	0	0	0	0	0.000604738	0	0	0.00053287	0	0	0	0	0	0.00219283	0	0	0.00263793	0.00134176	0	0.000655196	0	0	0	0.000644247
p__Bacteroidetes	c__Bacteroidia	o__Bacteroidales	f__Rikenellaceae	g__	s__	0.00681351	0.00979259	0.000548534	0	0.00114669	0	0	0	0.0012132	0.0142956	0.0229914	0.00145265	0.00285162	0.0123511	0.000647681	0.058706	0.0586484	0	0.0487855	0.111831	0	0.0232855	0.0272052	0	0	0.0692691	0	0.0362352	0.0750529	0	0.0362957	0.0713343	0	0	0.0683322	0	0.0553965	0.112708	0	0.0294838	0.0407924	0	0.00088862	0.0805309
						0.00681351	0.00391704	0.00438827	0.00422394	0.00688014	0.00594778	0.00890071	0.0097756	0.00606601	0.00604814	0.00447056	0.0079896	0.00684389	0.00705779	0.00777217	0.00564481	0.00502701	0.00461346	0.00746132	0.00810366	0.00662478	0.00846746	0.00644335	0.0104271	0.0102805	0.00599445	0.00790679	0.00586157	0.00603104	0.00737826	0.00983009	0.0101004	0.0081398	0.0087713	0.00574757	0.00853315	0.00725431	0.0067088	0.0085127	0.00786236	0.00789531	0.00909947	0.0088862	0.010308
						0.00681351	0.00587556	0.00438827	0.00422394	0.00401342	0.00270354	0.00278147	0.0048878	0.00788581	0.00714781	0.00319326	0.00290531	0.00342194	0.00882223	0.00518145	0.00564481	0.00390989	0.00659065	0.00516553	0.00567256	0.00560558	0.0063506	0.00644335	0.00674693	0.00604738	0.0039963	0.00621248	0.00373009	0.00737127	0.00491884	0.00529313	0.00505022	0.00688753	0.00657848	0.00255447	0.00568877	0.00593534	0.0033544	0.00196447	0.00393118	0.0157906	0.00588789	0.00177724	0.00579822
						0.00681351	0.00783407	0.0109707	0.00663762	0.00573345	0.00702919	0.0139074	0.0103187	0.0103122	0.00824747	0.012773	0.0079896	0.0136878	0.00646964	0.0136013	0.014112	0.0111711	0.00922692	0.00746132	0.0105348	0.010192	0.0098787	0.010023	0.0116538	0.013909	0.0113228	0.012425	0.00852592	0.0134023	0.00860797	0.0136109	0.00946916	0.0175319	0.0120605	0.00957928	0.0142219	0.00791379	0.00603792	0.00720305	0.00589677	0.0164486	0.0165932	0.0088862	0.0109522
p__Bacteroidetes	c__Bacteroidia	o__Bacteroidales	f__Bacteroidaceae	g__Bacteroides	s__	0.00681351	0.00195852	0	0.00060342	0.000573345	0	0	0	0	0.00219932	0	0	0	0.000588149	0	0.00169344	0.00390989	0	0.000573947	0	0	0	0	0	0	0.0013321	0	0.00053287	0.00134023	0	0	0	0	0	0	0	0.000659483	0.00134176	0	0	0.00131588	0	0.00177724	0.000644247
p__Bacteroidetes	c__Bacteroidia	o__Bacteroidales	f__Bacteroidaceae	g__Bacteroides	s__	0.00681351	0.00065284	0	0	0	0	0	0	0	0	0	0	0	0.000588149	0	0	0	0	0	0	0	0.000705622	0.000715927	0	0	0	0	0	0	0	0	0	0	0	0	0	0	0	0	0	0	0	0	0
						0.00681351	0.00261136	0.00438827	0.0030171	0.00229338	0.00432566	0.00222518	0.00380162	0.00303301	0.00439865	0.0012773	0.00363164	0.00456259	0.00411704	0.00259072	0.00620929	0.00558556	0.00263626	0.00459158	0.00324146	0.00305759	0.0063506	0.00357964	0.00245343	0.00362843	0.00333025	0.00338862	0.00213148	0.00670116	0.00307427	0.00302464	0.00441894	0.00313069	0.00328924	0.00255447	0.00568877	0.00593534	0.00134176	0.00589341	0.00196559	0.0046056	0.00374684	0.00533172	0.00386548
						0.00681351	0.00587556	0.00713095	0.00362052	0.00745349	0.00486636	0.00500665	0.00706015	0.00727921	0.00824747	0.00638651	0.000726327	0.00570324	0.00646964	0.00582913	0.00620929	0.00558556	0.00395439	0.00229579	0.00972439	0.00611518	0.00493935	0.00357964	0.00674693	0.00786159	0.00466235	0.00564771	0.00373009	0.00469081	0.00491884	0.00529313	0.00631277	0.00688753	0.00328924	0.00319309	0.00995534	0.00263793	0.00402528	0.00130965	0.00524157	0.00723737	0.00749368	0.00622034	0.0109522
p__Bacteroidetes	c__Bacteroidia	o__Bacteroidales	f__Bacteroidaceae	g__Bacteroides	s__	0.00681351	0.00783407	0	0.00120684	0.00114669	0	0	0	0	0.00219932	0.00383191	0	0	0.00294074	0	0.00620929	0.00223422	0	0.00114789	0.00405183	0	0	0	0	0	0.0013321	0	0.00213148	0.00603104	0	0	0	0	0.000548207	0.00191586	0	0.00131897	0.00268352	0	0	0.00131588	0	0.00710896	0.00386548
p__Firmicutes	c__Clostridia	o__Clostridiales	f__Lachnospiraceae	g__	s__	0.00681351	0.0143625	0	0	0	0	0	0	0	0	0	0	0	0.0641082	0	0	0	0	0	0	0	0	0	0	0	0	0	0	0	0	0	0	0	0	0	0	0	0	0	0	0	0	0	0
p__Bacteroidetes	c__Bacteroidia	o__Bacteroidales	f__Rikenellaceae	g__	s__	0.00681351	0.00456988	0	0	0	0	0	0	0	0.000549831	0	0	0	0	0	0	0	0	0	0	0	0	0	0	0	0	0	0	0	0	0	0	0	0	0	0	0	0	0	0	0	0	0	0.00128849
p__Bacteroidetes	c__Bacteroidia	o__Bacteroidales	f__Bacteroidaceae	g__Bacteroides		0.00681351	0.0104454	0.000548534	0.0030171	0.00286673	0	0	0	0	0.00329899	0.00510921	0	0.0022813	0.0023526	0	0.00846721	0.00726123	0	0.00114789	0.0024311	0	0	0.00143185	0	0	0.00199815	0.00169431	0.00692731	0.00670116	0.00122971	0	0.00189383	0	0.00109641	0	0	0.0039569	0.00737968	0.000654823	0	0.00263177	0	0.00266586	0.00773096
						0.00681351	0.00848691	0.00438827	0.0060342	0.00286673	0.00648849	0.00778812	0.00651706	0.00909902	0.00769764	0.0108571	0.0079896	0.00912518	0.00705779	0.00518145	0.00620929	0.00781979	0.00856785	0.00114789	0.00648293	0.00356719	0.0098787	0.0107389	0.0104271	0.00846633	0.00466235	0.00508294	0.00799305	0.00536092	0.00614855	0.00831777	0.00883788	0.00438297	0.00493386	0.00574757	0.00568877	0.00725431	0.00536704	0.00392894	0.00982795	0.011185	0.00642316	0.0088862	0.00644247
						0.00681351	0.0130568	0.00932508	0.00543078	0.00860018	0.00973273	0.0100133	0.00868942	0.0145584	0.0131959	0.0153276	0.00871593	0.0148284	0.00529334	0.00647681	0.0101607	0.0134053	0.00856785	0.00688737	0.0105348	0.010192	0.0148181	0.0078752	0.00797365	0.00907106	0.0146531	0.014684	0.00905879	0.0100517	0.00922282	0.00983009	0.0101004	0.00751367	0.0142534	0.00638619	0.0135108	0.00725431	0.00536704	0.00785788	0.0157247	0.0131588	0.0112405	0.0133293	0.0167504
						0.00681351	0.00522272	0.00548534	0.00060342	0.00516011	0.00108141	0.00389406	0.00923251	0.00424621	0.00384882	0.00702516	0.00363164	0.00342194	0.00470519	0.00647681	0.00508033	0.00390989	0.00593159	0.00401763	0.00567256	0.00356719	0.0063506	0.00572742	0.00490686	0.00241895	0.0106568	0.00677725	0.00319722	0.00603104	0.00491884	0.00226848	0.00378766	0.00563525	0.00548207	0.00447033	0.00995534	0.00461638	0.0067088	0.00392894	0.00393118	0.00657942	0.00374684	0.00533172	0.00579822
p__Firmicutes	c__Clostridia	o__Clostridiales	f__Ruminococcaceae	g__	s__	0.00681351	0.00979259	0	0	0.0200671	0	0.0183577	0.00380162	0	0.0104468	0.0108571	0.00217898	0	0.00176445	0	0.00225792	0.0111711	0	0.00172184	0.00162073	0.000509598	0	0	0	0.000604738	0	0	0.00159861	0	0	0.000756161	0	0	0.00219283	0.000638619	0	0	0	0.00130965	0	0	0	0	0
p__Bacteroidetes	c__Bacteroidia	o__Bacteroidales	f__Bacteroidaceae	g__Bacteroides	s__caccae	0.00681351	0.00913975	0	0	0.00229338	0	0	0	0	0.000549831	0	0	0.000570324	0.000588149	0	0.000564481	0.00111711	0	0.0143487	0.00972439	0	0	0	0	0.0610785	0.00799259	0	0.0250449	0.0140724	0	0.000756161	0	0	0.0482422	0.00957928	0	0.0540776	0.0322022	0	0	0	0	0.0115521	0.00515398
p__Bacteroidetes	c__Bacteroidia	o__Bacteroidales	f__Bacteroidaceae	g__Bacteroides	s__	0.00681351	0.00065284	0	0	0	0	0	0	0	0.000549831	0.00191595	0	0	0	0	0.00338688	0.000558556	0	0	0.00162073	0	0	0.000715927	0	0	0.000666049	0.000564771	0.00053287	0.00536092	0	0	0.000631277	0	0.000548207	0.000638619	0.000711096	0.00263793	0.00067088	0	0	0.00197383	0	0.00088862	0.00128849
						0.00681351	0.00522272	0.00493681	0.00422394	0.00458676	0.00270354	0.00389406	0.0048878	0.00303301	0.00219932	0.00574786	0.00217898	0.00456259	0.0023526	0.00453377	0.00620929	0.00949546	0.0019772	0.00114789	0.0024311	0.00713438	0.0105843	0.00644335	0.0042935	0.0102805	0.0053284	0.00225908	0.00319722	0.00603104	0.00553369	0.00756161	0.00252511	0.00500911	0.00767489	0.00383171	0.00711096	0.00527586	0.00536704	0.00196447	0.00327598	0.00526354	0.00535263	0.00799758	0.00450973
p__Firmicutes	c__Clostridia	o__Clostridiales	f__Lachnospiraceae	g__Blautia	s__	0.00681351	0.00261136	0	0	0	0	0	0	0	0	0.0012773	0	0	0.000588149	0	0.00338688	0.00223422	0	0	0	0	0	0	0	0	0	0	0	0	0	0	0	0	0	0	0	0	0	0	0	0	0	0	0
p__Firmicutes	c__Clostridia	o__Clostridiales	f__Lachnospiraceae	g__Blautia	s__	0.00681351	0.00587556	0	0	0.000573345	0	0	0	0	0	0	0	0	0	0.000647681	0.00451584	0.00223422	0	0.000573947	0	0	0	0	0	0	0	0	0	0	0	0	0	0	0	0	0	0	0	0	0	0	0	0	0
p__Bacteroidetes	c__Bacteroidia	o__Bacteroidales	f__Bacteroidaceae	g__Bacteroides	s__	0.0061941	0.016321	0.000548534	0.00241368	0.0120402	0	0	0	0	0.00219932	0.0191595	0	0.00114065	0	0	0	0.00390989	0	0.0103311	0.00567256	0	0	0	0	0	0	0	0.00159861	0.000670116	0	0.000756161	0	0	0	0	0	0.000659483	0	0	0	0	0	0	0
p__Bacteroidetes	c__Bacteroidia	o__Bacteroidales	f__Bacteroidaceae	g__Bacteroides	s__	0.0061941	0.00456988	0	0.00120684	0.00401342	0	0	0	0	0.00274916	0.00638651	0	0.000570324	0	0	0	0.00726123	0.000659065	0.00172184	0	0	0	0	0	0.01149	0.000666049	0	0.00266435	0.000670116	0	0	0	0	0.00712669	0.00510895	0	0.020444	0.00603792	0.000654823	0	0	0	0.0044431	0.00386548
p__Firmicutes	c__Clostridia	o__Clostridiales	f__Lachnospiraceae			0.0061941	0.00848691	0	0	0.000573345	0	0	0	0	0	0	0	0	0	0	0	0	0	0	0	0	0	0	0	0.000604738	0	0	0	0	0	0	0	0	0	0	0	0	0	0.000654823	0	0	0	0	0
p__Firmicutes	c__Clostridia	o__Clostridiales	f__Lachnospiraceae			0.0061941	0.00718123	0	0	0	0	0	0	0	0	0	0	0	0	0	0	0	0	0	0	0	0	0	0	0	0	0	0	0	0	0	0	0	0	0	0	0	0	0	0	0	0	0	0
						0.0061941	0.0065284	0.00822801	0.00663762	0.00344007	0.00432566	0.00723182	0.00760324	0.00909902	0.00659797	0.00319326	0.00508429	0.00399227	0.00823408	0.0032384	0.00564481	0.00446845	0.00724972	0.00516553	0.00567256	0.00611518	0.00493935	0.0078752	0.00613358	0.00544264	0	0.00677725	0.00479583	0.00536092	0.00614855	0.0037808	0.00505022	0.00500911	0.00657848	0.00191586	0.00639986	0.00461638	0.00603792	0.00589341	0.00393118	0.00986914	0.00428211	0.0044431	0.00708672
						0.0061941	0.012404	0.00877655	0.0138787	0.0063068	0.00648849	0.0133511	0.00868942	0.00485281	0.00934713	0.00702516	0.00726327	0.0102658	0.00823408	0.00777217	0.0107251	0.00949546	0.0138404	0.00459158	0.00891403	0.0107016	0.0148181	0.0114548	0.00797365	0.0108853	0.00932469	0.0112954	0.00479583	0.00938162	0.00922282	0.0196602	0.00946916	0.00751367	0.0104159	0.0108565	0.0120886	0.00923276	0.00402528	0.018335	0.00786236	0.0138168	0.0133816	0.00977482	0.0135292
						0.0061941	0.00195852	0.00383974	0.00362052	0.00344007	0.00324424	0.00445035	0.00597398	0.00303301	0.00824747	0.00638651	0.00653694	0.00570324	0.00646964	0.00259072	0.00395136	0.00446845	0.0019772	0.00803526	0.0024311	0.00611518	0.00493935	0.00644335	0.00306679	0.00544264	0.00799259	0.00451817	0.00373009	0.00402069	0.00307427	0.00226848	0.00441894	0.0112705	0.00438565	0.00191586	0.00568877	0.00527586	0.00469616	0.00261929	0.00786236	0.00592148	0.00695842	0.00355448	0.00450973
p__Firmicutes	c__Clostridia	o__Clostridiales	f__Lachnospiraceae	g__	s__	0.0061941	0.0065284	0	0	0.00573345	0	0	0.00325853	0	0.00219932	0.000638651	0	0	0.00294074	0	0.000564481	0.000558556	0	0	0	0	0.000705622	0	0	0	0	0	0	0	0	0	0	0	0	0	0	0	0	0	0	0	0	0	0
p__Bacteroidetes	c__Bacteroidia	o__Bacteroidales	f__Bacteroidaceae	g__Bacteroides	s__	0.0061941	0.00522272	0	0	0	0	0	0	0	0	0	0	0	0	0	0	0	0	0	0	0	0.000705622	0	0	0	0	0	0	0	0	0	0	0	0	0	0	0	0	0	0	0	0	0	0
p__Bacteroidetes	c__Bacteroidia	o__Bacteroidales	f__Bacteroidaceae	g__Bacteroides	s__	0.0061941	0.00195852	0	0	0	0	0	0	0	0	0.000638651	0	0	0	0	0	0	0	0.00114789	0	0	0	0	0	0	0	0	0	0	0	0	0	0	0	0	0	0.000659483	0	0	0	0	0	0	0.000644247
						0.0061941	0.00522272	0.00932508	0.00784446	0.00917352	0.00702919	0.009457	0.0135772	0.0103122	0.00824747	0.00957977	0.00508429	0.00741421	0.011763	0.0136013	0.00733825	0.00726123	0.0125222	0.00803526	0.00648293	0.00713438	0.0063506	0.00859113	0.00490686	0.0145137	0.00732654	0.0118602	0.00692731	0.00469081	0.0110674	0.00453696	0.0107317	0.00876594	0.0087713	0.00638619	0.0170663	0.00461638	0.00939232	0.00785788	0.00524157	0.0125009	0.00749368	0.00710896	0.00708672
						0.0061941	0.0032642	0.00383974	0.00241368	0.00286673	0.00270354	0.00222518	0.00271544	0.0024264	0.00329899	0.00510921	0.00363164	0.00399227	0.00529334	0.00129536	0.00338688	0.00167567	0.00263626	0.00114789	0.0048622	0.00254799	0.00352811	0.00357964	0.000613358	0.00302369	0.00333025	0.00282385	0.00213148	0.00335058	0.00553369	0.00453696	0.00126255	0.00375683	0.00164462	0.00319309	0.00426658	0.00527586	0.00201264	0.00458376	0.00262079	0.00592148	0.00428211	0.00177724	0.00579822
p__Firmicutes	c__Clostridia	o__Clostridiales	f__Lachnospiraceae			0.0061941	0.00587556	0	0.00181026	0.222458	0.00216283	0.0211392	0.313905	0	0.00329899	0.00510921	0	0.000570324	0.0323482	0	0.029353	0.030162	0	0	0	0	0	0	0	0	0.00199815	0	0	0	0	0	0	0	0	0	0	0	0	0	0	0	0	0	0.000644247
						0.0061941	0.00718123	0.00438827	0.0060342	0.00688014	0.00270354	0.00723182	0.00760324	0.00727921	0.00439865	0.00319326	0.00363164	0.00342194	0.00764593	0.00647681	0.00620929	0.00446845	0.00790879	0.00688737	0.00567256	0.00662478	0.0098787	0.00572742	0.00981372	0.00786159	0.0106568	0.00790679	0.00586157	0.00670116	0.00799311	0.00680545	0.00631277	0.00626139	0.0087713	0.00447033	0.00639986	0.0039569	0.0067088	0.00916752	0.00458637	0.00723737	0.00481737	0.0044431	0.0096637
						0.0061941	0.00391704	0.00767948	0.00422394	0.0063068	0.00486636	0.00500665	0.00434471	0.00970562	0.00494848	0.00702516	0.00581062	0.00798453	0.00588149	0.00453377	0.00451584	0.00446845	0.00527252	0.00286974	0.00567256	0.00866317	0.0063506	0.00501149	0.00306679	0.0048379	0.00732654	0.00564771	0.00266435	0.00536092	0.00430398	0.00680545	0.00757533	0.00438297	0.00603027	0.00383171	0.00853315	0.00461638	0.00536704	0.00327412	0.00851755	0.00263177	0.00588789	0.00266586	0.00193274
p__Firmicutes	c__Clostridia	o__Clostridiales	f__[Mogibacteriaceae]	g__	s__	0.0061941	0.00718123	0	0	0	0	0	0	0	0	0	0	0	0	0	0	0.00111711	0	0	0	0	0	0	0	0	0	0	0	0	0	0	0	0	0	0	0	0	0	0	0	0	0	0	0
						0.0061941	0.00522272	0.0016456	0.00362052	0.00229338	0.00432566	0.00500665	0.00380162	0.00485281	0.00439865	0.00383191	0.00145265	0.0022813	0.0023526	0.00259072	0.00169344	0.00279278	0.00263626	0.00516553	0.0024311	0.00458638	0.00493935	0.00572742	0.00245343	0.0048379	0.0053284	0.00282385	0.00213148	0.00469081	0.00553369	0.000756161	0.00441894	0.00500911	0.00219283	0.00255447	0.00853315	0.0039569	0.00402528	0.00392894	0.00458637	0.00394765	0.00267632	0.00266586	0.00257699
						0.0061941	0.00783407	0.0109707	0.00543078	0.0063068	0.00702919	0.00778812	0.00760324	0.00970562	0.00989696	0.0108571	0.00508429	0.00456259	0.00705779	0.00712449	0.00677377	0.00726123	0.00659065	0.00516553	0.00648293	0.00611518	0.0063506	0.0136026	0.0104271	0.00786159	0.00865864	0.0039534	0.00479583	0.0100517	0.00983768	0.0037808	0.0056815	0.00939208	0.00493386	0.00447033	0.00853315	0.00857328	0.00737968	0.00392894	0.00524157	0.011185	0.00856421	0.00533172	0.00837521
						0.0061941	0.00065284	0.00329121	0.00362052	0.00344007	0.00540707	0.00556294	0.00434471	0.00545941	0.00274916	0.00574786	0.00363164	0.00342194	0.00411704	0.00129536	0.00508033	0.00279278	0.0019772	0.00401763	0.00324146	0.00407679	0.00705622	0.00644335	0.0042935	0.00604738	0.0026642	0.00338862	0.00426296	0.00469081	0.00307427	0.00302464	0.0056815	0.00563525	0.00328924	0.00447033	0.00711096	0.00659483	0.00536704	0.00327412	0.00524157	0.0105271	0.00588789	0.0044431	0.00515398
						0.0061941	0.00587556	0.00329121	0.00241368	0.0063068	0.00324424	0.00500665	0.00706015	0.00545941	0.00604814	0.00574786	0.00581062	0.00399227	0.00529334	0.00518145	0.00508033	0.00279278	0.00659065	0.00459158	0.0048622	0.00356719	0.00776184	0.00143185	0.00613358	0.00665211	0.0039963	0.00508294	0.00213148	0.00536092	0.00430398	0.0037808	0.00757533	0.00438297	0.00438565	0.00574757	0.00568877	0.00593534	0.0067088	0.00392894	0.00589677	0.00921119	0.00481737	0.00533172	0.000644247
p__Bacteroidetes	c__Bacteroidia	o__Bacteroidales	f__Bacteroidaceae	g__Bacteroides	s__	0.0061941	0.00979259	0	0	0	0	0	0	0	0.00219932	0.00447056	0	0	0	0	0	0.00223422	0	0.0114789	0.00324146	0	0	0	0	0.000604738	0.000666049	0	0	0	0	0.000756161	0	0	0.000548207	0	0.00355548	0.00593534	0.00201264	0.00196447	0	0	0	0.00355448	0.00128849
p__Firmicutes	c__Clostridia	o__Clostridiales				0.0061941	0.0156681	0	0	0.00114669	0	0.00111259	0	0	0	0	0	0	0	0	0	0	0	0	0	0	0	0	0	0	0	0	0	0	0	0	0	0	0	0	0	0	0	0	0	0	0	0	0
p__Firmicutes	c__Clostridia	o__Clostridiales	f__Lachnospiraceae			0.0061941	0.00130568	0	0	0.000573345	0	0.000556294	0	0	0	0	0	0	0	0	0	0	0	0	0	0	0	0	0	0	0	0	0	0	0	0	0	0	0	0	0	0	0	0	0	0	0	0	0
						0.0061941	0.00522272	0.00658241	0.00362052	0.00974687	0.0113548	0.00890071	0.011948	0.0115254	0.00659797	0.00638651	0.00217898	0.00684389	0.00705779	0.00712449	0.00564481	0.00781979	0.00922692	0.00631342	0.00405183	0.00458638	0.0119956	0.00572742	0.00736029	0.00665211	0.00466235	0.0096011	0.0053287	0.00402069	0.0067634	0.00680545	0.0082066	0.0081398	0.0087713	0.00510895	0.0135108	0.0039569	0.00536704	0.00327412	0.00917275	0.011185	0.00963474	0.00799758	0.00773096
p__Bacteroidetes	c__Bacteroidia	o__Bacteroidales	f__Rikenellaceae	g__	s__	0.0061941	0.00783407	0	0	0	0	0	0	0	0	0	0	0	0	0	0	0	0	0	0	0	0	0	0	0	0	0	0	0	0	0.00151232	0	0	0	0	0	0	0	0	0	0	0	0	0
						0.0061941	0.0065284	0.00767948	0.00241368	0.00688014	0.00702919	0.00834441	0.00597398	0.00727921	0.0087973	0.00830247	0.00290531	0.00627356	0.00999853	0.00647681	0.00733825	0.00781979	0.00659065	0.00516553	0.00567256	0.00764397	0.00776184	0.00715927	0.00552022	0.00120948	0.00732654	0.00564771	0.00746018	0.0107218	0.0122971	0.0105863	0.0082066	0.00626139	0.00767489	0.00638619	0.00853315	0.00659483	0.00805056	0.00523858	0.0104831	0.0131588	0.00642316	0.00622034	0.00708672
p__Bacteroidetes	c__Bacteroidia	o__Bacteroidales	f__[Odoribacteraceae]	g__Butyricimonas	s__	0.0061941	0.00979259	0	0	0	0	0	0	0	0	0.00191595	0	0.000570324	0	0	0.000564481	0	0	0.00229579	0.0072933	0	0.00705622	0.0136026	0	0.00120948	0.0039963	0	0.00799305	0.0120621	0	0.00302464	0.00946916	0	0.000548207	0.000638619	0	0.00329741	0.00469616	0	0.0104831	0.00592148	0	0	0.00322123
p__Firmicutes	c__Clostridia	o__Clostridiales	f__Ruminococcaceae	g__	s__	0.00557469	0.00195852	0	0	0	0	0	0	0	0	0.169243	0.000726327	0	0.023526	0	0.0169344	0.135171	0	0	0.00972439	0	0	0.00644335	0	0	0.0013321	0.000564771	0	0.0227839	0	0	0.00378766	0	0	0	0	0	0.0248226	0	0	0.00657942	0	0	0.437444
p__Bacteroidetes	c__Bacteroidia	o__Bacteroidales	f__Bacteroidaceae	g__Bacteroides	s__uniformis	0.00557469	0.0104454	0	0	0	0	0	0	0	0	0	0	0	0	0	0	0	0	0.0154966	0.00324146	0	0	0	0	0.00544264	0	0	0.00053287	0	0	0	0	0	0.00712669	0.00191586	0	0.00329741	0	0.000654823	0	0	0	0.00266586	0
						0.00557469	0.00391704	0.00767948	0.0030171	0.00516011	0.00378495	0.00445035	0.00760324	0.00606601	0.00384882	0.000638651	0.00363164	0.00171097	0.00352889	0.0032384	0.00620929	0.00502701	0.00659065	0.00344368	0.00810366	0.00152879	0.0105843	0.0078752	0.00490686	0.00725685	0.00666049	0.00564771	0.0053287	0.00804139	0.00368913	0.00604929	0.00505022	0.00375683	0.00657848	0.00319309	0.00853315	0.00329741	0.00134176	0.00130965	0.00393118	0.00723737	0.00214105	0.00355448	0.0096637
p__Firmicutes	c__Clostridia	o__Clostridiales	f__Ruminococcaceae	g__	s__	0.00557469	0.0065284	0	0	0	0	0	0.000543089	0	0	0.0204368	0	0	0.000588149	0	0.0530612	0.0530628	0	0	0.00324146	0	0	0.000715927	0	0	0.0013321	0	0	0	0	0	0.000631277	0	0	0	0	0	0	0	0	0	0	0	0
p__Firmicutes	c__Bacilli	o__Lactobacillales	f__Streptococcaceae	g__Streptococcus	s__	0.00557469	0.00065284	0.616553	7.2688	4.18829	6.07701	6.48862	11.9208	0.200178	1.19698	1.03589	1.21515	6.92943	4.32878	5.42044	1.99883	3.79483	0.00131813	0.125694	0.0551049	0.0112112	0.0691509	0.124571	0.000613358	0.00846633	0.0772617	0.00112954	0.0293079	0.0489184	0.00184456	0.023441	0.106686	0	0.00274103	0.00127724	0.00142219	0.00131897	0.00201264	0.000654823	0.00720716	0.0157906	0.00107053	0.00177724	0
p__Bacteroidetes	c__Bacteroidia	o__Bacteroidales	f__Bacteroidaceae	g__Bacteroides	s__	0.00557469	0.00456988	0	0	0.000573345	0	0	0	0	0.00109966	0.0025546	0	0.00114065	0.0011763	0	0.00112896	0.00390989	0	0	0	0	0	0	0	0	0.000666049	0	0.00266435	0.00201035	0	0	0	0	0.000548207	0.000638619	0	0.00197845	0.00134176	0	0	0	0	0.00177724	0.00322123
						0.00557469	0.00195852	0.00438827	0.00241368	0.00458676	0.00486636	0.00445035	0.00380162	0.00303301	0.00439865	0.00447056	0.00653694	0.00456259	0.00352889	0.0032384	0.0028224	0.00614412	0.00461346	0.00401763	0.00162073	0.00407679	0.00493935	0.00429556	0.00552022	0.00302369	0.00333025	0.00225908	0.00213148	0.000670116	0.00430398	0.00680545	0.00505022	0.00250456	0.00383745	0.00319309	0.00782206	0.00329741	0.00268352	0.00196447	0.00327598	0.00789531	0.00214105	0.00266586	0.00386548
p__Firmicutes	c__Clostridia	o__Clostridiales	f__Lachnospiraceae	g__	s__	0.00557469	0.00391704	0	0	0.00516011	0	0	0.00434471	0.00303301	0.0153953	0.0785541	0.000726327	0.000570324	0.027643	0	0.132088	0.0703781	0.0718381	0.0625603	0.278766	0.172244	0.0677397	0.113117	0.0723762	0.19533	0.339019	0.0310624	0.0229134	0.0763932	0.0553369	0.0400765	0.221578	0.0400729	0.0652366	0.223516	0.0206218	0.0039569	0.0536704	0.0281574	0.0235871	0.120403	0.0289042	0.0746441	0.133359
p__Bacteroidetes	c__Bacteroidia	o__Bacteroidales	f__Bacteroidaceae	g__Bacteroides	s__	0.00557469	0.0156681	0	0.00241368	0.00688014	0	0	0	0	0.00989696	0.0268233	0	0.00342194	0.00588149	0	0	0.0323963	0	0.0137747	0.00324146	0	0	0	0	0.0634974	0.00666049	0	0.0351694	0.00804139	0	0	0	0	0.0701704	0.021713	0	0.0547371	0.0248226	0	0	0	0	0.0168838	0.00386548
p__Bacteroidetes	c__Bacteroidia	o__Bacteroidales	f__Bacteroidaceae	g__Bacteroides	s__	0.00557469	0.00065284	0	0	0	0	0	0	0	0	0	0	0	0	0	0.000564481	0	0	0	0	0	0	0	0	0	0	0	0	0	0	0	0	0	0	0	0	0	0	0	0	0	0	0	0
						0.00557469	0.00718123	0.00767948	0.00663762	0.00802683	0.00648849	0.009457	0.00868942	0.00970562	0.00604814	0.0025546	0.00290531	0.00855486	0.00588149	0.00518145	0.00564481	0.00614412	0.00527252	0.00459158	0.00162073	0.010192	0.00493935	0.00572742	0.00736029	0.00907106	0.00466235	0.00564771	0.00639444	0.00938162	0.00860797	0.00529313	0.00505022	0.00563525	0.00328924	0.00638619	0.0135108	0.00461638	0.00469616	0.00392894	0.00982795	0.0131588	0.00856421	0.00533172	0.00773096
p__Firmicutes	c__Clostridia	o__Clostridiales	f__Ruminococcaceae	g__	s__	0.00557469	0.0065284	0	0	0.00229338	0	0	0	0	0	0	0	0	0.00176445	0	0	0	0	0.000573947	0	0	0	0	0	0	0	0	0	0	0	0	0	0	0.000548207	0	0	0	0	0	0	0	0	0	0
p__Bacteroidetes	c__Bacteroidia	o__Bacteroidales	f__Bacteroidaceae	g__Bacteroides	s__	0.00557469	0.00261136	0	0	0	0	0	0	0	0	0	0	0.000570324	0	0	0	0	0	0	0	0	0	0	0	0	0	0	0.00053287	0.00201035	0	0	0	0	0	0	0	0.00131897	0	0	0	0	0	0	0
p__Bacteroidetes	c__Bacteroidia	o__Bacteroidales	f__Bacteroidaceae	g__Bacteroides	s__	0.00557469	0.00522272	0	0	0	0	0	0	0	0	0	0	0	0	0	0	0	0	0	0	0	0.000705622	0	0	0	0	0	0	0	0	0	0	0	0	0	0	0	0	0.000654823	0	0	0	0	0
p__Bacteroidetes	c__Bacteroidia	o__Bacteroidales	f__Bacteroidaceae	g__Bacteroides	s__	0.00557469	0.0104454	0	0.00241368	0.00344007	0	0	0	0	0	0	0	0.000570324	0.000588149	0	0	0	0	0.000573947	0	0	0	0	0	0.00241895	0.0013321	0	0.00053287	0.000670116	0	0	0	0	0.00219283	0.000638619	0	0.00263793	0.00201264	0	0	0	0	0	0.00193274
p__Firmicutes	c__Clostridia	o__Clostridiales	f__Lachnospiraceae			0.00557469	0.0104454	0	0	0.00286673	0.00108141	0	0.000543089	0.0012132	0.00274916	0.000638651	0.00363164	0.0022813	0.00588149	0	0	0	0	0.000573947	0.00162073	0.00662478	0.000705622	0	0	0.00241895	0	0	0	0	0.000614855	0.000756161	0	0	0.00164462	0.00447033	0.00213329	0	0	0.00392894	0	0	0	0	0
p__Firmicutes	c__Clostridia	o__Clostridiales	f__Lachnospiraceae			0.00557469	0.00391704	0	0	0.0699481	0	0.00667553	0.030413	0.0103122	0.00769764	0.00191595	0.00581062	0.00513291	0.0888105	0.0343271	0.0225792	0.00670267	0.0019772	0.00344368	0.00162073	0.00203839	0	0.000715927	0.0110404	0.0120948	0.013987	0.00621248	0.00213148	0.00469081	0.00983768	0.000756161	0.00126255	0.0582309	0.0104159	0.0070248	0	0.000659483	0.00201264	0.00523858	0.00131039	0.000657942	0.0374684	0.00977482	0.00837521
						0.00557469	0.00391704	0.00438827	0.0060342	0.00802683	0.00648849	0.009457	0.00434471	0.00727921	0.0087973	0.00319326	0.00290531	0.00456259	0.00823408	0.00453377	0.00508033	0.00446845	0.00395439	0.00286974	0.0105348	0.00356719	0.00493935	0.00286371	0.00797365	0.0102805	0.00333025	0.0096011	0.00746018	0.00737127	0.00491884	0.00302464	0.00694405	0.00563525	0.00438565	0.0108565	0.00924425	0.00461638	0.00469616	0.00458376	0.00262079	0.00592148	0.00428211	0.00799758	0.00644247
						0.00557469	0.00261136	0.00109707	0.00181026	0.00229338	0.00216283	0.00389406	0.00217235	0.00363961	0.00329899	0.00191595	0.00435796	0.00285162	0.0011763	0.0032384	0.00112896	0.00111711	0.00461346	0.00172184	0.00324146	0.00407679	0.00423373	0.00214778	0.00306679	0.00241895	0.0026642	0.00451817	0.00159861	0.00134023	0.00122971	0.00226848	0.000631277	0.00500911	0.00383745	0.000638619	0.00355548	0.000659483	0.00067088	0.00130965	0.00327598	0.0046056	0.00267632	0.00266586	0.00322123
p__Bacteroidetes	c__Bacteroidia	o__Bacteroidales	f__Bacteroidaceae	g__Bacteroides		0.00557469	0.0156681	0	0	0	0	0	0	0	0	0	0	0	0	0	0	0	0	0	0.000810366	0	0	0	0	0	0	0	0	0	0	0	0	0	0	0	0	0	0	0	0	0	0	0	0
p__Firmicutes	c__Clostridia	o__Clostridiales	f__Lachnospiraceae	g__	s__	0.00557469	0.00718123	0	0	0.00401342	0	0	0	0	0	0	0	0	0	0	0	0	0	0	0	0	0	0.000715927	0	0	0	0	0	0	0	0	0	0	0	0	0	0	0	0	0	0	0	0	0
p__Bacteroidetes	c__Bacteroidia	o__Bacteroidales	f__Bacteroidaceae	g__Bacteroides	s__fragilis	0.00557469	0.0032642	0	0.00060342	0.00516011	0	0	0	0	0.0863235	0.0613105	0.0246951	0.0268052	0.0135274	0	0.000564481	0.0558556	0	0.0292713	0.00972439	0	0.000705622	0	0	0.0544264	0.00666049	0	0.0586157	0.0194334	0	0.00151232	0	0	0.037278	0.00957928	0	0.0626509	0.0275061	0.00261929	0.00458637	0.000657942	0	0.0595376	0.0122407
p__Bacteroidetes	c__Bacteroidia	o__Bacteroidales	f__Bacteroidaceae	g__Bacteroides	s__	0.00495528	0.0032642	0	0	0	0	0	0	0	0	0	0	0	0	0	0	0	0	0	0	0	0	0	0	0	0	0	0	0	0	0	0	0	0	0	0	0	0	0	0	0	0	0	0
p__Bacteroidetes	c__Bacteroidia	o__Bacteroidales	f__Rikenellaceae	g__	s__	0.00495528	0.0032642	0	0	0	0.000540707	0.000556294	0	0	0	0	0	0	0	0	0	0	0	0	0	0	0	0	0	0	0.000666049	0	0	0	0	0	0	0	0	0.000638619	0	0	0	0	0	0.000657942	0	0	0.00128849
						0.00495528	0.00587556	0.00603388	0.0030171	0.00286673	0.00270354	0.00667553	0.00651706	0.00909902	0.00274916	0.0025546	0.00508429	0.00285162	0.00470519	0.00259072	0.00564481	0.00223422	0.00461346	0.00573947	0.0048622	0.00254799	0.00705622	0.00644335	0.00490686	0.00362843	0.0026642	0.00451817	0.00266435	0.00469081	0.00368913	0.0037808	0.00378766	0.00313069	0.00274103	0.00255447	0.00639986	0.000659483	0.00201264	0.00196447	0.00262079	0.00526354	0.00321158	0.00355448	0.00450973
p__Firmicutes	c__Clostridia	o__Clostridiales	f__Lachnospiraceae	g__	s__	0.00495528	0.0065284	0.000548534	0.00120684	0	0.00162212	0.000556294	0.00217235	0	0.00109966	0	0	0.000570324	0	0	0	0.00111711	0	0	0	0	0	0	0	0	0	0	0	0	0	0	0	0	0	0	0	0	0	0	0	0	0	0	0
p__Firmicutes	c__Clostridia	o__Clostridiales	f__Lachnospiraceae			0.00495528	0.00587556	0	0	0.00172004	0	0	0.000543089	0	0	0	0	0	0	0	0	0	0	0	0	0	0	0	0	0	0	0	0	0	0	0	0	0	0	0	0	0	0	0	0	0	0	0	0
p__Firmicutes	c__Clostridia	o__Clostridiales	f__Lachnospiraceae			0.00495528	0.00979259	0	0	0.000573345	0	0	0	0	0	0	0	0	0	0	0	0	0	0	0	0	0	0	0	0	0	0	0	0	0	0	0	0	0	0	0	0	0	0	0	0	0	0	0
						0.00495528	0.0032642	0.00658241	0.00120684	0.0108936	0.00594778	0.00778812	0.00597398	0.0103122	0.0087973	0.00894112	0.00944225	0.00456259	0.0123511	0.00518145	0.0028224	0.00614412	0.00724972	0.00631342	0.0072933	0.00764397	0.0119956	0.0107389	0.00552022	0.0133042	0.00666049	0.00790679	0.00639444	0.0100517	0.00737826	0.00604929	0.00883788	0.0100182	0.00931951	0.0114951	0.014933	0.00659483	0.0100632	0.00458376	0.00458637	0.00921119	0.00588789	0.00622034	0.0115964
p__Firmicutes	c__Clostridia	o__Clostridiales	f__Lachnospiraceae	g__	s__	0.00495528	0.00261136	0	0.00120684	0	0	0.000556294	0	0	0.00164949	0	0.00217898	0	0.0023526	0	0	0.00335134	0	0	0	0.00203839	0	0	0	0.000604738	0.0013321	0	0	0	0.000614855	0	0	0	0.00219283	0.00319309	0.00284438	0	0	0.00327412	0	0	0	0	0.00128849
p__Bacteroidetes	c__Bacteroidia	o__Bacteroidales	f__Bacteroidaceae	g__Bacteroides	s__uniformis	0.00495528	0.00195852	0	0	0	0	0	0	0	0.00109966	0.00191595	0	0	0	0	0.00395136	0.00446845	0	0.00114789	0.000810366	0	0	0	0	0	0	0.000564771	0.00053287	0.00469081	0	0	0.000631277	0	0.000548207	0.000638619	0	0.000659483	0	0	0	0	0	0	0.00322123
p__Firmicutes	c__Erysipelotrichi	o__Erysipelotrichales	f__Erysipelotrichaceae	g__cc_115	s__	0.00495528	0.00130568	0	0	0.00114669	0	0	0.000543089	0	0	0	0	0	0	0	0	0	0	0	0	0	0	0	0	0	0	0	0	0	0	0	0	0	0	0	0	0	0	0	0	0	0	0	0
p__Bacteroidetes	c__Bacteroidia	o__Bacteroidales	f__Bacteroidaceae	g__Bacteroides	s__	0.00495528	0.0169738	0	0	0	0	0	0	0	0	0.0012773	0	0	0.000588149	0	0	0.00111711	0	0.00746132	0.0186384	0	0	0	0	0.00241895	0.0053284	0	0.0261106	0.0201035	0	0	0	0	0.0082231	0.00574757	0	0.0323147	0.0214682	0	0	0	0	0.0151065	0.0128849
p__Bacteroidetes	c__Bacteroidia	o__Bacteroidales	f__Bacteroidaceae	g__Bacteroides	s__	0.00495528	0.00195852	0	0	0	0	0	0	0	0	0	0	0	0	0	0	0	0	0	0	0	0	0	0	0	0	0	0	0	0	0	0	0	0	0	0	0	0	0	0	0	0	0	0
p__Proteobacteria	c__Betaproteobacteria	o__Burkholderiales	f__Oxalobacteraceae	g__Oxalobacter	s__formigenes	0.00495528	0.00522272	0	0	0	0	0.000556294	0	0	0	0	0	0	0	0	0	0	0	0	0.0299835	0	0	0.0114548	0	0	0.00865864	0	0	0.00670116	0	0	0.00252511	0	0	0.00957928	0	0.000659483	0.00402528	0	0.0104831	0.00197383	0	0	0.0212601
p__Firmicutes	c__Clostridia	o__Clostridiales	f__Christensenellaceae	g__	s__	0.00495528	0.00456988	0	0	0	0	0	0	0	0	0.0102184	0	0	0	0	0	0.00837834	0	0	0.000810366	0	0	0	0	0	0	0	0	0	0	0	0	0	0	0	0	0	0	0	0	0	0	0	0
p__Bacteroidetes	c__Bacteroidia	o__Bacteroidales	f__Bacteroidaceae	g__Bacteroides	s__	0.00495528	0.00130568	0	0.0060342	0.00229338	0	0.000556294	0.000543089	0	0.0181444	0.027462	0	0.00171097	0.0011763	0	0.00225792	0.0189909	0	0.0166445	0.0024311	0	0.00211687	0	0	0	0	0.0107306	0.0170518	0.0100517	0.000614855	0.00226848	0	0	0.00164462	0	0.00497767	0.0276983	0.0107341	0.00392894	0	0	0	0.0133293	0.00773096
						0.00495528	0.00391704	0.00658241	0.00543078	0.00344007	0.00378495	0.00389406	0.00651706	0.00485281	0.00659797	0.00319326	0.00145265	0.00342194	0.00411704	0.00259072	0.00451584	0.00502701	0.00329533	0.00344368	0.00648293	0.00509598	0.00423373	0.00429556	0.00613358	0.00544264	0.00199815	0.00338862	0.00159861	0.00536092	0.00245942	0.00680545	0.00378766	0.00438297	0.00493386	0.00191586	0.00568877	0.00329741	0.00201264	0.00523858	0.00524157	0.0046056	0.00214105	0.00266586	0.00450973
p__Firmicutes	c__Bacilli	o__Lactobacillales	f__Streptococcaceae	g__Streptococcus	s__	0.00495528	0.00195852	0	0.00241368	0.00286673	0.00108141	0.00278147	0.0108618	0	0.00109966	0.0012773	0.000726327	0.0022813	0.00529334	0	0	0.00223422	0	0	0	0	0.000705622	0.000715927	0	0	0	0	0	0	0	0	0	0	0	0	0	0	0	0	0.000655196	0	0	0	0
						0.00495528	0.00195852	0.00329121	0.00060342	0.00286673	0.00432566	0.00500665	0.00217235	0.00363961	0.00549831	0.00383191	0.00653694	0.00456259	0.00529334	0.00453377	0.00225792	0.00111711	0.00856785	0.00114789	0.00810366	0.00356719	0.00352811	0.000715927	0.00122672	0.00302369	0.00199815	0.00282385	0.00159861	0.00268046	0.00245942	0.00151232	0.00252511	0.00375683	0.00328924	0.00319309	0.00355548	0.00197845	0.00268352	0.00261929	0.00131039	0.00394765	0.00481737	0.00355448	0.00515398
p__Proteobacteria	c__Betaproteobacteria	o__Burkholderiales	f__Alcaligenaceae	g__Sutterella	s__	0.00495528	0.00522272	0	0	0.00458676	0	0.00166888	0	0	0.00274916	0.0012773	0	0.000570324	0.0011763	0	0.00338688	0.00558556	0.00329533	0.00286974	0.000810366	0	0.000705622	0	0	0.00665211	0.0039963	0.000564771	0.00053287	0.000670116	0	0.000756161	0	0	0.00603027	0.000638619	0.00142219	0.00263793	0.00067088	0	0.000655196	0	0	0.00177724	0.00515398
						0.00495528	0.00391704	0.0016456	0.00241368	0.00344007	0.00162212	0.00500665	0.00217235	0.0018198	0.00274916	0.00319326	0.00290531	0.00285162	0.00294074	0.00259072	0.00225792	0.00223422	0.00329533	0.00286974	0.00162073	0.00152879	0.00211687	0.000715927	0.00122672	0.00544264	0.0026642	0.00338862	0.00213148	0.00335058	0.000614855	0.0037808	0.000631277	0.00375683	0.00164462	0.00127724	0.00355548	0.00197845	0.00201264	0.00261929	0.00393118	0.00526354	0.00428211	0.0044431	0.00128849
p__Firmicutes	c__Clostridia	o__Clostridiales	f__Ruminococcaceae	g__Ruminococcus	s__	0.00495528	0.0032642	0	0.00060342	0	0	0	0	0	0.000549831	0	0	0	0	0	0.000564481	0.00167567	0	0.000573947	0.000810366	0	0	0	0	0	0.0026642	0	0.0186505	0.0194334	0	0.00453696	0.000631277	0	0.00767489	0.00830204	0	0.0283578	0.0315314	0	0.103521	0.0190803	0	0.00533172	0.00515398
p__Firmicutes	c__Clostridia	o__Clostridiales	f__Lachnospiraceae	g__	s__	0.00495528	0.0032642	0	0	0	0	0	0	0	0	0.000638651	0	0.000570324	0.0147037	0	0	0	0	0	0	0	0	0	0	0	0	0	0	0	0	0	0	0	0	0	0	0	0	0	0	0	0	0	0
p__Firmicutes	c__Clostridia	o__Clostridiales	f__Ruminococcaceae			0.00495528	0.00979259	0	0	0.0722415	0	0.0239207	0.0391024	0	0.00659797	0.012773	0.00145265	0.000570324	0.0164682	0	0.00338688	0.0122882	0	0.000573947	0	0	0.000705622	0	0	0	0	0	0	0	0	0	0	0	0	0	0	0	0	0	0	0.000657942	0	0	0
						0.00495528	0.00848691	0.00438827	0.00482736	0.00401342	0.000540707	0.00333777	0.00597398	0.000606601	0.00274916	0.00383191	0.00581062	0.00399227	0.00470519	0.00453377	0.00338688	0.00279278	0.00724972	0.00631342	0.00324146	0.00407679	0.00352811	0.00286371	0.00490686	0.00604738	0.00466235	0.00621248	0.00159861	0.00201035	0.00307427	0.00453696	0.00315639	0.00563525	0.00328924	0.00191586	0.00355548	0.00329741	0.00402528	0.000654823	0.00196559	0.00328971	0.00481737	0.0044431	0.00386548
p__Firmicutes	c__Clostridia	o__Clostridiales	f__Ruminococcaceae	g__	s__	0.00495528	0.00391704	0	0	0.0550411	0	0.00166888	0.00162927	0	0.00219932	0.00383191	0	0	0.00823408	0	0.00508033	0.00949546	0	0	0	0	0.00141124	0.000715927	0	0	0	0	0	0	0	0	0	0	0.000548207	0	0	0	0	0	0.000655196	0	0	0	0
p__Firmicutes	c__Clostridia	o__Clostridiales	f__Ruminococcaceae	g__Oscillospira	s__	0.00495528	0.0117511	0	0	0	0	0	0.000543089	0	0	0.150083	0.000726327	0	0.0188208	0	0.000564481	0.0899276	0	0	0.333061	0	0.000705622	0.18113	0	0.00120948	0.0359667	0	0	0.202375	0.00122971	0.00151232	0.245567	0	0.000548207	0.0453419	0	0	0.12948	0	0	0.307917	0	0	0.112743
						0.00495528	0.0065284	0.00329121	0.00482736	0.00458676	0.00594778	0.0122385	0.00868942	0.00849241	0.00439865	0.00574786	0.00508429	0.00741421	0.00646964	0.00647681	0.00790273	0.00502701	0.00856785	0.00631342	0.0072933	0.00407679	0.0119956	0.0121708	0.00858701	0.0108853	0.0113228	0.00677725	0.0053287	0.00938162	0.0067634	0.00529313	0.00883788	0.00626139	0.00712669	0.00383171	0.0113775	0.00857328	0.0033544	0.00523858	0.0117935	0.00789531	0.00749368	0.0044431	0.00644247
						0.00495528	0.00195852	0.00329121	0.00060342	0.00114669	0.000540707	0.00222518	0.000543089	0.00303301	0.00219932	0.0012773	0.00145265	0.00114065	0.00176445	0.000647681	0.000564481	0	0.0019772	0.00172184	0.000810366	0	0	0.00357964	0.00306679	0.00120948	0	0.000564771	0.00106574	0.000670116	0.00184456	0.000756161	0	0.00250456	0.000548207	0.000638619	0.00497767	0.000659483	0	0.00130965	0.00327598	0.00263177	0.00267632	0.00177724	0.00128849
p__Firmicutes	c__Clostridia	o__Clostridiales	f__Lachnospiraceae	g__Lachnospira	s__	0.00495528	0.00195852	0	0	0.00172004	0	0	0.00108618	0	0	0	0.000726327	0	0.00529334	0	0	0	0	0	0	0	0	0	0	0	0	0	0	0	0	0	0	0	0	0	0	0	0	0	0	0	0	0	0
p__Bacteroidetes	c__Bacteroidia	o__Bacteroidales	f__Bacteroidaceae	g__Bacteroides	s__	0.00495528	0.00391704	0	0	0	0	0	0	0	0	0	0	0	0.000588149	0	0.00169344	0.000558556	0	0.00918316	0.00324146	0	0.00141124	0.00143185	0	0.00302369	0.00466235	0	0	0.00134023	0	0.0037808	0.00189383	0	0.000548207	0.00127724	0.00284438	0.00263793	0.00201264	0.00523858	0	0.00197383	0	0.00088862	0.000644247
p__Firmicutes	c__Clostridia	o__Clostridiales	f__Ruminococcaceae	g__	s__	0.00495528	0.0065284	0	0	0.00344007	0	0	0	0	0	0.000638651	0	0	0	0	0	0	0	0	0	0	0	0	0	0	0	0	0	0	0	0	0	0	0	0	0	0	0	0	0	0	0	0	0
p__Bacteroidetes	c__Bacteroidia	o__Bacteroidales	f__Bacteroidaceae	g__Bacteroides		0.00495528	0.00261136	0	0	0	0	0	0	0	0	0	0	0	0	0	0	0	0	0	0	0	0	0	0	0	0	0	0	0	0	0	0	0	0	0	0	0	0	0	0	0	0	0	0
						0.00495528	0.00587556	0.00219414	0.00181026	0.00286673	0.00324424	0.00500665	0.00380162	0.00606601	0.00494848	0.00510921	0.00435796	0.00399227	0.00646964	0.00388609	0.00451584	0.00781979	0.00593159	0.00459158	0.00405183	0.00305759	0.00352811	0.00214778	0.00245343	0.0048379	0.0013321	0.0039534	0.00159861	0.00268046	0.00614855	0.0037808	0.00315639	0.00688753	0.00438565	0.00447033	0.00355548	0.0039569	0.00402528	0.00327412	0.00327598	0.00328971	0.00642316	0.00177724	0.00579822
p__Bacteroidetes	c__Bacteroidia	o__Bacteroidales	f__Bacteroidaceae	g__Bacteroides	s__uniformis	0.00495528	0.00718123	0	0	0.00114669	0	0	0	0	0	0.000638651	0	0	0	0	0	0	0	0.00114789	0	0	0	0	0	0.000604738	0	0	0	0	0	0	0	0	0	0	0.00142219	0	0	0	0	0	0	0.00088862	0
p__Firmicutes	c__Clostridia	o__Clostridiales	f__Ruminococcaceae	g__	s__	0.00495528	0.0032642	0	0	0.0676547	0	0.000556294	0.00434471	0	0.00439865	0.00894112	0	0	0.0152919	0	0.00620929	0.0173152	0	0	0.000810366	0	0	0.000715927	0	0	0	0	0	0	0	0	0	0	0	0	0	0	0	0	0	0	0	0	0
p__Bacteroidetes	c__Bacteroidia	o__Bacteroidales	f__Bacteroidaceae	g__Bacteroides	s__	0.00433587	0.0065284	0	0	0	0	0	0	0	0	0.000638651	0	0	0	0	0	0	0	0.00172184	0	0	0	0	0	0	0.0013321	0	0	0	0	0	0	0	0	0	0.00711096	0	0	0	0	0	0	0.00088862	0
p__Firmicutes	c__Clostridia	o__Clostridiales	f__	g__	s__	0.00433587	0.00718123	0	0	0.00516011	0	0.000556294	0	0	0	0	0	0	0	0	0	0	0	0	0	0	0	0	0	0	0	0	0	0	0	0	0	0	0	0	0	0	0	0	0	0	0	0	0
p__Firmicutes	c__Clostridia	o__Clostridiales	f__	g__	s__	0.00433587	0.00522272	0	0	0.00229338	0	0.000556294	0	0	0	0.0191595	0	0	0.0011763	0	0.00112896	0.0145225	0	0.000573947	0.0024311	0	0	0	0	0.00241895	0	0	0.00106574	0.00134023	0	0	0	0	0.00164462	0.00383171	0	0.00263793	0.00469616	0	0.000655196	0	0	0	0
p__Firmicutes	c__Clostridia	o__Clostridiales	f__Lachnospiraceae	g__Lachnospira	s__	0.00433587	0.00456988	0	0	0	0	0	0	0	0	0	0	0	0	0	0	0	0	0	0	0	0	0	0	0	0	0	0	0	0	0	0	0	0	0	0	0	0	0	0	0	0	0	0
p__Firmicutes	c__Clostridia	o__Clostridiales	f__Lachnospiraceae			0.00433587	0.00195852	0	0	0	0	0	0	0	0	0	0	0	0.00588149	0	0	0	0	0	0	0	0	0	0	0	0	0	0	0	0	0	0	0	0	0	0	0	0	0	0	0	0	0	0
p__Firmicutes	c__Clostridia	o__Clostridiales	f__Ruminococcaceae	g__Faecalibacterium	s__prausnitzii	0.00433587	0.00130568	0	0	0	0	0.00111259	0.00108618	0	0.00109966	0.000638651	0	0	0	0	0.00395136	0.00279278	0	0	0	0	0	0	0	0	0	0	0	0	0	0	0	0	0	0	0	0	0	0	0	0	0	0	0
p__Bacteroidetes	c__Bacteroidia	o__Bacteroidales	f__Bacteroidaceae	g__Bacteroides	s__	0.00433587	0.0065284	0	0.00241368	0.00114669	0	0	0	0.0018198	0.340895	0.244603	0.00145265	0.0359304	0.0129393	0	0.00112896	0.0821078	0.0151585	0.175628	0.015397	0.000509598	0.00846746	0	0	0.0108853	0.00199815	0.258665	0.199826	0.0448977	0.0141417	0.00302464	0	0	0.0137052	0.00447033	0.206929	0.139151	0.0543413	0.0681016	0.0176903	0	0	0.218601	0.049607
						0.00433587	0.00522272	0.00219414	0.00181026	0.00688014	0.00594778	0.00445035	0.00380162	0.00545941	0.00439865	0.00383191	0.00290531	0.00399227	0.00411704	0.00129536	0.00395136	0.00502701	0.00395439	0.00114789	0.0072933	0.00407679	0.00352811	0.00429556	0.00122672	0.00544264	0.00333025	0.00508294	0.00586157	0.00536092	0.00737826	0.00226848	0.00631277	0.00563525	0.00493386	0.00638619	0.00284438	0.00263793	0.0033544	0.00196447	0.00458637	0.00789531	0.00267632	0.00355448	0.00579822
p__Firmicutes	c__Clostridia	o__Clostridiales	f__Lachnospiraceae			0.00433587	0.00130568	0	0	0.00114669	0	0	0	0	0	0	0	0	0	0	0	0	0	0	0	0	0	0	0	0.000604738	0	0	0	0	0	0	0	0	0	0	0	0	0	0	0	0	0	0	0
p__Firmicutes	c__Clostridia	o__Clostridiales	f__Lachnospiraceae	g__	s__	0.00433587	0.00391704	0	0	0.00114669	0	0.00111259	0.00217235	0	0	0.00574786	0	0	0.0011763	0	0.000564481	0.00446845	0	0	0.000810366	0	0	0.00357964	0	0	0.000666049	0	0	0	0	0	0.00505022	0	0	0	0	0	0	0	0	0.0105271	0	0	0
p__Firmicutes	c__Clostridia	o__Clostridiales	f__Lachnospiraceae	g__	s__	0.00433587	0.0130568	0	0	0	0	0.00166888	0	0	0	0.0012773	0	0	0.00176445	0	0	0.000558556	0	0	0	0.000509598	0	0	0	0	0	0	0	0	0	0	0	0	0	0	0	0	0	0	0	0	0	0	0
p__Firmicutes	c__Clostridia	o__Clostridiales	f__Ruminococcaceae	g__	s__	0.00433587	0.00130568	0	0	0.016627	0	0.000556294	0.0228097	0	0.0153953	0.0600332	0	0.00171097	0.0352889	0	0.0349978	0.0720538	0	0.00688737	0.0348457	0.000509598	0.089614	0.0336486	0	0.000604738	0.00732654	0	0.00319722	0.0194334	0	0.0922516	0.0101004	0	0	0.00894066	0	0.0316552	0.0737968	0	0.0556917	0.0250018	0	0	0.0115964
p__Firmicutes	c__Clostridia	o__Clostridiales	f__Lachnospiraceae	g__	s__	0.00433587	0.00718123	0	0	0.00344007	0.000540707	0	0.00434471	0	0	0.067697	0.000726327	0	0.00882223	0	0.747937	0.253585	0	0	0	0	0	0	0	0.0550311	0.10457	0	0	0	0	0	0	0	0.034537	0.116867	0	0	0	0	0	0	0	0.0195496	0.0463858
p__Firmicutes	c__Clostridia	o__Clostridiales	f__Ruminococcaceae	g__	s__	0.00433587	0.00195852	0	0	0.00114669	0	0	0	0	0	0.0025546	0	0.000570324	0.00941038	0	0	0	0	0	0	0	0	0	0	0	0	0	0	0	0	0	0	0	0	0	0	0	0	0	0	0	0	0	0
p__Firmicutes	c__Clostridia	o__Clostridiales	f__Ruminococcaceae	g__	s__	0.00433587	0.00456988	0	0	0	0	0	0	0	0	0	0	0	0	0	0	0	0	0	0	0	0	0	0	0	0	0	0	0	0	0	0	0	0	0	0	0	0	0	0	0	0	0	0
						0.00433587	0.00456988	0.00383974	0.00482736	0.00573345	0.00216283	0.00500665	0.00543089	0.0024264	0.00604814	0.00574786	0.00290531	0.00456259	0.00352889	0.000647681	0.00169344	0.00558556	0.00263626	0.00401763	0.00405183	0.00254799	0.00211687	0.00429556	0.0042935	0.00362843	0.0053284	0.00282385	0.00159861	0.00402069	0.00307427	0.0037808	0.00378766	0.00375683	0.00274103	0.00447033	0.00355548	0.00197845	0.00402528	0.00261929	0.00196559	0.00328971	0.00588789	0.00622034	0.00386548
						0.00433587	0.00261136	0.00383974	0.00241368	0.00172004	0.00378495	0.00278147	0.00380162	0.00303301	0.00329899	0.00191595	0.00290531	0.0022813	0.00470519	0.00259072	0.0028224	0.00837834	0.00659065	0.00114789	0.00405183	0.00254799	0.0063506	0.00357964	0.00306679	0.0048379	0.00333025	0.00282385	0.00213148	0.00268046	0.00368913	0.00226848	0.00126255	0.00313069	0.00603027	0.00319309	0.00639986	0.00461638	0.00134176	0.00523858	0.00327598	0.00328971	0.00535263	0.00355448	0.00644247
p__Firmicutes	c__Clostridia	o__Clostridiales	f__Lachnospiraceae	g__Blautia	s__	0.00433587	0.00522272	0	0.00060342	0.00114669	0	0	0.00217235	0.000606601	0.00109966	0.000638651	0.00145265	0.000570324	0.0023526	0	0.00169344	0.000558556	0	0	0	0.00152879	0	0	0	0.000604738	0.000666049	0	0	0	0	0	0	0	0.00219283	0.00383171	0.000711096	0	0	0.000654823	0	0	0	0	0
p__Bacteroidetes	c__Bacteroidia	o__Bacteroidales	f__Bacteroidaceae	g__Bacteroides	s__	0.00433587	0.00587556	0	0.00241368	0.000573345	0	0	0	0	0.00274916	0.0261847	0	0.000570324	0.000588149	0	0.000564481	0.0156396	0	0.0103311	0.000810366	0	0	0	0	0	0	0.0039534	0.0138546	0.00737127	0	0.000756161	0	0	0	0	0.00213329	0.0118707	0.00402528	0.00196447	0	0	0	0.0204383	0.010308
						0.00433587	0.012404	0.00329121	0.00784446	0.00688014	0.00378495	0.00667553	0.0097756	0.0139518	0.00659797	0.00510921	0.00871593	0.00912518	0.00529334	0.00582913	0.0101607	0.00558556	0.00724972	0.00631342	0.00810366	0.00968237	0.0098787	0.00930705	0.0104271	0.0102805	0.0053284	0.00734202	0.00799305	0.00670116	0.00860797	0.0037808	0.00631277	0.00688753	0.0104159	0.00574757	0.00782206	0.00461638	0.0100632	0.00523858	0.00589677	0.00986914	0.00909947	0.00799758	0.0109522
p__Firmicutes	c__Clostridia	o__Clostridiales	f__Ruminococcaceae	g__	s__	0.00433587	0.00783407	0	0	0	0	0	0	0	0	0	0	0	0	0	0	0	0	0	0	0	0	0	0	0	0	0	0	0	0	0	0	0	0	0	0	0	0	0	0	0	0	0	0
						0.00433587	0.00065284	0.00109707	0.00060342	0.00344007	0.00108141	0.00222518	0.00217235	0.0012132	0.00164949	0.00191595	0.00145265	0.00342194	0.00529334	0.00388609	0.00225792	0.00446845	0.00263626	0.000573947	0.0048622	0.00203839	0.000705622	0.00214778	0.00122672	0.00302369	0.000666049	0.00112954	0.00319722	0.00268046	0.00184456	0.00151232	0.00126255	0.00250456	0.00383745	0.00127724	0.00355548	0.00131897	0.00201264	0.00196447	0.00196559	0.0046056	0.00374684	0.00177724	0.00193274
p__Bacteroidetes	c__Bacteroidia	o__Bacteroidales	f__Bacteroidaceae	g__Bacteroides	s__uniformis	0.00433587	0.00587556	0	0.00060342	0	0	0	0	0	0	0.00510921	0	0.00171097	0.00176445	0	0.0028224	0.00390989	0	0.00172184	0.00162073	0	0	0	0	0	0.000666049	0.00112954	0.00106574	0.00603104	0	0	0	0	0.00109641	0.00191586	0	0.00329741	0.00201264	0	0	0.00197383	0	0.00533172	0.00128849
						0.00433587	0.00848691	0.00548534	0.00422394	0.0063068	0.00378495	0.00723182	0.00325853	0.00667261	0.00274916	0.00191595	0.00290531	0.00513291	0.00529334	0.0032384	0.00451584	0.00390989	0.00527252	0.00631342	0.0048622	0.00509598	0.00846746	0.00501149	0.00552022	0.00604738	0.0039963	0.00112954	0.00319722	0.00536092	0.00553369	0.00680545	0.00378766	0.00500911	0.00712669	0.00447033	0.00924425	0.00329741	0.0033544	0.00327412	0.00327598	0.00855325	0.00695842	0.00177724	0.00515398
p__Bacteroidetes	c__Bacteroidia	o__Bacteroidales	f__Porphyromonadaceae	g__Parabacteroides	s__distasonis	0.00433587	0.00718123	0	0	0	0	0	0	0	0	0.000638651	0	0	0	0	0	0	0	0.00114789	0	0	0	0	0	0	0	0	0	0	0	0	0	0	0	0.000638619	0	0.00263793	0.00067088	0	0	0	0	0	0.000644247
						0.00433587	0.00522272	0.00274267	0.00482736	0.00516011	0.00432566	0.00667553	0.00597398	0.00545941	0.00384882	0.00766381	0.00435796	0.00399227	0.00705779	0.00647681	0.00508033	0.00446845	0.00593159	0.000573947	0.00405183	0.00509598	0.0063506	0.00501149	0.00306679	0.00725685	0.00732654	0.00225908	0.00266435	0.00670116	0.00614855	0.00907393	0.00694405	0.00500911	0.00548207	0.00383171	0.014933	0.00725431	0.00201264	0.00392894	0.00589677	0.0131588	0.00642316	0.0044431	0.00644247
p__Firmicutes	c__Clostridia	o__Clostridiales	f__Lachnospiraceae	g__	s__	0.00433587	0.00522272	0	0	0.000573345	0	0	0	0	0	0	0	0	0	0	0	0	0	0	0	0	0	0	0	0	0	0	0	0	0	0	0	0	0	0	0	0	0	0	0	0	0	0	0
p__Bacteroidetes	c__Bacteroidia	o__Bacteroidales	f__Bacteroidaceae	g__Bacteroides	s__uniformis	0.00433587	0.00261136	0	0	0	0	0	0	0	0	0	0	0	0	0	0	0	0	0	0	0	0.00141124	0.000715927	0	0	0	0	0	0	0	0.000756161	0	0	0	0	0	0	0	0.00130965	0.000655196	0	0	0	0
						0.00433587	0.00391704	0.00493681	0.00181026	0.00229338	0.00324424	0.00222518	0.00108618	0.00303301	0.00274916	0.00191595	0.00290531	0.00171097	0.00294074	0.00259072	0.00112896	0.00335134	0.0019772	0.00286974	0.000810366	0.00254799	0.00423373	0.00286371	0.00122672	0.00181421	0.0039963	0.000564771	0.00266435	0.00134023	0.00307427	0.00302464	0.00126255	0.00313069	0.00274103	0.00255447	0.00213329	0.00131897	0.00268352	0.00327412	0.00524157	0.00263177	0.00107053	0.00266586	0.00644247
p__Bacteroidetes	c__Bacteroidia	o__Bacteroidales	f__Rikenellaceae	g__	s__	0.00433587	0.00522272	0	0	0	0	0	0	0	0	0	0	0	0	0	0	0	0	0	0	0	0.000705622	0	0	0	0	0	0.00053287	0	0	0	0	0	0	0	0	0	0	0	0	0	0	0	0
p__Firmicutes	c__Clostridia	o__Clostridiales	f__Ruminococcaceae	g__	s__	0.00433587	0.00195852	0	0	0.00286673	0.000540707	0	0.00380162	0	0.0087973	0.00957977	0	0.00513291	0.00352889	0	0.00903169	0.00390989	0	0	0	0.00815357	0	0	0	0	0	0	0	0	0.000614855	0	0	0	0	0	0.00142219	0.000659483	0	0.00982235	0	0.000657942	0	0	0
						0.00433587	0.00195852	0.00109707	0.00241368	0.000573345	0.00108141	0.00222518	0.00162927	0.0024264	0.00164949	0	0	0.000570324	0.00352889	0.00129536	0.00338688	0	0.0019772	0.00172184	0.00162073	0.00356719	0.00493935	0.00143185	0.00184007	0.00181421	0.0013321	0.00112954	0	0.00201035	0.00307427	0.00151232	0.00252511	0.00250456	0	0	0.00284438	0.000659483	0.00134176	0.00196447	0.00131039	0.00263177	0.00267632	0.00177724	0.000644247
p__Firmicutes	c__Clostridia	o__Clostridiales	f__Lachnospiraceae	g__	s__	0.00433587	0.00783407	0	0	0	0	0	0	0	0	0	0	0	0	0	0	0	0	0	0	0	0	0	0	0	0	0	0	0	0	0	0	0	0	0	0	0	0	0	0	0	0	0	0
						0.00433587	0.00065284	0.00274267	0.00422394	0.00344007	0.00378495	0.00389406	0.00380162	0.00606601	0.00219932	0.0025546	0.00435796	0.00171097	0.00294074	0.00129536	0.00338688	0.00446845	0.00263626	0.00172184	0.0048622	0.00356719	0.00282249	0.00143185	0.00184007	0.00362843	0.00199815	0.00338862	0.00213148	0.00335058	0.00245942	0.0037808	0.00694405	0.00438297	0.00548207	0.00191586	0.00355548	0.000659483	0.00268352	0.00196447	0.00327598	0.0046056	0.00428211	0.0044431	0.00193274
p__Firmicutes	c__Clostridia	o__Clostridiales	f__Lachnospiraceae	g__	s__	0.00433587	0.00065284	0	0	0	0	0	0	0	0	0	0	0	0	0.000647681	0	0.000558556	0	0	0	0	0	0	0	0	0	0	0	0	0	0	0	0	0	0	0	0	0	0	0	0	0	0	0
						0.00433587	0.00195852	0.00219414	0.0030171	0.00516011	0.00324424	0.00445035	0.00162927	0.00606601	0.00329899	0.00702516	0.00363164	0.00342194	0.00294074	0.00388609	0.00112896	0.00502701	0.00395439	0.00172184	0.0072933	0.00509598	0.00564497	0.00286371	0.00245343	0.00302369	0.00199815	0.00338862	0.0053287	0.00670116	0.00122971	0.00151232	0.00315639	0.00375683	0.00383745	0.00191586	0.00853315	0.00263793	0.00268352	0.00327412	0.00262079	0.00526354	0.00160579	0	0.00386548
p__Firmicutes	c__Clostridia	o__Clostridiales	f__Lachnospiraceae	g__	s__	0.00433587	0.00718123	0	0	0	0	0	0	0	0	0	0	0	0	0	0	0	0	0	0	0	0	0	0	0	0	0	0	0	0	0	0	0	0	0	0	0	0	0	0	0	0	0	0
p__Firmicutes	c__Clostridia	o__Clostridiales	f__Lachnospiraceae	g__	s__	0.00433587	0.00130568	0	0	0.0642147	0	0.00445035	0.0374731	0	0.174296	0.219057	0	0.0096955	0.0982208	0	1.39765	0.399368	0.00131813	0.642247	1.01377	0.00866317	0.580727	0.311428	0.0110404	0.345305	0.436928	0.00169431	0.274961	0.401399	0.00368913	0.806824	0.884419	0.00438297	0.087713	0.224155	0.00213329	0.118707	0.115391	0.00327412	0.393118	0.375685	0.00214105	0.12885	0.206159
p__Bacteroidetes	c__Bacteroidia	o__Bacteroidales	f__Bacteroidaceae	g__Bacteroides	s__	0.00433587	0.00848691	0	0	0	0	0	0	0	0	0.00510921	0	0	0	0	0	0.00167567	0	0.000573947	0	0	0	0	0	0	0.0026642	0	0	0	0	0	0	0	0	0	0	0.00131897	0	0	0	0	0	0	0.000644247
p__Bacteroidetes	c__Bacteroidia	o__Bacteroidales	f__Bacteroidaceae	g__Bacteroides		0.00371646	0.0032642	0	0	0	0	0	0	0	0	0	0	0	0	0	0	0	0	0	0	0	0	0	0	0	0	0	0	0	0	0	0	0	0	0	0	0	0	0	0.000655196	0.000657942	0	0	0
						0.00371646	0.00195852	0.00329121	0.00181026	0.00229338	0.00378495	0.00445035	0.00434471	0.00606601	0.00329899	0.00191595	0.000726327	0.00342194	0.0023526	0.00194304	0.00112896	0.00223422	0.00131813	0.00459158	0.0024311	0.00356719	0.00564497	0.00143185	0.00122672	0.00725685	0.0026642	0.00169431	0	0.00402069	0.00184456	0.00226848	0.00441894	0.00187842	0.00328924	0	0.00142219	0.00329741	0	0.00261929	0.00131039	0.00328971	0.00214105	0.00355448	0.00322123
						0.00371646	0.00195852	0.00109707	0.00181026	0.00114669	0.00108141	0.00278147	0.00271544	0.00303301	0.00219932	0.000638651	0.00217898	0.00342194	0.0011763	0.00194304	0.00169344	0.00279278	0.00131813	0.00229579	0.00162073	0.000509598	0.00141124	0.00143185	0.00306679	0.00181421	0.0013321	0.00282385	0.00053287	0.00134023	0.00122971	0.00226848	0.00189383	0.000626139	0.00274103	0.00191586	0.00142219	0.000659483	0.00134176	0.000654823	0.00131039	0.00131588	0.000535263	0	0.00193274
p__Firmicutes	c__Clostridia	o__Clostridiales	f__Lachnospiraceae	g__	s__	0.00371646	0.0137096	0	0	0.00229338	0	0	0	0	0	0	0	0	0	0	0	0	0	0	0	0	0	0	0	0	0	0	0	0	0	0	0	0	0	0	0	0	0	0	0	0	0	0	0
						0.00371646	0.00522272	0.00329121	0.00482736	0.00229338	0.00648849	0.00278147	0.00868942	0.00788581	0.00494848	0.00191595	0.00508429	0.00684389	0.0023526	0.00582913	0.00564481	0.00335134	0.00329533	0.00573947	0.0048622	0.00560558	0.00282249	0.00357964	0.00920037	0.00725685	0.00333025	0.00169431	0.00373009	0.00469081	0.00737826	0.00756161	0.0056815	0.00688753	0.00603027	0.00383171	0.00426658	0.00329741	0.00268352	0.00589341	0.00524157	0.0046056	0.00481737	0.00266586	0.00579822
p__Firmicutes	c__Clostridia	o__Clostridiales	f__Ruminococcaceae	g__	s__	0.00371646	0.00391704	0	0	0.0114669	0	0.0139074	0.000543089	0	0.00274916	0.00638651	0	0	0	0	0	0.00390989	0	0	0	0.000509598	0	0	0	0	0	0	0	0	0	0	0	0	0	0	0	0	0	0	0	0	0	0	0
p__Firmicutes	c__Clostridia	o__Clostridiales	f__Ruminococcaceae	g__	s__	0.00371646	0.00261136	0	0	0.00172004	0	0	0	0	0	0	0	0	0	0	0	0	0	0	0	0	0	0	0	0	0	0	0	0	0	0	0	0	0	0	0	0	0	0	0	0	0	0	0
						0.00371646	0.00195852	0.0016456	0.0030171	0.00344007	0.00324424	0.00389406	0.00760324	0.00606601	0.00549831	0.0025546	0.00363164	0.00399227	0.00529334	0.00518145	0.0028224	0.00223422	0.00263626	0.00459158	0.0024311	0.00254799	0.00141124	0.00214778	0.00306679	0.00786159	0.0053284	0.0039534	0.00266435	0.00335058	0.00491884	0.00756161	0.00505022	0.00250456	0.00219283	0.00319309	0.00355548	0.00263793	0.00134176	0.00523858	0.00262079	0.0046056	0.00428211	0.00355448	0.00515398
						0.00371646	0.00391704	0.0016456	0.00181026	0.00172004	0.00324424	0.00166888	0.00271544	0.00424621	0.00219932	0.0012773	0.00290531	0.00399227	0.00352889	0.0032384	0.00169344	0.00279278	0.00131813	0.00459158	0.000810366	0.00254799	0.00211687	0.00357964	0.00184007	0.00120948	0.0026642	0.00169431	0.00319722	0.00536092	0.00307427	0.00151232	0.00252511	0.00313069	0.00219283	0.00255447	0.00568877	0.00461638	0.00201264	0.00130965	0.00458637	0.00526354	0.00374684	0.00710896	0.00579822
p__Bacteroidetes	c__Bacteroidia	o__Bacteroidales	f__Rikenellaceae	g__	s__	0.00371646	0.00065284	0	0	0	0	0	0	0	0	0	0	0	0	0	0	0	0	0	0	0	0	0	0	0	0	0	0	0	0	0	0	0	0	0	0	0	0	0	0	0	0	0	0
p__Firmicutes	c__Clostridia	o__Clostridiales	f__Ruminococcaceae	g__Oscillospira	s__	0.00371646	0.00261136	0	0	0	0	0	0	0	0	0	0	0	0	0	0	0	0	0	0	0	0	0	0	0	0	0	0	0	0	0	0	0	0	0	0	0	0	0	0	0	0	0	0
p__Bacteroidetes	c__Bacteroidia	o__Bacteroidales	f__Bacteroidaceae	g__Bacteroides	s__uniformis	0.00371646	0.00522272	0	0	0	0	0	0	0	0	0	0	0	0	0	0	0	0	0	0	0	0	0	0	0	0	0	0	0	0	0	0	0	0	0	0	0	0	0	0	0	0	0	0
p__Firmicutes	c__Clostridia	o__Clostridiales	f__Clostridiaceae			0.00371646	0.00522272	66.3452	45.0363	15.6626	13.8994	22.659	19.8977	0.0539875	0.262819	0.24141	28.0551	4.201	0.584032	0.0829032	0.0462874	0.0614412	0.00263626	0.00286974	0.00648293	0.00356719	0.0112899	0.00715927	0.00306679	0.00423316	0.00333025	0.00225908	0	0.00335058	0.00368913	0.00453696	0.000631277	0.00500911	0.00328924	0.00319309	0.00426658	0.00263793	0.00134176	0.00523858	0.00262079	0.0046056	0.00107053	0.00799758	0.00515398
						0.00371646	0.0032642	0.00329121	0.00120684	0.00516011	0.00378495	0.00445035	0.00325853	0.00485281	0.00219932	0.000638651	0.00145265	0.00171097	0.00352889	0.00129536	0.00451584	0.00223422	0.00131813	0.00114789	0.0024311	0.00203839	0.00493935	0.00429556	0.00184007	0.00544264	0.00599445	0.00451817	0.00159861	0.00134023	0.00245942	0.00302464	0.00315639	0.00313069	0.00493386	0.00127724	0.00711096	0.00329741	0.00134176	0.00327412	0.00589677	0.0046056	0.00267632	0.00177724	0.00386548
p__Firmicutes	c__Clostridia	o__Clostridiales	f__Lachnospiraceae	g__	s__	0.00371646	0	0	0.00060342	0.00344007	0	0.00166888	0.00271544	0	0	0.00766381	0	0	0.00588149	0	0.290143	0.136846	0	0	0	0	0	0	0	0.0235848	0.0199815	0	0	0	0	0	0	0	0.0208318	0.0223516	0	0	0	0	0	0	0	0.0266586	0.0560495
						0.00371646	0.0065284	0.00493681	0.00120684	0.00344007	0.00324424	0.00500665	0.00651706	0.00606601	0.00604814	0.00383191	0.00217898	0.00342194	0.00411704	0.00518145	0.00338688	0.00558556	0.00461346	0.00573947	0.00648293	0.00356719	0.00423373	0.00286371	0.00306679	0.00544264	0.00466235	0.00508294	0.00213148	0.00469081	0.00368913	0.00604929	0.00441894	0.00438297	0.00438565	0.00447033	0.00711096	0.00131897	0.00268352	0.00327412	0.00458637	0.00394765	0.00428211	0.00266586	0.00193274
p__Firmicutes	c__Clostridia	o__Clostridiales	f__Lachnospiraceae	g__Blautia	s__	0.00371646	0.00456988	0	0	0.00516011	0	0.00389406	0	0	0	0.00447056	0	0	0	0	0	0.0229008	0	0.00114789	0	0	0	0	0	0	0	0	0	0	0	0	0	0	0	0	0	0	0	0	0	0	0	0	0
p__Firmicutes	c__Clostridia	o__Clostridiales	f__Lachnospiraceae	g__Dorea	s__	0.00371646	0.00522272	0	0	0.00172004	0.00162212	0	0.00108618	0	0	0.040235	0	0	0.0164682	0	0.000564481	0.00614412	0	0	0.00162073	0	0	0	0	0	0	0	0	0	0	0	0.00126255	0	0	0	0	0	0	0	0	0.000657942	0	0	0
p__Bacteroidetes	c__Bacteroidia	o__Bacteroidales	f__Bacteroidaceae	g__Bacteroides	s__uniformis	0.00371646	0	0	0.00060342	0	0	0	0	0	0	0.000638651	0	0	0	0	0.00112896	0.00167567	0	0	0.000810366	0	0	0	0	0	0	0	0.00053287	0	0	0	0	0	0	0	0	0	0.00067088	0	0	0	0	0.00266586	0
p__Bacteroidetes	c__Bacteroidia	o__Bacteroidales	f__Bacteroidaceae	g__Bacteroides		0.00371646	0.00065284	0	0	0	0	0	0	0	0	0	0	0	0	0	0.000564481	0	0	0.00229579	0	0	0.000705622	0.000715927	0	0.000604738	0.0013321	0	0	0	0	0	0.00126255	0	0.000548207	0.000638619	0.000711096	0.00131897	0	0.00130965	0.000655196	0.000657942	0	0.00088862	0.00128849
						0.00371646	0.0032642	0.0016456	0.00120684	0.000573345	0.00540707	0.00611924	0.00217235	0.000606601	0.00164949	0.00574786	0.00145265	0.00513291	0.00529334	0.00194304	0.00338688	0.00223422	0.00461346	0.00172184	0.0024311	0.00203839	0.00423373	0.00214778	0.0042935	0.00423316	0.0039963	0.00225908	0.00266435	0.00201035	0.00307427	0.00302464	0.00505022	0.00313069	0.00274103	0.00127724	0.00497767	0.00197845	0.00268352	0.00327412	0.00262079	0.00394765	0.00267632	0.00266586	0.00257699
p__Firmicutes	c__Clostridia	o__Clostridiales				0.00371646	0.00522272	0	0	0.00917352	0	0.000556294	0.0048878	0	0.00109966	0.000638651	0	0.000570324	0.00176445	0	0.00338688	0.000558556	0	0.0120529	0.00567256	0	0	0	0	0.0157232	0.00199815	0	0.0202491	0.0120621	0	0.000756161	0.00189383	0	0.0356334	0.0121338	0	0.0145086	0.0154302	0	0.00262079	0.00263177	0	0	0.00128849
p__Bacteroidetes	c__Bacteroidia	o__Bacteroidales	f__Bacteroidaceae	g__Bacteroides	s__	0.00371646	0.0104454	0	0	0	0	0	0	0	0.00274916	0.0012773	0	0	0.000588149	0	0	0	0	0.0384545	0.0048622	0	0.00282249	0	0	0.00665211	0.0026642	0	0.00159861	0.000670116	0.000614855	0.00302464	0.00315639	0	0.00164462	0.00319309	0.0227551	0.00725431	0.00402528	0.0196447	0.00131039	0.000657942	0	0.0106634	0.00450973
p__Firmicutes	c__Clostridia	o__Clostridiales	f__Ruminococcaceae			0.00371646	0.00261136	0	0	0	0	0	0	0	0	0	0	0	0	0	0	0	0	0	0	0	0	0	0	0	0	0	0	0	0	0	0	0	0	0	0	0	0	0	0	0	0	0	0
p__Firmicutes	c__Clostridia	o__Clostridiales	f__Ruminococcaceae	g__Faecalibacterium	s__prausnitzii	0.00371646	0.00261136	0	0	0.00688014	0	0.00890071	0.00325853	0	0.0087973	0.00383191	0.000726327	0	0.0023526	0	0	0.00279278	0	0	0	0.000509598	0	0	0	0	0	0	0	0	0	0	0	0	0	0	0	0	0	0	0	0	0	0	0
						0.00371646	0.00587556	0.00658241	0.00482736	0.00745349	0.00594778	0.00723182	0.00434471	0.00788581	0.00494848	0.00447056	0.00508429	0.00342194	0.00411704	0.00453377	0.00620929	0.00670267	0.00593159	0.00401763	0.0048622	0.00254799	0.00493935	0.0078752	0.00858701	0.00544264	0.00799259	0.00451817	0.00586157	0.00603104	0.00614855	0.00453696	0.0056815	0.00375683	0.00712669	0.00574757	0.00497767	0.00527586	0.00536704	0.00589341	0.00786236	0.00657942	0.00695842	0.00533172	0.00837521
p__Firmicutes	c__Clostridia	o__Clostridiales	f__Lachnospiraceae	g__Blautia	s__	0.00371646	0.00391704	0	0	0	0	0.000556294	0	0	0	0	0	0	0	0	0	0	0	0	0	0	0	0	0	0	0	0	0.00053287	0	0	0	0	0	0	0	0	0	0	0	0	0	0	0	0
p__Bacteroidetes	c__Bacteroidia	o__Bacteroidales	f__Bacteroidaceae	g__Bacteroides	s__uniformis	0.00371646	0.00456988	0	0.00060342	0	0	0	0	0	0.000549831	0.0025546	0.000726327	0.000570324	0.000588149	0	0	0.00446845	0	0.000573947	0.00162073	0	0	0	0	0	0.000666049	0.000564771	0.00319722	0.00469081	0	0	0	0	0.000548207	0.00255447	0	0.00461638	0.00268352	0.000654823	0	0	0	0.00533172	0.00257699
p__Firmicutes	c__Erysipelotrichi	o__Erysipelotrichales	f__Erysipelotrichaceae	g__	s__	0.00371646	0.00718123	0.000548534	0.00241368	0.184044	0.00378495	0.0500665	0.389395	0.000606601	0.00824747	0.00574786	0.00944225	0.0992363	0.217615	0.00388609	0.00451584	0.0368647	0	0	0	0	0	0	0	0	0	0	0	0	0	0	0	0	0.000548207	0	0	0	0	0	0	0	0.000535263	0	0
p__Firmicutes	c__Clostridia	o__Clostridiales	f__Ruminococcaceae	g__Oscillospira	s__	0.00371646	0.00261136	0	0	0.000573345	0	0.000556294	0.000543089	0	0.295259	0.152638	0	0.0832673	0.0123511	0	0.213374	0.10445	0	0.115363	0.461909	0	0.0585666	0.185425	0	0.025399	0.252433	0	0.00852592	0.0629909	0	0.0930078	0.0744907	0	0.0230247	0.09707	0	0.00593534	0.0509869	0	0.039967	0.101981	0	0.00088862	0.164283
p__Firmicutes	c__Clostridia	o__Clostridiales	f__Ruminococcaceae	g__Ruminococcus	s__	0.00371646	0.00848691	0.000548534	0	0.00229338	0	0.000556294	0.00325853	0	0	0.0012773	0	0	0.00764593	0.000647681	0.0976551	0.0161981	0	0	0.0453805	0.000509598	0	0.0343645	0	0.27576	0.344348	0	0	0.0576299	0.00553369	0.000756161	0.203903	0	0.203933	0.339106	0	0	0.0677589	0	0.000655196	0.255282	0	0.0231041	0.0270584
						0.00371646	0.00195852	0.00109707	0.00181026	0.000573345	0.00324424	0.00723182	0.00434471	0.00485281	0.00164949	0.00319326	0.000726327	0.00627356	0.00470519	0.00194304	0.00225792	0.00111711	0.00527252	0.00344368	0.00405183	0.00305759	0.00352811	0.00644335	0.00245343	0.00786159	0.0013321	0.0039534	0.00426296	0.00469081	0.00307427	0.00302464	0.00757533	0.00250456	0.00274103	0.00127724	0.00568877	0.00725431	0.0033544	0.00392894	0.00458637	0.00657942	0.00642316	0.00266586	0.00257699
p__Firmicutes	c__Clostridia	o__Clostridiales	f__	g__	s__	0.00371646	0.00065284	0	0.00120684	0	0	0	0	0	0	0	0	0	0	0	0.00225792	0	0	0	0	0	0	0	0	0	0	0	0	0	0	0	0	0	0	0	0	0	0	0	0	0	0	0	0
p__Firmicutes	c__Clostridia	o__Clostridiales	f__Ruminococcaceae	g__Faecalibacterium	s__prausnitzii	0.00371646	0.0065284	0	0	0	0	0.000556294	0	0	0	0	0	0	0.0011763	0	0	0	0	0	0	0	0	0	0	0	0	0	0	0	0	0	0	0	0	0	0	0	0	0	0	0	0	0	0
p__Firmicutes	c__Clostridia	o__Clostridiales	f__	g__	s__	0.00371646	0.0032642	0	0	0	0	0	0	0	0	0	0	0	0	0	0	0	0	0	0	0	0	0	0	0	0	0	0	0	0	0	0.00252511	0	0	0	0	0	0.00268352	0	0	0.00131588	0	0	0
p__Firmicutes	c__Clostridia	o__Clostridiales	f__Ruminococcaceae	g__	s__	0.00371646	0.00456988	0	0	0.0103202	0	0.000556294	0.0048878	0	0.00219932	0.0025546	0	0	0.0023526	0	0.0028224	0.00781979	0	0	0	0	0.000705622	0	0	0	0	0	0	0	0	0	0	0	0.000548207	0	0	0.000659483	0.00067088	0	0	0	0	0	0
						0.00371646	0.00261136	0.0016456	0.00181026	0.00286673	0.00216283	0.00222518	0.00162927	0.0024264	0.00329899	0.0012773	0.00435796	0.00399227	0.00529334	0.00194304	0.00112896	0.00390989	0.00131813	0.00172184	0.00324146	0.00254799	0.00211687	0.00286371	0.00122672	0.00423316	0.0026642	0.00508294	0.00159861	0.00134023	0.00368913	0.000756161	0.00505022	0.00187842	0.00274103	0.000638619	0.00426658	0.000659483	0.00067088	0.00196447	0.00131039	0.00197383	0.000535263	0.00266586	0.00193274
p__Bacteroidetes	c__Bacteroidia	o__Bacteroidales	f__Bacteroidaceae	g__Bacteroides		0.00371646	0.0065284	0	0.0168958	0.0103202	0.000540707	0.00111259	0.00923251	0.154683	0.0258421	0.0338485	0.00944225	0.0022813	0.000588149	0.000647681	0.00112896	0.00614412	0.101496	0.0281234	0.0162073	0.0203839	0.00141124	0.00143185	0.0607224	0.0120948	0.0039963	0.0847156	0.0373009	0.028815	0.0135268	0.000756161	0.00189383	0.0807719	0.00986772	0.00383171	0.0547544	0.0217629	0.00536704	0.0137513	0	0.000657942	0.0545968	0.0204383	0.00644247
p__Firmicutes	c__Clostridia	o__Clostridiales	f__Lachnospiraceae			0.00371646	0.00065284	0	0	0	0	0	0	0	0	0.0108571	0	0	0.00294074	0	0.0107251	0.0161981	0	0	0.0186384	0	0.00141124	0.00286371	0	0	0.0113228	0	0	0.0227839	0	0.000756161	0.00631277	0	0	0.0178813	0	0	0.0368984	0	0.00131039	0.0171065	0	0	0.0173947
p__Bacteroidetes	c__Bacteroidia	o__Bacteroidales	f__Bacteroidaceae	g__Bacteroides	s__	0.00371646	0.00195852	0	0.00120684	0.000573345	0	0	0	0.00363961	0.00549831	0.00574786	0.00145265	0.00171097	0	0	0	0.00558556	0	0.00459158	0.0024311	0	0	0	0	0.00604738	0.00199815	0.00564771	0.00799305	0.00603104	0.000614855	0	0	0.000626139	0.00712669	0.0108565	0.00284438	0.0171466	0.011405	0	0	0	0	0.0115521	0.00450973
p__Bacteroidetes	c__Bacteroidia	o__Bacteroidales	f__Bacteroidaceae	g__Bacteroides	s__	0.00371646	0.00391704	0	0.00060342	0	0	0	0	0	0	0.0012773	0	0.000570324	0.000588149	0	0.00395136	0.00279278	0	0.000573947	0.0024311	0	0	0	0	0	0	0	0.00159861	0.00536092	0	0.000756161	0	0	0.000548207	0	0	0	0.00201264	0	0	0.000657942	0	0.00355448	0.00128849
p__Bacteroidetes	c__Bacteroidia	o__Bacteroidales	f__Bacteroidaceae	g__Bacteroides	s__	0.00371646	0.00130568	0	0.00362052	0.00172004	0	0	0	0.0018198	0.000549831	0	0.000726327	0.00114065	0	0	0	0	0.0019772	0	0	0	0	0	0	0	0	0	0	0	0.000614855	0	0	0.000626139	0	0	0	0.000659483	0	0	0	0	0	0	0
p__Bacteroidetes	c__Bacteroidia	o__Bacteroidales	f__Bacteroidaceae	g__Bacteroides		0.00309705	0.00130568	0	0	0.000573345	0	0	0.000543089	0	0	0	0	0	0	0	0.000564481	0	0	0.000573947	0.00162073	0	0	0	0	0	0	0	0	0	0	0	0	0	0	0	0	0	0	0	0	0	0	0	0
p__Bacteroidetes	c__Bacteroidia	o__Bacteroidales	f__Rikenellaceae	g__	s__	0.00309705	0.00261136	0	0	0	0	0	0	0	0.00494848	0.00702516	0	0.000570324	0	0	0	0.0128468	0	0.00631342	0	0	0	0	0	0.01149	0.00333025	0	0.0133218	0.00402069	0	0	0	0	0.00383745	0.00383171	0	0	0.00134176	0	0	0	0	0.00177724	0.00322123
p__Bacteroidetes	c__Bacteroidia	o__Bacteroidales	f__Rikenellaceae	g__	s__	0.00309705	0.0032642	0	0	0	0	0	0.000543089	0	0	0	0	0	0	0	0	0	0	0	0	0	0	0	0	0	0	0	0	0	0	0	0	0	0	0	0	0	0	0	0	0	0	0	0
						0.00309705	0.00065284	0.00109707	0.00120684	0.000573345	0.00216283	0.00111259	0.00108618	0	0.00164949	0.0012773	0.00145265	0.00171097	0.000588149	0	0.00225792	0.00390989	0.00329533	0.000573947	0.0024311	0.00356719	0.00141124	0.00357964	0.00306679	0.00120948	0.0039963	0.00169431	0.00106574	0.00134023	0	0.00226848	0.000631277	0.000626139	0.00274103	0.00255447	0.00142219	0.00197845	0	0.000654823	0.00196559	0.00328971	0.00160579	0.00177724	0.00193274
p__Firmicutes	c__Clostridia	o__Clostridiales	f__Lachnospiraceae	g__	s__	0.00309705	0.00261136	0	0	0.0745349	0	0.00222518	0.0222666	0.000606601	0	0.137949	0	0.00114065	0.128216	0	4.5706	1.58798	0	0.000573947	0	0	0	0.0114548	0	1.7356	0.326364	0	0	0	0	0	0.00252511	0	1.0553	0.260556	0	0	0	0	0.00131039	0	0	0.311017	0.182966
p__Firmicutes	c__Clostridia	o__Clostridiales	f__Ruminococcaceae	g__Oscillospira	s__	0.00309705	0.00065284	0	0	0	0	0	0	0	0	0	0	0	0	0	0	0	0	0	0	0	0	0	0	0	0	0	0	0	0	0	0	0	0	0	0	0	0	0	0	0	0	0	0
p__Proteobacteria	c__Betaproteobacteria	o__Burkholderiales	f__Alcaligenaceae	g__Sutterella	s__	0.00309705	0.00848691	0	0	0.00401342	0	0.000556294	0.00217235	0	0	0.00319326	0	0	0.00176445	0	0.00338688	0.00390989	0.0019772	0.00114789	0.00162073	0.00152879	0	0	0	0.00181421	0.00199815	0.000564771	0.00053287	0.000670116	0.00122971	0	0.000631277	0	0.00164462	0.00574757	0.000711096	0	0.00067088	0.000654823	0.000655196	0.00131588	0	0.00088862	0.00257699
p__Bacteroidetes	c__Bacteroidia	o__Bacteroidales	f__Bacteroidaceae	g__Bacteroides		0.00309705	0.00195852	0	0	0	0	0	0	0	0	0.000638651	0	0.000570324	0	0	0	0.000558556	0	0	0	0	0	0	0	0	0	0	0	0.00134023	0	0	0	0	0	0	0	0	0.00067088	0	0	0	0	0	0.000644247
						0.00309705	0.00065284	0.0016456	0.0030171	0.00229338	0.00270354	0.00166888	0.00434471	0.00424621	0.00329899	0.00191595	0.00145265	0.00456259	0.0023526	0.00518145	0.00112896	0.00167567	0.0019772	0.00114789	0.00405183	0.00509598	0.00282249	0	0.0042935	0.00302369	0.00333025	0.00451817	0.00373009	0.00268046	0.00307427	0.00453696	0.00252511	0.00250456	0.00493386	0.00255447	0.00355548	0.00131897	0.00201264	0.000654823	0.00327598	0.00328971	0.00374684	0.00266586	0.00322123
p__Firmicutes	c__Clostridia	o__Clostridiales	f__Lachnospiraceae	g__Dorea	s__	0.00309705	0.00065284	0	0	0.00172004	0.000540707	0	0.000543089	0	0.00329899	0.23183	0	0.00114065	2.27202	0	0.0169344	0.059207	0	0.000573947	0.0948128	0	0.0063506	0.957195	0	0	0.0026642	0	0	0.500576	0.00122971	0.0037808	3.03771	0	0.000548207	0.0236289	0	0	0.209985	0.00130965	0.00655196	4.07332	0	0.00088862	0.0115964
p__Bacteroidetes	c__Bacteroidia	o__Bacteroidales	f__Rikenellaceae	g__	s__	0.00309705	0.0032642	0	0	0.000573345	0	0	0	0.000606601	0.0472855	0.0312939	0.000726327	0.00855486	0.0023526	0	0.0169344	0.015081	0	0.153244	0.248782	0.0010192	0.156648	0.0902068	0	0.113691	0.232451	0.000564771	0.142809	0.376605	0.00491884	0.22458	0.225997	0	0.082231	0.206912	0.0127997	0.21697	0.31263	0.0602437	0.262079	0.193435	0	0.110189	0.264785
p__Bacteroidetes	c__Bacteroidia	o__Bacteroidales	f__[Odoribacteraceae]	g__Odoribacter	s__	0.00309705	0.00195852	0	0	0	0	0	0	0	0.000549831	0.000638651	0	0	0.000588149	0	0	0.00167567	0	0	0	0	0	0	0	0	0	0	0	0	0	0	0	0	0	0	0	0	0	0	0	0	0	0	0
p__Firmicutes	c__Clostridia	o__Clostridiales	f__Ruminococcaceae	g__Faecalibacterium	s__prausnitzii	0.00309705	0.00195852	0	0	0.00458676	0	0.000556294	0.00108618	0	0.00219932	0.00383191	0	0	0	0	0	0.00335134	0	0	0	0	0	0	0	0	0	0	0	0	0	0	0	0	0	0	0	0	0	0	0	0	0	0	0
p__Bacteroidetes	c__Bacteroidia	o__Bacteroidales	f__Bacteroidaceae	g__Bacteroides	s__	0.00309705	0.00261136	0	0	0	0	0	0	0	0	0	0	0	0	0	0	0	0	0.00172184	0.000810366	0	0	0	0	0.000604738	0.0013321	0	0.00053287	0.000670116	0	0	0.00252511	0	0	0.000638619	0	0.000659483	0	0.000654823	0	0	0	0	0.00128849
						0.00309705	0.00195852	0.00329121	0.00181026	0.00172004	0.00108141	0.00278147	0.000543089	0.0018198	0	0.00319326	0.00217898	0.0022813	0.00646964	0.0032384	0.0028224	0.00279278	0.0019772	0.00172184	0.00162073	0.00305759	0.000705622	0.00143185	0.00184007	0.000604738	0.00199815	0.00112954	0.00106574	0.00268046	0.00184456	0.00226848	0.00189383	0	0.00274103	0.00127724	0.00426658	0.00263793	0.00067088	0.00130965	0.000655196	0.00263177	0.00428211	0.00177724	0.00128849
p__Bacteroidetes	c__Bacteroidia	o__Bacteroidales	f__Bacteroidaceae	g__Bacteroides	s__	0.00309705	0.00456988	0	0	0	0	0	0	0.0497413	0.0274916	0.0102184	0.00871593	0.00114065	0.000588149	0	0.00112896	0.00390989	0.0395439	0.0235318	0.00891403	0.00560558	0.000705622	0	0	0.0157232	0.00599445	0.081327	0.0255778	0.0134023	0.00307427	0	0	0.0106444	0.0109641	0.0102179	0.0440879	0.0349526	0.0134176	0.00982235	0.00196559	0.000657942	0.0133816	0.0168838	0.0096637
p__Firmicutes	c__Clostridia	o__Clostridiales	f__Ruminococcaceae			0.00309705	0.00391704	0	0	0.00458676	0	0	0.00380162	0	0.0175946	0.0217141	0	0.00171097	0.0011763	0	0.072818	0.059207	0.0494299	0.0246797	0.0121555	0.0361815	0.00282249	0	0	0.000604738	0	0.0259795	0.00959166	0.0247943	0.0166011	0.00453696	0.00441894	0	0	0	0.066843	0.0468233	0.0348857	0.0576244	0.00524157	0.00263177	0	0	0
p__Bacteroidetes	c__Bacteroidia	o__Bacteroidales	f__Bacteroidaceae	g__Bacteroides	s__	0.00309705	0.0032642	0	0	0.00172004	0	0	0.00108618	0	0.000549831	0	0	0	0.000588149	0	0	0.000558556	0	0.000573947	0	0	0	0	0	0	0	0	0	0.000670116	0	0	0	0	0	0	0	0	0	0	0	0	0	0	0.000644247
p__Bacteroidetes	c__Bacteroidia	o__Bacteroidales	f__Bacteroidaceae	g__Bacteroides	s__	0.00309705	0.00913975	0	0.00060342	0.0114669	0	0	0	0.0012132	0.0621309	0.0587559	0.0203372	0.0131174	0.00882223	0	0.00169344	0.0659096	0	0.0200882	0.00567256	0	0	0	0	0.0671259	0.00666049	0	0.0591486	0.0107218	0	0	0	0	0.0285067	0.0102179	0.000711096	0.0659483	0.0228099	0.0085127	0.00786236	0	0.000535263	0.0453196	0.00901946
p__Firmicutes	c__Clostridia	o__Clostridiales	f__[Tissierellaceae]	g__WAL_1855D	s__	0.00309705	0.00065284	0	0	0	0	0	0	0	0	0	0	0	0	0	0	0	0	0	0	0	0	0	0	0	0	0	0	0	0	0	0	0	0	0	0	0	0	0	0	0	0	0	0
p__Firmicutes	c__Clostridia	o__Clostridiales	f__Lachnospiraceae			0.00309705	0.00391704	0	0	0	0	0	0	0	0	0	0	0	0	0	0	0	0	0	0	0.000509598	0	0	0	0	0	0	0	0	0	0	0	0	0.000548207	0.00191586	0	0	0	0	0	0	0	0	0
						0.00309705	0.00195852	0.0016456	0.00181026	0.00114669	0.00216283	0.00166888	0.00271544	0.00303301	0.00219932	0.00383191	0.00217898	0.00342194	0.0023526	0.00129536	0.00225792	0.00335134	0.00329533	0.00114789	0.00162073	0.00203839	0.00141124	0.00214778	0.0042935	0.00362843	0.0026642	0.00282385	0.00213148	0.00268046	0.00307427	0.00453696	0.00189383	0.00313069	0.00219283	0.00127724	0.00426658	0.00263793	0.00268352	0.00196447	0.00196559	0.00197383	0.00160579	0.00355448	0.00386548
p__Firmicutes	c__Clostridia	o__Clostridiales	f__Ruminococcaceae	g__	s__	0.00309705	0.00195852	0	0	0.00286673	0	0	0	0	0	0	0	0	0	0	0	0	0	0	0	0	0	0	0	0	0	0	0	0	0	0	0	0	0	0	0	0	0	0	0	0	0	0	0
p__Bacteroidetes	c__Bacteroidia	o__Bacteroidales	f__Bacteroidaceae	g__Bacteroides	s__	0.00309705	0.00195852	0	0	0	0	0	0	0	0	0	0	0	0	0	0	0	0	0	0	0	0	0	0	0	0	0	0	0	0	0	0	0	0	0	0	0	0	0	0	0	0	0	0
p__Firmicutes	c__Clostridia	o__Clostridiales	f__Lachnospiraceae	g__Dorea	s__	0.00309705	0.00195852	0.000548534	0	0.00114669	0	0	0.000543089	0	0	0.027462	0.000726327	0	0.00470519	0.000647681	0.000564481	0.00390989	0	0	0	0	0	0	0	0	0.000666049	0	0	0	0	0	0.000631277	0	0	0.000638619	0	0	0	0	0	0	0	0	0.000644247
p__Bacteroidetes	c__Bacteroidia	o__Bacteroidales	f__Bacteroidaceae	g__Bacteroides	s__	0.00309705	0.0032642	0	0	0	0	0	0	0	0.000549831	0	0	0	0	0	0.000564481	0	0	0.00172184	0	0	0.00141124	0	0	0	0	0	0	0	0	0	0	0	0.00109641	0.000638619	0.000711096	0.000659483	0	0	0	0.000657942	0	0.00088862	0
						0.00309705	0.00195852	0.00383974	0.00181026	0.00344007	0.00162212	0.00500665	0.00325853	0.00303301	0.00219932	0.00702516	0.00435796	0.00114065	0.0023526	0.00388609	0.00225792	0.00502701	0.00263626	0.00229579	0.0024311	0.00152879	0.00423373	0.00214778	0.0042935	0.00181421	0.00333025	0.00225908	0.00053287	0.00402069	0.00368913	0.00453696	0.000631277	0.00187842	0.00328924	0.00383171	0.00639986	0.00131897	0.00201264	0.000654823	0.00393118	0.00657942	0.00374684	0.00622034	0.00515398
p__Firmicutes	c__Clostridia	o__Clostridiales	f__Lachnospiraceae	g__	s__	0.00309705	0.00065284	0	0	0.00172004	0.000540707	0	0.00108618	0	0.00164949	0.0472602	0	0.00114065	0.00764593	0	0.499565	0.167008	0	0	0.000810366	0	0	0.000715927	0	0.0743827	0.0792599	0	0	0	0	0	0	0	0.0257657	0.0632232	0	0	0.00201264	0	0	0.00263177	0	0.0159952	0.0135292
						0.00309705	0.00522272	0.00383974	0.00181026	0.00344007	0.00270354	0.00556294	0.00271544	0.00545941	0.00549831	0.0012773	0.00217898	0.00513291	0.00176445	0.00518145	0.0028224	0.00111711	0.00461346	0.00172184	0.00567256	0.00407679	0.00211687	0.00143185	0.00368015	0.00302369	0.0013321	0.00169431	0.00213148	0.00268046	0.00184456	0.0037808	0.00315639	0.00250456	0.00109641	0.00191586	0.00426658	0.00197845	0.00268352	0.00196447	0.00262079	0.00526354	0.00428211	0.0044431	0.00257699
						0.00309705	0.00456988	0.00548534	0.00422394	0.00974687	0.00432566	0.00834441	0.0097756	0.00303301	0.00384882	0.00319326	0.00363164	0.00342194	0.00764593	0.00906753	0.00790273	0.00949546	0.00724972	0.00573947	0.015397	0.00458638	0.0063506	0.0078752	0.00674693	0.00786159	0.00799259	0.00621248	0.00639444	0.00536092	0.00553369	0.00529313	0.00441894	0.0112705	0.00986772	0.00638619	0.0106664	0.00659483	0.00805056	0.00785788	0.00786236	0.0144747	0.0117758	0.00977482	0.00579822
						0.00309705	0.00261136	0.00109707	0.00120684	0.00229338	0.00324424	0.00333777	0.00434471	0.00363961	0.00329899	0.00319326	0.00290531	0.00456259	0.00411704	0.0032384	0.0028224	0.00390989	0.00593159	0.00286974	0.00324146	0.00356719	0.0063506	0.00286371	0.00245343	0.00181421	0.0013321	0.00169431	0.00266435	0.00134023	0.00368913	0.00529313	0.00378766	0.00125228	0.00328924	0.00319309	0.00142219	0.00329741	0.00201264	0	0.00458637	0.00723737	0.00214105	0.00266586	0.00257699
p__Firmicutes	c__Clostridia	o__Clostridiales	f__Lachnospiraceae	g__	s__	0.00309705	0.00456988	0	0	0.000573345	0	0	0	0	0	0	0	0	0	0	0	0	0	0	0	0	0	0	0	0	0	0	0	0	0	0	0	0	0	0	0	0	0	0	0	0	0	0	0
						0.00309705	0.00195852	0.00438827	0.00181026	0.00172004	0.00540707	0.00166888	0.00597398	0.0024264	0.00109966	0.0025546	0.00145265	0.00399227	0.00470519	0.00194304	0.00225792	0.00279278	0.00329533	0.00229579	0	0.00356719	0.00282249	0.00357964	0.0042935	0.000604738	0.0013321	0.00451817	0.00319722	0.00201035	0.00737826	0.0037808	0.00189383	0.00250456	0.00274103	0.00510895	0.00568877	0.00131897	0.00603792	0.00261929	0.00393118	0.00526354	0.00321158	0.0044431	0.00386548
						0.00309705	0.00587556	0.0016456	0.00422394	0.00573345	0.00108141	0.00500665	0.00543089	0.00545941	0.00274916	0.00191595	0.00217898	0.00627356	0.00352889	0.00259072	0.00225792	0.00223422	0.00724972	0.00229579	0.0024311	0.00305759	0.00352811	0.00357964	0.00245343	0.00362843	0.00466235	0.00451817	0.00426296	0.00536092	0.00245942	0.0037808	0.0056815	0.00250456	0.00328924	0.00127724	0.00426658	0.00593534	0.00067088	0.00261929	0.00262079	0.00263177	0.00214105	0.00177724	0.00386548
p__Firmicutes	c__Clostridia	o__Clostridiales	f__Ruminococcaceae	g__	s__	0.00309705	0.00130568	0	0	0.00114669	0	0	0	0	0.000549831	0	0	0	0.000588149	0	0	0	0	0	0	0	0	0	0	0	0	0	0	0	0	0	0	0	0	0	0	0	0	0	0	0	0	0	0
p__Actinobacteria	c__Coriobacteriia	o__Coriobacteriales	f__Coriobacteriaceae	g__Collinsella	s__aerofaciens	0.00309705	0.0065284	0.0817316	0.136373	0.118109	0.16816	0.170226	0.16184	0.0673327	0.114365	0.136671	0.039948	0.0849782	0.0488164	1.47606	0.0756404	0.0564142	0.000659065	0.000573947	0.00162073	0	0.00141124	0.00429556	0	0.0157232	0.0346346	0	0.00106574	0.00402069	0	0.000756161	0.00126255	0.0576048	0.0509832	0.061946	0.00284438	0	0.00067088	0.00327412	0.00131039	0.00986914	0.0278337	0.0106634	0.0199717
p__Bacteroidetes	c__Bacteroidia	o__Bacteroidales	f__Bacteroidaceae	g__Bacteroides	s__uniformis	0.00309705	0.00391704	0	0	0	0	0	0	0	0	0.00319326	0	0	0	0	0.00112896	0	0	0	0	0	0	0	0	0	0.000666049	0.000564771	0.00213148	0.000670116	0.000614855	0	0	0	0	0	0	0.00329741	0.00067088	0	0	0.000657942	0	0	0.000644247
p__Bacteroidetes	c__Bacteroidia	o__Bacteroidales	f__Bacteroidaceae	g__Bacteroides	s__	0.00309705	0.00130568	0	0.00060342	0.00516011	0	0	0	0	0	0.0012773	0	0.00171097	0.000588149	0	0	0.00335134	0	0	0	0	0	0	0	0	0	0	0	0	0	0	0	0	0.000548207	0.00127724	0	0	0.00067088	0.000654823	0	0	0	0	0
p__Bacteroidetes	c__Bacteroidia	o__Bacteroidales	f__Rikenellaceae	g__	s__	0.00309705	0.0032642	0	0	0	0	0.00111259	0	0	0	0	0	0	0	0	0	0	0	0	0	0	0	0	0	0	0	0	0	0	0	0	0	0	0	0	0	0	0	0	0	0	0	0	0.00128849
p__Bacteroidetes	c__Bacteroidia	o__Bacteroidales	f__Bacteroidaceae	g__Bacteroides	s__	0.00309705	0.00130568	0	0	0	0	0	0	0	0	0.000638651	0	0	0.000588149	0	0.00112896	0.00167567	0	0	0.000810366	0	0.000705622	0	0	0.000604738	0.000666049	0	0	0.00268046	0	0	0	0	0.000548207	0	0	0	0.00067088	0	0	0	0	0.00088862	0
						0.00309705	0.00391704	0.00438827	0.00543078	0.00172004	0.00486636	0.00389406	0.00434471	0.00727921	0.00384882	0.00383191	0.00581062	0.00570324	0.00646964	0.00388609	0.00677377	0.00558556	0.00395439	0.00516553	0.00567256	0.00356719	0.0063506	0.00214778	0.0042935	0.0048379	0.00333025	0.00451817	0.0053287	0.0100517	0.00430398	0.0037808	0.00378766	0.00500911	0.00493386	0.00383171	0.0113775	0.00263793	0.00268352	0.00392894	0.00131039	0.00986914	0.00535263	0.0044431	0.00515398
p__Firmicutes	c__Clostridia	o__Clostridiales	f__Lachnospiraceae			0.00309705	0.00195852	0	0.00060342	0.00114669	0	0	0.00325853	0	0.000549831	0	0	0	0	0	0.00508033	0.00111711	0	0	0	0	0	0	0	0	0	0	0	0	0	0	0	0	0	0.000638619	0	0	0	0	0	0	0	0	0
						0.00309705	0.00261136	0.00383974	0.00241368	0.00229338	0.00594778	0.00611924	0.00380162	0.00909902	0.00384882	0.00510921	0.00217898	0.00399227	0.00294074	0	0.0028224	0.00279278	0.00922692	0.00286974	0.0072933	0.00356719	0.00352811	0.00143185	0.00490686	0.00846633	0.0039963	0.00338862	0.00266435	0.00201035	0.00307427	0.00680545	0.00378766	0.00500911	0.00274103	0.00383171	0.00782206	0.0039569	0.00268352	0.00392894	0.00262079	0.00131588	0.00267632	0.00355448	0.00579822
p__Bacteroidetes	c__Bacteroidia	o__Bacteroidales	f__Bacteroidaceae	g__Bacteroides		0.00309705	0.00065284	0	0	0	0	0	0	0	0	0	0	0	0	0	0	0	0	0	0	0	0	0	0	0	0	0	0	0	0	0	0	0	0	0	0	0	0	0	0	0	0	0	0
						0.00309705	0.00130568	0.00109707	0.00120684	0.00114669	0.00270354	0.00389406	0.00271544	0.0024264	0.00219932	0.00191595	0.00145265	0.00285162	0.00294074	0.00129536	0	0.00502701	0.00329533	0.00114789	0.0024311	0.00203839	0.00211687	0.00214778	0.00245343	0.00302369	0.0026642	0.00169431	0.00106574	0.00268046	0	0.00226848	0.00378766	0.00187842	0.00219283	0.00191586	0.00497767	0.00461638	0.00268352	0.00196447	0.00196559	0.00394765	0.000535263	0.00177724	0.00257699
p__Bacteroidetes	c__Bacteroidia	o__Bacteroidales	f__Bacteroidaceae	g__Bacteroides	s__	0.00309705	0.0032642	0	0	0	0	0	0	0	0	0	0	0	0	0	0	0	0	0	0	0	0.000705622	0	0	0	0	0	0	0	0	0	0	0	0	0	0	0	0	0	0	0	0	0	0
p__Firmicutes	c__Clostridia	o__Clostridiales	f__Lachnospiraceae			0.00309705	0.00587556	0	0	0.000573345	0	0	0	0	0	0	0	0	0	0	0	0	0	0	0	0	0	0	0	0	0	0	0	0	0	0	0	0	0	0	0	0	0	0	0	0	0	0	0
						0.00309705	0.00391704	0.00987362	0.00724104	0.00344007	0.00270354	0.00333777	0.00706015	0.00727921	0.00329899	0.00894112	0.00581062	0.00513291	0.00470519	0.0032384	0.00169344	0.00335134	0.00527252	0.00573947	0.0048622	0.00356719	0.00493935	0.00429556	0.00920037	0.00725685	0.00599445	0.0039534	0.00319722	0.00134023	0.00430398	0.00831777	0.00441894	0.00626139	0.00712669	0.00319309	0.00782206	0.00197845	0.00603792	0.00327412	0.00458637	0.0125009	0.00749368	0.00355448	0.00708672
p__Firmicutes	c__Clostridia	o__Clostridiales				0.00309705	0	0	0	0.0103202	0	0	0.00597398	0	0	0.00510921	0	0	0.011763	0	0.0231437	0.010054	0	0.0424721	0.0226903	0	0.0303417	0.0264893	0	0.175374	0.125217	0	0.140678	0.223148	0.00122971	0.121742	0.114892	0	0.216542	0.153907	0	0.116728	0.11472	0	0.332185	0.328971	0	0.394547	0.305373
p__Firmicutes	c__Clostridia	o__Clostridiales	f__Lachnospiraceae			0.00309705	0.00195852	0	0	0.0877218	0	0.00166888	0.0418178	0	0.000549831	0.0491761	0	0	0.0188208	0	0.274338	0.105567	0	0.000573947	0	0.000509598	0	0	0	0.604738	0.512192	0	0	0.000670116	0	0	0	0	0.394709	0.311646	0	0	0.00067088	0	0.0131039	0.0697419	0	1.90165	0.892282
p__Firmicutes	c__Clostridia	o__Clostridiales	f__Ruminococcaceae	g__Faecalibacterium	s__prausnitzii	0.00309705	0.00130568	0	0	0	0	0.000556294	0.000543089	0	0	0.00319326	0	0	0	0	0.000564481	0.00223422	0	0	0	0	0	0	0	0	0	0	0	0	0	0	0	0	0	0	0	0	0	0	0	0	0	0	0
						0.00309705	0.00195852	0.00493681	0.00241368	0.00114669	0.00162212	0.00111259	0.00543089	0.00363961	0.00219932	0.00383191	0.00145265	0.00399227	0.0023526	0.00259072	0.00338688	0.00111711	0.00263626	0.00229579	0.000810366	0.00254799	0.00282249	0.00286371	0.00245343	0.00423316	0.0026642	0.000564771	0.00266435	0.00201035	0.00307427	0.00151232	0.00126255	0.00438297	0.00383745	0.00127724	0.00711096	0.000659483	0.00201264	0.00196447	0.00327598	0.00263177	0.00374684	0.00355448	0.00257699
p__Bacteroidetes	c__Bacteroidia	o__Bacteroidales	f__Bacteroidaceae	g__Bacteroides		0.00309705	0.00195852	0	0	0	0	0	0	0	0	0	0	0	0	0	0	0	0	0	0	0	0	0	0	0	0	0	0	0	0	0	0	0	0	0	0	0	0	0	0	0	0	0	0
						0.00309705	0.00130568	0	0.00120684	0.00286673	0.00108141	0	0.00325853	0.00303301	0.00274916	0.000638651	0.00217898	0.00114065	0.00176445	0.000647681	0.00338688	0.00390989	0.000659065	0	0.00162073	0.00152879	0.000705622	0.00357964	0.000613358	0.00120948	0.0026642	0.00282385	0.00213148	0.000670116	0.00245942	0.00226848	0.000631277	0.00125228	0.00274103	0.00127724	0.00355548	0.00197845	0.00134176	0.00327412	0.00196559	0.00197383	0.00107053	0.00088862	0.00257699
p__Firmicutes	c__Clostridia	o__Clostridiales	f__Ruminococcaceae	g__	s__	0.00309705	0.00195852	0	0	0.0063068	0	0.00278147	0.00543089	0	0.00274916	0.00447056	0	0	0.0011763	0	0.00169344	0.00167567	0	0.000573947	0	0	0	0	0	0	0	0	0	0	0	0	0	0	0	0	0	0	0	0	0	0	0	0	0
p__Firmicutes	c__Clostridia	o__Clostridiales	f__Ruminococcaceae	g__	s__	0.00309705	0.00065284	0	0	0.000573345	0	0.000556294	0	0	0	0	0	0	0	0	0.00169344	0	0	0	0	0	0	0	0	0	0	0	0	0	0	0	0	0	0	0	0	0	0	0	0	0	0	0	0
p__Firmicutes	c__Clostridia	o__Clostridiales	f__Lachnospiraceae	g__Blautia	s__	0.00309705	0.00065284	0	0	0	0	0	0	0	0	0	0	0	0	0	0	0	0	0	0	0	0	0	0	0	0	0	0	0	0	0	0	0	0	0	0	0	0	0	0	0	0	0	0
p__Firmicutes	c__Clostridia	o__Clostridiales	f__Lachnospiraceae			0.00309705	0.00065284	0	0	0	0	0	0	0	0	0	0	0	0	0	0	0	0	0	0	0	0	0	0	0	0	0	0	0	0	0	0	0	0	0	0	0	0	0	0	0	0	0	0
p__Firmicutes	c__Clostridia	o__Clostridiales	f__Ruminococcaceae			0.00309705	0.00065284	0	0	0.00401342	0	0.00389406	0.00162927	0	0.00274916	0.0012773	0	0	0.000588149	0	0	0.00167567	0	0	0	0	0	0	0	0	0	0	0	0	0	0	0	0	0	0	0	0	0	0	0	0	0	0	0
p__Firmicutes	c__Clostridia	o__Clostridiales	f__Ruminococcaceae	g__Faecalibacterium	s__prausnitzii	0.00309705	0.00130568	0	0	0.00401342	0	0.00834441	0.00325853	0	0.00329899	0.00191595	0.00145265	0.00114065	0.0011763	0	0.00225792	0.00279278	0	0	0	0	0	0	0	0	0	0	0	0	0	0	0	0	0	0.000638619	0	0	0	0	0	0	0	0	0
						0.00309705	0.00195852	0.00274267	0.00120684	0.00344007	0.00216283	0.00389406	0.00325853	0.0024264	0.00439865	0.00319326	0.00290531	0.00399227	0.00176445	0.00194304	0.00169344	0.00223422	0.00395439	0.000573947	0.0024311	0.00203839	0.00352811	0.00357964	0.00122672	0.00120948	0.00333025	0.00225908	0.00106574	0.00134023	0.00245942	0.00151232	0.00189383	0.00438297	0.00164462	0.00191586	0.00213329	0.00197845	0.00067088	0.00196447	0.00393118	0.0046056	0.00107053	0.00355448	0.00644247
p__Bacteroidetes	c__Bacteroidia	o__Bacteroidales	f__Bacteroidaceae	g__Bacteroides	s__	0.00247764	0.00065284	0	0	0.000573345	0	0.00111259	0	0	0	0	0	0	0.0011763	0	0	0	0	0	0.000810366	0	0	0	0	0	0	0	0	0	0	0	0	0	0	0	0	0	0	0	0	0	0	0	0
p__Bacteroidetes	c__Bacteroidia	o__Bacteroidales	f__Bacteroidaceae	g__Bacteroides	s__	0.00247764	0.00130568	0	0	0	0	0	0	0	0	0	0	0	0	0	0	0	0	0	0	0	0	0	0	0	0	0	0	0	0	0	0	0	0	0	0	0	0	0	0	0.000657942	0	0	0
p__Bacteroidetes	c__Bacteroidia	o__Bacteroidales	f__Bacteroidaceae	g__Bacteroides	s__	0.00247764	0.00065284	0	0	0	0	0	0	0	0	0	0	0	0	0	0	0	0	0	0	0	0	0	0	0	0	0	0	0	0	0	0	0	0	0	0	0	0	0	0	0	0	0	0
p__Firmicutes	c__Clostridia	o__Clostridiales	f__Lachnospiraceae	g__	s__	0.00247764	0.00718123	0	0	0.00917352	0.00108141	0	0.00217235	0	0	0.0364031	0	0	0.0129393	0	0.10838	0.0625583	0	0.00573947	0.00405183	0	0.000705622	0	0	0.013909	0.013987	0	0.00053287	0.000670116	0	0	0	0	0.0082231	0.0172427	0	0	0.00067088	0	0.000655196	0	0	0.00799758	0.0128849
p__Firmicutes	c__Clostridia	o__Clostridiales	f__Lachnospiraceae			0.00247764	0.0032642	0	0	0.000573345	0	0	0	0	0	0	0	0	0.000588149	0	0	0	0	0	0	0	0	0	0	0	0	0	0	0	0	0	0	0	0	0	0	0	0	0	0	0	0	0	0
p__Bacteroidetes	c__Bacteroidia	o__Bacteroidales	f__Bacteroidaceae	g__Bacteroides	s__	0.00247764	0.00065284	0	0	0	0	0	0	0	0	0	0	0	0	0	0	0	0	0	0	0	0	0	0	0	0	0	0	0	0	0	0	0	0	0	0.000711096	0	0	0	0	0	0	0	0
p__Bacteroidetes	c__Bacteroidia	o__Bacteroidales	f__Bacteroidaceae	g__Bacteroides	s__	0.00247764	0	0	0	0.00114669	0	0	0	0	0.00164949	0.000638651	0	0	0.000588149	0	0	0.00335134	0	0.00286974	0.00162073	0	0	0	0	0	0	0	0.00319722	0.00603104	0	0	0	0	0.000548207	0.00191586	0	0.000659483	0.00268352	0.000654823	0.000655196	0	0	0.00177724	0.00708672
p__Firmicutes	c__Clostridia	o__Clostridiales	f__Ruminococcaceae	g__Faecalibacterium	s__prausnitzii	0.00247764	0.00130568	0	0	0	0	0	0	0	0	0	0	0	0	0	0	0	0	0	0	0	0	0	0	0	0	0	0	0	0	0	0	0	0	0	0	0	0	0	0	0	0	0	0
p__Firmicutes	c__Clostridia	o__Clostridiales	f__	g__	s__	0.00247764	0.00391704	0	0	0.000573345	0	0.000556294	0	0	0	0	0	0	0	0	0	0	0	0	0	0	0	0	0	0	0	0	0	0	0	0	0	0	0	0	0	0	0	0	0	0	0	0	0
p__Firmicutes	c__Clostridia	o__Clostridiales	f__Lachnospiraceae	g__Lachnospira	s__	0.00247764	0.00065284	0	0	0.000573345	0	0	0	0	0	0	0	0	0.000588149	0	0	0	0	0	0	0	0	0	0	0	0	0	0	0	0	0	0	0	0	0	0	0	0	0	0	0	0	0	0
p__Bacteroidetes	c__Bacteroidia	o__Bacteroidales	f__Bacteroidaceae	g__Bacteroides	s__	0.00247764	0.00195852	0	0.00060342	0.000573345	0	0	0	0.000606601	0.00384882	0.00638651	0	0	0.000588149	0	0	0.00446845	0.0276807	0.0154966	0.00891403	0.0117208	0	0	0	0.0417269	0.0219796	0.0384044	0.0138546	0.0201035	0.00307427	0.00151232	0	0.00438297	0.0219283	0.0280992	0.0305771	0.0230819	0.0295187	0.011132	0.00327598	0.000657942	0.00267632	0.0204383	0.0206159
p__Firmicutes	c__Clostridia	o__Clostridiales	f__Lachnospiraceae	g__Lachnospira	s__	0.00247764	0.00065284	0	0	0	0	0	0.000543089	0	0	0	0	0	0.00411704	0	0	0	0	0	0	0	0	0	0	0	0	0	0	0	0	0	0	0	0	0	0	0	0	0.000654823	0	0	0	0	0
						0.00247764	0.00065284	0	0.00060342	0.00114669	0.00162212	0.00222518	0.000543089	0.00363961	0.00219932	0.00191595	0.00145265	0.0022813	0.0011763	0.00129536	0.0028224	0.00167567	0.0019772	0.00114789	0.0024311	0.00152879	0.00141124	0.00214778	0.000613358	0	0.00199815	0.00169431	0.00159861	0.00402069	0.00122971	0.000756161	0.000631277	0.00313069	0.00219283	0.00127724	0.000711096	0.00131897	0.00067088	0.000654823	0.00196559	0.00263177	0.00160579	0.00177724	0.00193274
p__Bacteroidetes	c__Bacteroidia	o__Bacteroidales	f__Bacteroidaceae	g__Bacteroides		0.00247764	0.00391704	0	0	0	0	0	0	0	0	0	0	0	0	0	0	0	0	0	0	0	0	0	0	0	0	0	0	0	0	0	0	0	0	0	0	0	0	0	0	0	0	0	0
						0.00247764	0.00130568	0.000548534	0.00362052	0.00286673	0.00324424	0.00278147	0.00434471	0.00485281	0.00219932	0.00191595	0.00217898	0.00171097	0.00470519	0.00129536	0.0028224	0.00335134	0.00527252	0.00114789	0.000810366	0.00407679	0.00493935	0.00286371	0.00184007	0.00544264	0.0013321	0.00169431	0.00426296	0.00335058	0.00307427	0.000756161	0.00126255	0.00187842	0.00274103	0.00191586	0.00426658	0.00263793	0.00134176	0.00458376	0.00327598	0.00394765	0.00428211	0.0044431	0.00579822
p__Bacteroidetes	c__Bacteroidia	o__Bacteroidales	f__Bacteroidaceae	g__Bacteroides	s__	0.00247764	0	0	0	0	0	0	0	0	0.000549831	0.000638651	0.000726327	0.00171097	0.0023526	0	0	0.00167567	0	0	0	0	0	0	0	0.000604738	0.000666049	0	0.00106574	0	0	0	0	0	0.00109641	0.000638619	0	0.000659483	0.00134176	0.000654823	0.00131039	0	0	0	0
p__Bacteroidetes	c__Bacteroidia	o__Bacteroidales	f__Bacteroidaceae	g__Bacteroides	s__	0.00247764	0.00065284	0	0	0	0	0	0	0	0	0	0	0	0.000588149	0	0	0	0	0	0	0	0	0	0	0	0	0	0	0	0	0	0	0	0	0	0	0	0	0	0	0	0	0	0
p__Firmicutes	c__Clostridia	o__Clostridiales	f__Ruminococcaceae	g__	s__	0.00247764	0.00718123	0	0	0.00516011	0	0.00500665	0.000543089	0	0.00989696	0.00383191	0	0	0.000588149	0	0	0.00335134	0	0.00114789	0.000810366	0	0	0	0	0	0	0	0.00053287	0	0	0	0	0	0.00219283	0	0	0.000659483	0	0	0	0	0	0	0.000644247
						0.00247764	0.0065284	0.00658241	0.00362052	0.00344007	0.0075699	0.00611924	0.00760324	0.00970562	0.00824747	0.00766381	0.00581062	0.00570324	0.00588149	0.00194304	0.00564481	0.00781979	0.00593159	0.00229579	0.00891403	0.00611518	0.0141124	0.0107389	0.00736029	0.00423316	0.00666049	0.00451817	0.00639444	0.0100517	0.00614855	0.00983009	0.00757533	0.00563525	0.0087713	0.00383171	0.00639986	0.00791379	0.00603792	0.00720305	0.00458637	0.00921119	0.00695842	0.00622034	0.0115964
p__Bacteroidetes	c__Bacteroidia	o__Bacteroidales	f__Bacteroidaceae	g__Bacteroides	s__uniformis	0.00247764	0.00065284	0	0	0	0	0	0	0	0	0	0	0	0	0	0	0	0	0	0	0	0.000705622	0	0	0	0	0	0	0	0	0	0	0	0	0	0	0	0	0	0	0	0	0	0
p__Bacteroidetes	c__Bacteroidia	o__Bacteroidales	f__Bacteroidaceae	g__Bacteroides	s__	0.00247764	0.00195852	0	0	0	0	0	0	0	0	0	0	0	0	0	0	0	0	0	0	0	0	0	0	0	0	0	0	0	0	0	0	0	0	0	0	0	0	0	0	0	0	0	0
p__Firmicutes	c__Clostridia	o__Clostridiales	f__Lachnospiraceae			0.00247764	0.0032642	0	0	0	0	0	0	0	0	0	0	0.00342194	0.00588149	0	0	0	0	0	0	0	0.00141124	0.00715927	0	0	0	0	0	0	0	0.0151232	0.000631277	0	0	0	0	0	0	0	0.0117935	0.00526354	0	0	0
p__Firmicutes	c__Clostridia	o__Clostridiales	f__Ruminococcaceae	g__Faecalibacterium	s__prausnitzii	0.00247764	0.00522272	0	0	0.0108936	0	0.0278147	0.0114049	0	0.0109966	0.0185209	0.00217898	0.000570324	0.0011763	0	0.0028224	0.00390989	0	0.000573947	0	0.00152879	0	0	0	0	0	0	0	0	0	0	0	0	0	0	0	0	0	0	0	0	0	0	0
p__Bacteroidetes	c__Bacteroidia	o__Bacteroidales	f__Bacteroidaceae	g__Bacteroides	s__	0.00247764	0.00130568	0	0	0	0	0	0	0	0	0	0	0	0	0	0	0	0	0	0	0	0	0	0	0	0	0	0	0	0	0	0	0	0	0	0	0	0	0	0	0	0	0	0.000644247
p__Bacteroidetes	c__Bacteroidia	o__Bacteroidales	f__Bacteroidaceae	g__Bacteroides	s__uniformis	0.00247764	0.00065284	0	0.00060342	0	0	0	0	0	0	0	0	0.000570324	0.000588149	0	0.000564481	0	0	0	0	0	0	0	0	0	0	0.000564771	0	0.00134023	0	0	0	0	0	0.000638619	0	0	0.00067088	0	0.000655196	0	0	0	0.00128849
p__Firmicutes	c__Clostridia	o__Clostridiales	f__Lachnospiraceae	g__Blautia	s__	0.00247764	0.0032642	0	0	0	0	0	0	0	0	0	0	0.000570324	0	0	0	0	0	0	0	0	0	0	0	0	0	0	0	0	0	0	0	0	0	0	0	0	0	0	0	0	0	0	0
p__Firmicutes	c__Clostridia	o__Clostridiales	f__Lachnospiraceae	g__	s__	0.00247764	0.00065284	0	0	0	0	0	0	0.000606601	0	0	0	0	0	0	0.000564481	0	0	0	0	0	0	0	0	0	0	0	0	0	0	0	0	0	0	0	0	0	0	0	0	0	0	0	0
p__Bacteroidetes	c__Bacteroidia	o__Bacteroidales	f__[Odoribacteraceae]	g__Butyricimonas	s__	0.00247764	0.00195852	0	0	0	0	0	0	0	0.00219932	0.000638651	0	0	0	0	0	0.000558556	0	0.00172184	0	0	0.00141124	0.00501149	0	0.00120948	0.000666049	0	0.00106574	0.00402069	0	0.00302464	0.00505022	0	0.00109641	0.00127724	0	0.000659483	0.00469616	0	0.00196559	0.00394765	0	0.00177724	0
p__Proteobacteria	c__Alphaproteobacteria	o__RF32	f__	g__	s__	0.00247764	0.00130568	0	0	0	0	0	0	0	0	0	0	0	0	0	0	0	0	0	0	0	0	0	0	0	0	0	0.00106574	0	0	0	0	0	0	0	0	0.0039569	0.00201264	0	0.00131039	0	0	0.00533172	0.00450973
p__Firmicutes	c__Clostridia	o__Clostridiales	f__Lachnospiraceae	g__[Ruminococcus]	s__	0.00247764	0.00065284	0	0	0	0	0	0	0	0	0	0	0	0	0	0	0	0	0	0	0	0	0	0	0	0	0	0	0	0	0	0.000631277	0	0	0	0	0	0	0	0	0.000657942	0	0	0
						0.00247764	0.00587556	0.00219414	0.00241368	0.00229338	0.00162212	0.00611924	0.00380162	0.00303301	0.00384882	0.00574786	0.00435796	0.00513291	0.00764593	0.00129536	0.0028224	0.00446845	0.000659065	0.00401763	0.000810366	0.00254799	0.00352811	0.00644335	0.00368015	0.00665211	0.00333025	0.00338862	0.00319722	0.00536092	0.00307427	0.00151232	0.00378766	0.00313069	0.00438565	0.00319309	0.00497767	0.00725431	0.00268352	0.00327412	0.00196559	0.00657942	0.00214105	0.00533172	0.00322123
p__Bacteroidetes	c__Bacteroidia	o__Bacteroidales	f__Bacteroidaceae	g__Bacteroides	s__	0.00247764	0.00587556	0	0	0.00344007	0	0	0	0.000606601	0.00824747	0.00319326	0.000726327	0.000570324	0.00294074	0	0	0.00335134	0	0.0241058	0.0226903	0	0.000705622	0	0.000613358	0.0157232	0.00865864	0.00677725	0.0127889	0.0201035	0.00122971	0.000756161	0.000631277	0.00125228	0.0142534	0.00957928	0.0177774	0.0138491	0.00872144	0.00261929	0.000655196	0	0.00856421	0.0115521	0.0141734
						0.00247764	0	0	0.00120684	0.000573345	0.00108141	0.00166888	0.00380162	0.0012132	0.000549831	0.0025546	0	0	0.000588149	0.00259072	0.0028224	0.00167567	0.000659065	0.00172184	0	0.00152879	0.00211687	0.000715927	0.00122672	0.000604738	0.00199815	0.00225908	0.00053287	0.00134023	0.00245942	0.000756161	0.00252511	0.000626139	0.00109641	0.000638619	0.000711096	0.00329741	0.00134176	0.00261929	0.00196559	0.00328971	0.000535263	0	0.00193274
p__Firmicutes	c__Clostridia	o__Clostridiales	f__Ruminococcaceae	g__	s__	0.00247764	0.00195852	0.00548534	0.0126718	0.194364	0.0145991	0.194703	0.392653	0.000606601	0.0115465	0.027462	0.112581	0.00399227	0.0135274	0	0.00112896	0.0195495	0	0	0	0	0	0	0	0	0	0	0	0	0	0	0	0	0	0	0	0	0	0	0	0	0	0	0
p__Bacteroidetes	c__Bacteroidia	o__Bacteroidales	f__Bacteroidaceae	g__Bacteroides	s__	0.00247764	0.00261136	0	0.00060342	0	0	0	0	0	0	0.000638651	0	0	0.000588149	0	0.00112896	0.000558556	0	0	0	0	0	0	0	0	0.000666049	0.000564771	0.00106574	0.00134023	0	0	0	0	0	0	0	0.000659483	0.00134176	0	0	0.000657942	0	0	0.00128849
p__Bacteroidetes	c__Bacteroidia	o__Bacteroidales	f__Bacteroidaceae	g__Bacteroides		0.00247764	0	0	0	0	0	0	0	0	0	0	0	0	0	0	0	0	0	0	0	0	0	0	0	0	0	0	0	0	0	0	0	0	0	0	0	0	0	0	0	0	0	0	0
p__Bacteroidetes	c__Bacteroidia	o__Bacteroidales	f__Bacteroidaceae	g__Bacteroides	s__	0.00247764	0	0	0	0	0	0	0	0	0	0	0	0	0	0	0	0	0	0	0	0	0	0	0	0	0	0	0	0	0	0	0	0	0	0	0	0	0	0	0	0	0	0	0
p__Firmicutes	c__Clostridia	o__Clostridiales	f__Lachnospiraceae	g__	s__	0.00247764	0.00195852	0	0	0.00114669	0	0	0	0	0	0	0	0	0	0	0	0	0	0	0	0	0	0	0	0	0	0	0	0	0	0	0	0	0	0	0	0	0	0	0	0	0	0	0
p__Firmicutes	c__Clostridia	o__Clostridiales	f__Lachnospiraceae	g__	s__	0.00247764	0.00065284	0	0	0	0	0	0	0	0	0	0	0.0171097	0.00588149	0	0	0	0	0	0	0	0.0119956	0.0365123	0	0	0	0	0	0	0	0.0272218	0.00315639	0	0	0	0	0	0	0	0.0458637	0.0197383	0	0	0
p__Bacteroidetes	c__Bacteroidia	o__Bacteroidales	f__Bacteroidaceae	g__Bacteroides	s__	0.00247764	0.00065284	0	0	0	0	0	0	0	0	0	0	0	0	0	0	0	0	0	0	0	0	0	0	0	0	0	0	0	0	0	0	0	0	0	0	0	0	0	0	0	0	0	0
						0.00247764	0.0032642	0.00767948	0.00362052	0.00688014	0.00108141	0.00500665	0.00706015	0.00909902	0.00494848	0.00191595	0.00363164	0.00684389	0.00294074	0.00647681	0.00338688	0.00335134	0.00263626	0.00688737	0.00324146	0.00458638	0.00423373	0.00214778	0.00368015	0.00544264	0.00333025	0.00451817	0.00266435	0.00670116	0.00245942	0.0037808	0.00946916	0.00626139	0.00493386	0.00255447	0.00782206	0.0039569	0.00469616	0.00196447	0.00524157	0.0046056	0.00428211	0.00710896	0.00708672
						0.00247764	0.0032642	0.00219414	0.00241368	0.00229338	0.00216283	0.00166888	0.00434471	0.00545941	0.00384882	0.00574786	0.00217898	0.00513291	0.00411704	0.00388609	0.00395136	0.00390989	0.00659065	0.00401763	0.00324146	0.00305759	0.00282249	0.00644335	0.00306679	0.00362843	0.00333025	0.00169431	0.00053287	0.00201035	0.00245942	0.00226848	0.00441894	0.00375683	0.00548207	0.00127724	0.00497767	0.0039569	0.00402528	0.00458376	0.00196559	0.00723737	0.00374684	0.00710896	0.00193274
p__Firmicutes	c__Clostridia	o__Clostridiales	f__Lachnospiraceae	g__Blautia	s__	0.00247764	0.00195852	0	0	0	0	0	0	0	0	0	0	0	0	0	0	0	0	0	0	0	0	0	0	0	0	0	0	0	0	0	0	0	0.00328924	0.00319309	0	0	0	0	0	0	0	0.00266586	0.000644247
p__Bacteroidetes	c__Bacteroidia	o__Bacteroidales	f__Bacteroidaceae	g__Bacteroides	s__fragilis	0.00247764	0.00195852	0	0	0	0	0	0	0	0.00439865	0.00319326	0	0.000570324	0	0	0	0.000558556	0	0.0160705	0	0	0	0	0	0.00302369	0.000666049	0.00169431	0	0.000670116	0.000614855	0.00151232	0.000631277	0	0.00328924	0	0.0227551	0.00461638	0.00067088	0.00785788	0.00131039	0	0	0.0044431	0.00128849
p__Bacteroidetes	c__Bacteroidia	o__Bacteroidales	f__Bacteroidaceae	g__Bacteroides	s__uniformis	0.00247764	0.00065284	0	0	0	0	0	0	0	0	0.0012773	0	0.000570324	0.000588149	0	0.00508033	0.000558556	0	0.000573947	0	0	0	0	0	0	0	0	0.00159861	0.000670116	0	0	0	0	0	0	0	0.000659483	0	0	0	0	0	0	0.00128849
p__Firmicutes	c__Clostridia	o__Clostridiales	f__Ruminococcaceae	g__Oscillospira	s__	0.00247764	0.0032642	0	0	0	0	0	0	0	0	0.000638651	0	0	0.000588149	0	0	0.00167567	0	0	0	0	0	0	0	0	0	0	0	0	0	0	0	0	0	0	0	0	0	0	0	0	0	0	0
						0.00247764	0.00130568	0.0016456	0.00181026	0.00344007	0.00432566	0.00556294	0.0048878	0.00363961	0.00439865	0.0012773	0.00145265	0.00399227	0.00352889	0.00259072	0.00395136	0.00335134	0.00263626	0.00286974	0.00405183	0.00407679	0.00282249	0.00214778	0.00490686	0.00302369	0.0026642	0.00112954	0.00106574	0.00469081	0.00184456	0.00226848	0.00315639	0.00187842	0.00438565	0.00383171	0.00142219	0.00263793	0.00201264	0.00130965	0.00524157	0.00263177	0.00321158	0.00355448	0.00450973
p__Firmicutes	c__Clostridia	o__Clostridiales				0.00247764	0.00130568	0	0	0.00172004	0	0	0	0	0	0	0	0	0	0	0	0.000558556	0	0	0	0	0	0	0	0	0	0	0	0	0	0	0	0	0	0	0	0	0	0	0	0	0	0	0
p__Firmicutes	c__Clostridia	o__Clostridiales	f__Ruminococcaceae	g__Oscillospira	s__	0.00247764	0.00195852	0	0	0	0	0	0	0	0	0.000638651	0	0	0	0	0	0	0	0	0	0	0	0	0	0	0	0	0	0	0	0	0	0	0	0	0	0	0	0	0	0	0	0	0
p__Firmicutes	c__Clostridia	o__Clostridiales	f__Ruminococcaceae	g__	s__	0.00247764	0.00195852	0	0	0.00286673	0	0.0127948	0.0048878	0	0.00164949	0.00447056	0.00145265	0.000570324	0.00176445	0	0.00112896	0.00167567	0	0	0	0	0	0	0	0	0	0	0	0	0	0	0	0	0	0	0	0	0	0	0	0	0	0	0
p__Proteobacteria	c__Betaproteobacteria	o__Burkholderiales	f__Alcaligenaceae	g__Sutterella	s__	0.00247764	0.00130568	0	0	0.00286673	0	0.00111259	0	0	0.00274916	0.0012773	0	0	0	0	0.000564481	0.00223422	0	0.00114789	0.000810366	0	0	0	0	0.00120948	0.0013321	0	0	0	0	0	0	0	0.00219283	0.00191586	0	0	0	0	0	0	0	0.00088862	0.000644247
p__Firmicutes	c__Clostridia	o__Clostridiales	f__Ruminococcaceae	g__	s__	0.00247764	0.00195852	0	0	0.00286673	0	0.00834441	0.0048878	0	0.00494848	0.00383191	0.00217898	0	0	0	0.00225792	0.00167567	0	0.00114789	0	0.0010192	0	0	0	0	0	0	0	0	0	0	0	0	0	0	0	0	0	0	0	0	0	0	0
						0.00247764	0.00130568	0.00109707	0.00060342	0.00516011	0.00108141	0.000556294	0.00108618	0.00303301	0.00164949	0.00191595	0.00145265	0.00114065	0.00352889	0.00582913	0.00112896	0.00167567	0.00461346	0.00172184	0.00324146	0.0010192	0.00211687	0.00286371	0.00184007	0.00544264	0.0026642	0.000564771	0	0.00134023	0.000614855	0.000756161	0.000631277	0.00125228	0.00274103	0.00255447	0.00426658	0	0	0.00196447	0.00196559	0.00263177	0	0.00177724	0.00128849
						0.00247764	0.00130568	0.00219414	0.00120684	0.00172004	0.00108141	0.00111259	0.00380162	0.0024264	0.00219932	0	0.00217898	0.000570324	0.00176445	0.00259072	0.00112896	0.00111711	0.0019772	0.00229579	0.00162073	0.00152879	0.00141124	0.000715927	0.00245343	0.000604738	0.0026642	0.00169431	0.00106574	0.00134023	0.000614855	0	0.00315639	0.00187842	0.00109641	0.00191586	0.000711096	0.00197845	0.00201264	0.00196447	0.000655196	0.00394765	0.00160579	0.00177724	0.00322123
p__Firmicutes	c__Clostridia	o__Clostridiales	f__Ruminococcaceae			0.00247764	0.00195852	0	0	0	0	0	0	0	0	0	0	0	0.00588149	0	0	0	0	0	0	0	0	0	0	0	0	0	0	0	0	0	0	0	0	0	0	0	0	0	0	0	0	0	0
p__Firmicutes	c__Clostridia	o__Clostridiales	f__Lachnospiraceae	g__[Ruminococcus]	s__	0.00247764	0.00456988	0	0	0.046441	0.00162212	0.0150199	0.0543089	0.0018198	0.127561	0.0536467	0.0384953	0.0724311	0.115277	0.00259072	0.0615284	0.0703781	0.00131813	0.0132008	0.0121555	0.0173263	0.0246968	0.0157504	0	0.0187469	0.0472895	0.00338862	0.00319722	0.0120621	0.00799311	0.00453696	0.0132568	0	0.00438565	0.00894066	0	0.00131897	0.0067088	0.0255381	0	0.011843	0	0	0.010308
p__Bacteroidetes	c__Bacteroidia	o__Bacteroidales	f__[Odoribacteraceae]	g__Butyricimonas	s__	0.00247764	0	0	0	0	0	0	0	0	0	0	0	0	0	0	0	0	0	0	0	0	0	0	0	0	0	0	0	0	0	0	0	0	0	0	0	0	0	0	0	0	0	0	0
p__Firmicutes	c__Clostridia	o__Clostridiales	f__Ruminococcaceae	g__	s__	0.00247764	0.00195852	0	0	0	0	0	0	0	0	0	0	0	0	0	0	0	0	0	0	0	0	0	0	0	0.000666049	0	0	0	0	0	0	0	0	0	0	0	0	0	0	0	0	0	0
p__Firmicutes	c__Clostridia	o__Clostridiales	f__Ruminococcaceae	g__Faecalibacterium	s__prausnitzii	0.00247764	0.00195852	0	0	0.00229338	0	0	0	0	0	0.000638651	0	0	0	0	0	0	0	0	0	0	0	0	0	0	0	0	0	0	0	0	0	0	0	0	0	0	0	0	0	0	0	0	0
p__Bacteroidetes	c__Bacteroidia	o__Bacteroidales	f__Bacteroidaceae	g__Bacteroides	s__	0.00247764	0.00130568	0	0	0	0	0	0	0	0	0.000638651	0	0	0	0	0	0.000558556	0	0	0	0	0	0	0	0	0	0	0	0	0	0	0	0	0	0	0	0	0	0	0	0	0	0	0
						0.00247764	0.00195852	0	0	0	0	0	0	0	0	0	0	0	0	0	0	0	0	0	0	0	0	0	0	0	0	0	0	0	0	0	0	0	0	0	0	0	0	0	0	0	0	0	0
p__Firmicutes	c__Clostridia	o__Clostridiales	f__Ruminococcaceae	g__	s__	0.00247764	0.0032642	0	0	0	0	0	0.00108618	0	0	0	0	0	0.000588149	0	0	0	0	0	0	0	0	0	0	0	0	0	0	0	0	0	0	0	0	0	0	0	0	0	0	0	0	0	0
p__Firmicutes	c__Clostridia	o__Clostridiales	f__Clostridiaceae	g__	s__	0.00247764	0.00261136	0	0	0	0.000540707	0.000556294	0.000543089	0	0	0	0	0	0	0.000647681	0	0	0	0	0	0	0	0	0	0	0	0	0	0	0	0	0.000631277	0	0	0	0	0	0	0	0	0	0	0	0
						0.00247764	0.00130568	0	0.00181026	0.00114669	0.00270354	0.00111259	0.00325853	0.00424621	0.00109966	0.00191595	0.00145265	0.0022813	0.00176445	0.00259072	0.0028224	0.00111711	0.00329533	0	0.00405183	0.00254799	0.00141124	0.00143185	0.00306679	0.00302369	0.00199815	0.00225908	0.00106574	0.00469081	0.00184456	0.00226848	0.00252511	0.00375683	0.00383745	0.00383171	0.00284438	0.000659483	0.00201264	0.00130965	0.00327598	0.00197383	0.00214105	0.00088862	0.00128849
p__Firmicutes	c__Clostridia	o__Clostridiales	f__Ruminococcaceae	g__Ruminococcus	s__	0.00247764	0.00195852	0	0	0	0	0	0	0	0	0	0	0	0	0	0.000564481	0.0307206	0	0	0.0105348	0	0	0.00429556	0	0	0.0013321	0	0	0.00134023	0	0	0.0056815	0	0	0.00127724	0	0	0.00469616	0	0	0.00197383	0	0	0.000644247
p__Bacteroidetes	c__Bacteroidia	o__Bacteroidales	f__Bacteroidaceae	g__Bacteroides	s__	0.00247764	0.0032642	0	0	0	0	0	0	0	0.00164949	0.000638651	0	0	0.00294074	0	0.000564481	0.00223422	0	0	0.000810366	0	0	0	0	0	0	0	0.00266435	0.00268046	0	0	0	0	0	0.00127724	0	0.00197845	0.00201264	0.000654823	0	0.000657942	0	0.00533172	0.00386548
p__Firmicutes	c__Clostridia	o__Clostridiales	f__Ruminococcaceae	g__Faecalibacterium	s__prausnitzii	0.00247764	0	0	0	0.00114669	0	0.00222518	0	0	0.000549831	0.000638651	0.000726327	0	0	0	0	0	0	0	0	0	0	0	0	0	0	0	0	0	0	0	0	0	0	0	0	0	0	0	0	0	0	0	0
p__Firmicutes	c__Clostridia	o__Clostridiales	f__Ruminococcaceae	g__Oscillospira	s__	0.00247764	0.00261136	0	0	0	0	0	0.00108618	0	0	0.0121344	0	0	0.000588149	0	0.0118541	0.010054	0	0.00114789	0.0113451	0	0	0.00572742	0	0.000604738	0.00999074	0	0.00053287	0.00670116	0	0	0.00378766	0	0.00328924	0.00766342	0	0.00131897	0.00268352	0	0.000655196	0.00328971	0	0	0.00708672
p__Firmicutes	c__Clostridia	o__Clostridiales	f__Ruminococcaceae	g__Ruminococcus	s__	0.00247764	0.00261136	0	0	0.00114669	0	0	0.00217235	0	0	0	0	0	0	0	0	0	0	0	0	0	0	0	0	0	0	0	0	0	0	0	0	0	0	0	0	0	0	0	0	0	0	0	0
p__Bacteroidetes	c__Bacteroidia	o__Bacteroidales	f__Bacteroidaceae	g__Bacteroides	s__	0.00247764	0.00065284	0	0	0	0	0	0	0	0	0.000638651	0	0	0	0	0	0.000558556	0	0	0.00162073	0	0	0	0	0	0	0	0.00053287	0.000670116	0	0	0	0	0	0.00127724	0	0.000659483	0	0	0	0	0	0	0
p__Firmicutes	c__Clostridia	o__Clostridiales	f__Ruminococcaceae	g__Faecalibacterium	s__prausnitzii	0.00247764	0	0	0	0	0	0	0	0	0.00109966	0.000638651	0	0	0	0	0	0	0	0.00459158	0.000810366	0	0	0	0	0.00362843	0.000666049	0	0.00426296	0.00134023	0	0.000756161	0.000631277	0	0.00931951	0.00383171	0	0.00131897	0.00268352	0	0	0	0	0	0
						0.00247764	0.00391704	0.00274267	0.00241368	0.00516011	0.00432566	0.00389406	0.00271544	0.00303301	0.00329899	0.00383191	0.00363164	0.00285162	0.0023526	0.00453377	0.0028224	0.00446845	0.00461346	0.00344368	0.00324146	0.00509598	0.00141124	0.00357964	0.0042935	0.00302369	0.0013321	0.0039534	0.00106574	0.00335058	0.00184456	0.00302464	0.00441894	0.00313069	0.00438565	0.00191586	0.00426658	0.00461638	0.00201264	0.00261929	0.00327598	0.0046056	0.00267632	0.00266586	0.00579822
p__Firmicutes	c__Clostridia	o__Clostridiales	f__Lachnospiraceae	g__Lachnospira	s__	0.00247764	0.00261136	0	0	0.00114669	0	0	0	0	0	0	0	0	0	0	0	0	0	0	0	0	0	0	0	0	0	0	0	0	0	0	0	0	0	0	0	0	0	0	0	0	0	0	0
						0.00247764	0.00065284	0.00219414	0.00120684	0.00344007	0.000540707	0.00389406	0.00325853	0.0012132	0.00439865	0.00319326	0.00145265	0.00285162	0.00176445	0.00388609	0.0028224	0.00223422	0.00395439	0.00114789	0.00162073	0.0010192	0.00211687	0.00143185	0.00306679	0.00423316	0.00199815	0.00282385	0.00159861	0.00201035	0.00184456	0.00226848	0.00315639	0.00187842	0.00274103	0.00319309	0.00497767	0.0039569	0.00134176	0.00392894	0.000655196	0.00526354	0.00267632	0.00088862	0.00257699
p__Firmicutes	c__Clostridia	o__Clostridiales	f__Ruminococcaceae	g__	s__	0.00247764	0.00195852	0	0	0.00688014	0	0.00890071	0.00380162	0	0.00549831	0.00383191	0.00290531	0	0.0023526	0	0.00169344	0.00279278	0	0	0	0	0	0	0	0	0	0	0	0	0	0	0	0	0	0	0	0	0	0	0	0	0	0	0
p__Firmicutes	c__Clostridia	o__Clostridiales	f__Lachnospiraceae	g__Coprococcus	s__	0.00247764	0.00130568	0	0	0	0	0	0.000543089	0	0	0.05684	0	0	0.00470519	0	0.0502388	0.159747	0	0.00172184	0.072933	0.000509598	0.00211687	0.029353	0	0.00907106	0.0492877	0	0.00692731	0.0509288	0	0.0120986	0.0549211	0	0.0153498	0.0472578	0	0.00131897	0.0368984	0	0.00655196	0.0243439	0	0.00177724	0.0309239
						0.00247764	0.00195852	0.00109707	0.00181026	0.00114669	0.00216283	0.00111259	0.00108618	0	0.00109966	0.0012773	0.00145265	0.000570324	0.000588149	0.00129536	0.0028224	0.000558556	0.0019772	0.00229579	0.00405183	0.00152879	0.00141124	0.00214778	0	0.00120948	0.00199815	0.00169431	0.00053287	0.00201035	0.00122971	0	0.00189383	0.00187842	0.00219283	0.00127724	0.00568877	0.00263793	0	0.00261929	0.00196559	0.00197383	0.000535263	0.0044431	0.00322123
						0.00247764	0	0.00109707	0.00060342	0.00172004	0.00270354	0.00389406	0.00108618	0.00424621	0.00109966	0.0025546	0.00290531	0.0022813	0.00176445	0.000647681	0.00225792	0.00223422	0.00263626	0.00172184	0.0048622	0.00356719	0.00282249	0.00143185	0.000613358	0.00181421	0.00199815	0.00225908	0.00213148	0.00134023	0.00184456	0.0037808	0.00126255	0.00438297	0.00164462	0.00319309	0.000711096	0.00197845	0.00201264	0.00196447	0.00196559	0.0046056	0.000535263	0.00355448	0.00128849
p__Bacteroidetes	c__Bacteroidia	o__Bacteroidales	f__Bacteroidaceae	g__Bacteroides		0.00247764	0	0	0	0	0	0	0	0	0	0	0	0	0	0	0	0	0	0	0	0	0	0.000715927	0	0	0	0	0	0	0	0	0	0	0	0	0	0	0	0	0	0	0	0	0
p__Bacteroidetes	c__Bacteroidia	o__Bacteroidales	f__Bacteroidaceae	g__Bacteroides	s__uniformis	0.00247764	0	0.000548534	0.00060342	0	0	0	0	0	0.000549831	0.00191595	0	0	0.00176445	0	0.00169344	0.00111711	0	0.000573947	0	0	0	0.000715927	0	0	0	0	0.00266435	0.00335058	0	0	0	0	0	0.000638619	0	0.00131897	0.00201264	0	0	0	0	0.00177724	0.00128849
p__Bacteroidetes	c__Bacteroidia	o__Bacteroidales	f__Bacteroidaceae	g__Bacteroides	s__	0.00247764	0.00195852	0	0	0	0	0	0	0	0	0	0	0	0	0	0	0	0	0.00286974	0	0	0	0	0	0	0	0	0	0	0	0	0	0	0	0.00127724	0	0.000659483	0	0.00196447	0	0	0	0.00088862	0
p__Bacteroidetes	c__Bacteroidia	o__Bacteroidales	f__Rikenellaceae	g__	s__	0.00247764	0.00261136	0	0	0	0	0	0	0	0	0	0	0	0	0	0	0	0	0	0	0	0	0	0	0	0	0	0	0	0	0	0	0	0	0	0	0	0	0	0	0	0	0	0.000644247
p__Firmicutes	c__Clostridia	o__Clostridiales	f__Ruminococcaceae	g__Faecalibacterium	s__prausnitzii	0.00247764	0.00195852	0	0	0	0	0	0.00108618	0	0	0.00191595	0	0	0	0	0.00112896	0.00335134	0	0	0	0	0	0	0	0	0	0	0	0	0	0	0	0	0	0	0	0	0	0	0	0	0	0	0
						0.00247764	0.00522272	0.00219414	0.00120684	0.00286673	0.00432566	0.00556294	0.00380162	0.00424621	0.00329899	0.00957977	0.00290531	0.00513291	0.00529334	0.00453377	0.00508033	0.00446845	0.00527252	0.00286974	0.00162073	0.00305759	0.00564497	0.00501149	0.0042935	0.00907106	0.0026642	0.00508294	0.00426296	0.00670116	0.00245942	0.00604929	0.0056815	0.00375683	0.00274103	0.00766342	0.00782206	0.00593534	0.00134176	0.00523858	0.00720716	0.0105271	0.00642316	0.00533172	0.00386548
p__Firmicutes	c__Clostridia	o__Clostridiales	f__Lachnospiraceae			0.00185823	0.00065284	0	0	0	0	0	0	0	0	0	0	0	0	0	0	0	0	0	0	0	0	0	0	0	0	0	0	0	0	0	0	0	0	0	0	0	0	0	0	0	0	0	0
p__Firmicutes	c__Clostridia	o__Clostridiales	f__Ruminococcaceae	g__Ruminococcus	s__	0.00185823	0.00130568	0	0	0	0	0	0	0	0	0	0	0	0	0	0	0	0	0	0	0	0	0	0	0	0	0	0	0	0	0	0	0	0	0	0	0	0	0	0	0	0	0	0
						0.00185823	0	0.00383974	0.0030171	0.00286673	0.00108141	0.00278147	0.0048878	0.0012132	0.00329899	0.00191595	0.000726327	0.00342194	0.00294074	0.00194304	0.00169344	0.000558556	0.00461346	0.00286974	0.00324146	0.0010192	0.00211687	0.00286371	0.00368015	0.0048379	0.0039963	0.00282385	0	0.00201035	0.00184456	0.00226848	0.00378766	0.00187842	0.00219283	0.00255447	0.00426658	0.00263793	0.00067088	0.00130965	0.00262079	0.00789531	0.00321158	0.00088862	0.00257699
p__Firmicutes	c__Clostridia	o__Clostridiales	f__Lachnospiraceae	g__	s__	0.00185823	0	0	0	0	0	0	0	0	0	0	0	0.000570324	0.000588149	0	0.00112896	0	0	0	0	0	0	0	0	0.0102805	0.00865864	0	0	0	0	0	0.000631277	0	0.00383745	0.00447033	0	0	0	0	0.000655196	0	0	0.00088862	0.00128849
p__Actinobacteria	c__Coriobacteriia	o__Coriobacteriales	f__Coriobacteriaceae	g__	s__	0.00185823	0.00195852	0	0.00060342	0.00229338	0.000540707	0.00500665	0.00325853	0	0	0.0012773	0	0.000570324	0	0.00259072	0.00112896	0.00335134	0	0.000573947	0	0	0	0	0	0	0	0	0.00213148	0.00804139	0	0.00302464	0.000631277	0	0	0	0	0.00329741	0.00134176	0	0	0.000657942	0	0	0
p__Firmicutes	c__Clostridia	o__Clostridiales	f__Lachnospiraceae			0.00185823	0	0	0	0	0	0	0	0	0	0.0012773	0	0	0.000588149	0	0	0.00335134	0	0	0	0	0	0	0	0.00362843	0	0	0	0	0	0	0	0	0.00328924	0.00957928	0	0	0	0	0	0	0	0.00177724	0.00128849
p__Firmicutes	c__Clostridia	o__Clostridiales	f__Lachnospiraceae	g__Lachnospira	s__	0.00185823	0	0	0	0	0	0	0	0	0	0	0.000726327	0	0.00176445	0	0	0	0	0	0	0	0	0	0	0	0	0	0	0	0	0	0	0	0	0	0	0	0	0	0	0	0	0	0
p__Bacteroidetes	c__Bacteroidia	o__Bacteroidales	f__Bacteroidaceae	g__Bacteroides	s__	0.00185823	0	0	0.00060342	0	0	0	0	0	0	0.00510921	0	0	0	0	0	0.00390989	0	0	0	0	0	0	0	0	0	0.00112954	0	0.000670116	0	0	0	0	0	0	0.00142219	0	0.00067088	0	0	0	0	0.00088862	0.000644247
						0.00185823	0.00065284	0	0.00060342	0	0.000540707	0.000556294	0.00217235	0.0012132	0.00109966	0.0025546	0.00217898	0.000570324	0.000588149	0.00129536	0.000564481	0	0.0019772	0.000573947	0.000810366	0.0010192	0.00141124	0.00143185	0	0.00181421	0	0.00112954	0.00053287	0.000670116	0.00245942	0	0.00126255	0.000626139	0.000548207	0.00127724	0.00284438	0.00131897	0.00067088	0.00196447	0.00131039	0.00394765	0	0	0.00128849
p__Bacteroidetes	c__Bacteroidia	o__Bacteroidales	f__Bacteroidaceae	g__Bacteroides	s__uniformis	0.00185823	0.00130568	0	0	0.000573345	0	0	0	0	0	0.0025546	0	0	0.000588149	0	0	0	0	0	0	0	0	0	0	0	0	0	0	0.00268046	0	0	0	0	0	0.000638619	0	0	0.00067088	0	0	0.00131588	0	0.00088862	0
p__Firmicutes	c__Clostridia	o__Clostridiales	f__Ruminococcaceae	g__	s__	0.00185823	0.00065284	0	0	0	0	0.000556294	0	0	0	0.0025546	0	0	0	0	0	0.00111711	0	0	0	0	0	0	0	0	0	0	0	0	0	0	0	0	0	0	0	0	0	0	0	0	0	0	0
						0.00185823	0.00130568	0.00438827	0.00120684	0.00114669	0.00378495	0.00111259	0.00271544	0.00363961	0.00164949	0.0012773	0.00290531	0.00399227	0.0011763	0.00129536	0	0.00279278	0	0.000573947	0.00162073	0.00203839	0.00141124	0.00429556	0.00184007	0.00362843	0	0.00169431	0.00106574	0.00335058	0.00245942	0.00151232	0.00252511	0.000626139	0.00274103	0.00127724	0.00213329	0	0.0033544	0.000654823	0.00131039	0.00197383	0.00214105	0.00088862	0.00193274
p__Firmicutes	c__Clostridia	o__Clostridiales	f__Ruminococcaceae	g__	s__	0.00185823	0.00195852	0	0	0.00114669	0	0	0	0	0	0	0	0	0	0	0	0	0	0	0	0	0	0	0	0	0	0	0	0	0	0	0	0	0	0	0	0	0	0	0	0	0	0	0
p__Bacteroidetes	c__Bacteroidia	o__Bacteroidales	f__Bacteroidaceae	g__Bacteroides	s__	0.00185823	0	0	0	0	0	0	0	0	0	0	0	0	0	0	0	0	0	0	0	0	0	0	0	0	0	0	0	0	0	0	0	0	0	0	0	0	0	0	0	0	0	0	0
p__Firmicutes	c__Clostridia	o__Clostridiales	f__Lachnospiraceae	g__	s__	0.00185823	0.0032642	0	0	0	0	0	0	0	0	0	0	0	0.000588149	0	0	0	0	0	0	0	0	0	0	0	0	0	0	0	0	0	0	0	0	0	0	0	0	0	0	0	0	0	0
p__Bacteroidetes	c__Bacteroidia	o__Bacteroidales	f__Bacteroidaceae	g__Bacteroides	s__	0.00185823	0.00195852	0	0	0	0	0	0	0	0.000549831	0	0	0	0	0	0.0028224	0.00167567	0	0	0	0	0	0	0	0	0	0	0.00159861	0.00603104	0	0	0	0	0.000548207	0	0	0.00197845	0.00201264	0	0	0	0	0.00177724	0.00257699
						0.00185823	0.00587556	0.0016456	0.0030171	0.00516011	0.00270354	0.00611924	0.00325853	0.00363961	0.000549831	0.00319326	0.00290531	0.0022813	0.00411704	0.00453377	0.0028224	0.00335134	0.00395439	0.00286974	0.0024311	0.00254799	0.00141124	0.00214778	0.00184007	0.0048379	0.0026642	0.00225908	0.00266435	0.00335058	0.00307427	0.00529313	0.00441894	0.00313069	0.00219283	0.00255447	0.00782206	0.00461638	0.0067088	0.00261929	0.00589677	0.00789531	0.00214105	0.00088862	0.00386548
p__Bacteroidetes	c__Bacteroidia	o__Bacteroidales	f__Bacteroidaceae	g__Bacteroides	s__uniformis	0.00185823	0	0	0	0	0	0	0	0	0	0	0	0	0	0	0	0	0	0.000573947	0	0	0	0	0	0	0	0	0	0	0	0	0	0	0	0	0	0	0	0	0	0	0	0	0
p__Bacteroidetes	c__Bacteroidia	o__Bacteroidales	f__Bacteroidaceae	g__Bacteroides	s__	0.00185823	0.00065284	0	0	0	0	0	0	0	0	0	0	0	0	0	0	0	0	0	0	0	0	0	0	0	0	0	0	0	0	0	0	0	0	0	0	0	0	0	0	0.000657942	0	0	0
p__Firmicutes	c__Clostridia	o__Clostridiales	f__Ruminococcaceae	g__	s__	0.00185823	0.00065284	0	0	0	0	0	0	0	0	0	0	0	0	0	0	0	0	0	0	0	0	0	0	0	0	0	0	0	0	0	0	0	0	0	0	0	0	0	0	0	0	0	0
p__Firmicutes	c__Clostridia	o__Clostridiales	f__	g__	s__	0.00185823	0	0	0	0	0	0	0	0	0	0	0	0	0	0	0	0	0	0	0	0	0	0	0	0	0	0	0	0	0	0	0	0	0	0	0	0	0	0	0	0	0	0	0
p__Firmicutes	c__Clostridia	o__Clostridiales	f__Lachnospiraceae	g__	s__	0.00185823	0.00718123	0	0	0	0	0	0	0	0	0	0	0	0	0	0	0	0	0	0	0	0	0	0	0	0	0	0	0	0	0	0	0	0	0	0	0	0	0	0	0	0	0	0
p__Bacteroidetes	c__Bacteroidia	o__Bacteroidales	f__Bacteroidaceae	g__Bacteroides	s__uniformis	0.00185823	0.00065284	0	0	0	0	0	0	0	0	0.000638651	0	0	0	0	0	0	0	0.00114789	0	0	0	0	0	0	0	0	0	0	0	0	0	0	0	0	0	0	0	0	0	0	0	0	0
p__Bacteroidetes	c__Bacteroidia	o__Bacteroidales	f__Bacteroidaceae	g__Bacteroides	s__fragilis	0.00185823	0	0	0.00241368	0	0	0	0	0.0024264	0.233128	0.153276	0.00217898	0.0136878	0.00470519	0.000647681	0.00169344	0.0597655	0.00988598	0.0929795	0.0129659	0	0.00141124	0	0.000613358	0.00725685	0.00999074	0.188633	0.112436	0.0502587	0.012912	0.00151232	0	0	0.00931951	0.00319309	0.138664	0.0850733	0.038911	0.0320863	0.00720716	0	0	0.125295	0.0315681
p__Bacteroidetes	c__Bacteroidia	o__Bacteroidales	f__Bacteroidaceae	g__Bacteroides	s__	0.00185823	0	0	0	0	0	0	0	0	0.00109966	0.000638651	0	0.00114065	0.000588149	0	0.00169344	0.00111711	0	0.000573947	0.000810366	0	0.000705622	0	0	0	0	0.000564771	0.00106574	0.00134023	0.000614855	0.000756161	0	0	0.000548207	0	0.000711096	0.00131897	0.00134176	0.000654823	0.000655196	0.000657942	0	0	0
p__Firmicutes	c__Clostridia	o__Clostridiales	f__Ruminococcaceae	g__	s__	0.00185823	0.00130568	0	0	0.00860018	0	0.0127948	0.00380162	0	0.00384882	0.00383191	0.00145265	0.00114065	0.000588149	0	0.00112896	0.00111711	0	0.000573947	0	0	0	0	0	0	0	0	0	0	0	0	0	0	0	0	0	0	0	0	0	0	0	0	0
p__Bacteroidetes	c__Bacteroidia	o__Bacteroidales	f__Bacteroidaceae	g__Bacteroides		0.00185823	0.00130568	0	0	0	0	0	0	0	0	0	0	0	0	0	0	0	0	0	0	0	0	0	0	0	0	0	0	0	0	0.000756161	0	0	0	0	0	0	0	0	0	0	0	0	0
p__Firmicutes	c__Clostridia	o__Clostridiales	f__Ruminococcaceae	g__Faecalibacterium	s__prausnitzii	0.00185823	0.00391704	0	0	0.00172004	0	0	0	0	0	0.000638651	0	0	0	0	0	0.00167567	0	0	0	0	0	0	0	0	0	0	0	0	0	0	0	0	0	0	0	0	0	0	0	0	0	0	0
p__Bacteroidetes	c__Bacteroidia	o__Bacteroidales	f__Rikenellaceae	g__	s__	0.00185823	0.00065284	0	0	0	0	0	0	0	0	0	0	0	0	0	0	0	0	0	0	0	0	0	0	0	0	0	0	0	0	0	0	0	0	0	0	0	0	0	0	0	0	0	0
p__Bacteroidetes	c__Bacteroidia	o__Bacteroidales	f__Bacteroidaceae	g__Bacteroides	s__ovatus	0.00185823	0.00261136	0	0.00362052	0.00286673	0	0.00111259	0.00434471	0.0485281	0.00604814	0.00638651	0.00290531	0.000570324	0.00176445	0.000647681	0	0.00279278	0.0665656	0.0281234	0.0113451	0.00560558	0.000705622	0	0.0300545	0.00907106	0.0039963	0.0282385	0.0234463	0.017423	0.00307427	0	0	0.0457081	0.0137052	0.00510895	0.0263105	0.00923276	0.00536704	0.00589341	0.000655196	0	0.0289042	0.00977482	0.00386548
						0.00185823	0.00130568	0.00383974	0.00120684	0.00172004	0.00108141	0.00111259	0.00434471	0.00424621	0.00329899	0.00319326	0.00145265	0.00171097	0.00294074	0.000647681	0.00620929	0.000558556	0.00329533	0.00286974	0.00162073	0.00152879	0.00282249	0.00357964	0.00184007	0.00241895	0.000666049	0.00112954	0.00266435	0	0.00122971	0.00151232	0.00126255	0.00313069	0.00274103	0.00127724	0.00142219	0.00329741	0.00067088	0	0.00262079	0.00592148	0.00321158	0.00088862	0.000644247
						0.00185823	0	0.0016456	0.00181026	0.00344007	0.00162212	0.00166888	0.000543089	0.00303301	0.00109966	0.000638651	0.000726327	0.00285162	0.000588149	0.00129536	0.00169344	0.00223422	0.0019772	0.000573947	0.00162073	0.00203839	0.00352811	0.00357964	0.00184007	0.00120948	0.000666049	0.00169431	0.00213148	0.00134023	0.00122971	0	0.00126255	0.00250456	0.00219283	0.00191586	0.00284438	0.00329741	0.00134176	0.00196447	0.00393118	0.00328971	0.00321158	0	0
p__Firmicutes	c__Clostridia	o__Clostridiales	f__Lachnospiraceae			0.00185823	0.00261136	0	0.00060342	0.00688014	0.000540707	0	0	0	0	0.00894112	0	0	0.00411704	0	0.0366912	0.0189909	0	0.00114789	0	0	0.000705622	0.000715927	0	0.00665211	0.00199815	0	0	0	0	0.000756161	0	0	0.00219283	0.0102179	0	0	0	0	0.000655196	0	0	0.00710896	0.00386548
p__Firmicutes	c__Clostridia	o__Clostridiales	f__Lachnospiraceae	g__Blautia	s__	0.00185823	0.00065284	0	0	0	0	0	0	0	0.000549831	0	0.00145265	0	0	0	0	0	0	0	0	0	0	0	0	0	0	0	0	0.000670116	0	0	0	0	0	0.000638619	0	0	0	0	0	0	0	0	0
p__Firmicutes	c__Clostridia	o__Clostridiales	f__Lachnospiraceae	g__Blautia	s__	0.00185823	0.00065284	0	0	0	0	0.000556294	0	0	0	0	0	0	0	0	0	0	0	0	0	0	0	0	0	0	0	0	0	0	0	0	0	0	0	0	0	0	0	0	0	0	0	0	0
p__Firmicutes	c__Clostridia	o__Clostridiales	f__Veillonellaceae	g__Phascolarctobacterium	s__	0.00185823	0.00065284	0	0.00120684	0.00114669	0	0.000556294	0.00108618	0.0018198	0.000549831	0	0	0	0	0	0.00112896	0.000558556	0.00131813	0.000573947	0	0.000509598	0	0	0.000613358	0	0	0.000564771	0.00053287	0.000670116	0.000614855	0	0	0	0	0	0	0	0.00067088	0	0	0	0.000535263	0	0
p__Firmicutes	c__Clostridia	o__Clostridiales	f__Ruminococcaceae	g__	s__	0.00185823	0	0	0	0	0	0	0	0	0	0	0	0	0	0	0	0	0	0	0	0	0	0	0	0	0	0	0	0	0	0	0	0	0	0	0	0	0	0	0	0	0	0	0
						0.00185823	0.00065284	0.00219414	0.0030171	0.000573345	0.00162212	0.000556294	0.000543089	0.000606601	0.00109966	0.0025546	0.00217898	0.00114065	0.000588149	0.0032384	0.000564481	0.00223422	0.0019772	0.00286974	0.00162073	0.00203839	0.00423373	0.000715927	0.00122672	0.000604738	0.00199815	0.00112954	0.00106574	0.00201035	0.00184456	0.000756161	0.00189383	0.000626139	0.00109641	0.00127724	0.00213329	0	0.00134176	0.000654823	0.000655196	0.00131588	0.00214105	0.00088862	0.00128849
						0.00185823	0	0.000548534	0.00060342	0	0.000540707	0	0.000543089	0.000606601	0.00109966	0	0	0	0.0011763	0.000647681	0.00112896	0.00111711	0.00131813	0	0	0	0.000705622	0.000715927	0.00122672	0	0.000666049	0.000564771	0.00106574	0.00134023	0.00122971	0.00151232	0.000631277	0.00187842	0.000548207	0.00127724	0.00284438	0.000659483	0.00134176	0.000654823	0	0.000657942	0.00107053	0	0.000644247
p__Firmicutes	c__Clostridia	o__Clostridiales	f__Ruminococcaceae			0.00185823	0.00456988	0	0	0.000573345	0	0	0	0	0.00164949	0.00191595	0.00145265	0	0	0	0	0.00335134	0	0.00172184	0	0	0	0	0	0.000604738	0	0	0.00106574	0.000670116	0	0	0	0	0	0.000638619	0	0	0	0	0	0	0	0	0
p__Firmicutes	c__Clostridia	o__Clostridiales	f__Ruminococcaceae	g__Faecalibacterium	s__prausnitzii	0.00185823	0.00130568	0	0	0	0	0	0	0	0	0	0	0	0	0	0	0	0	0	0	0	0	0	0	0	0	0	0	0	0	0	0	0	0	0	0	0	0	0	0	0	0	0	0
p__Firmicutes	c__Clostridia	o__Clostridiales	f__Ruminococcaceae	g__Oscillospira	s__	0.00185823	0.00130568	0	0	0.00802683	0	0	0.00271544	0	0.271617	0.226083	0.000726327	0.169386	0.0558741	0	0.0169344	0.0463602	0	0.00803526	0.00405183	0	0.00352811	0.0107389	0	0	0.000666049	0	0.00053287	0.000670116	0	0.00151232	0.00189383	0	0	0	0	0	0	0	0	0	0	0	0
p__Firmicutes	c__Clostridia	o__Clostridiales	f__Ruminococcaceae	g__Faecalibacterium	s__prausnitzii	0.00185823	0.00130568	0	0	0.00172004	0	0.00278147	0.00108618	0	0.00219932	0	0.000726327	0.000570324	0.000588149	0	0.000564481	0.000558556	0	0	0	0	0	0	0	0	0	0	0	0	0	0	0	0	0	0	0	0	0	0	0	0	0	0	0
p__Firmicutes	c__Clostridia	o__Clostridiales	f__Ruminococcaceae	g__	s__	0.00185823	0	0	0	0	0	0	0	0	0	0	0	0	0	0	0	0	0	0	0	0	0	0	0	0	0	0	0	0	0	0	0	0	0	0	0	0	0	0	0	0	0	0	0
p__Firmicutes	c__Clostridia	o__Clostridiales	f__Ruminococcaceae	g__	s__	0.00185823	0	0	0	0.00802683	0	0	0.00325853	0	0.0373885	0.0338485	0	0.00513291	0.00470519	0	0.029353	0.020108	0	0.00688737	0.0072933	0	0.00423373	0.00286371	0	0	0.0193154	0	0.0111903	0.0214437	0	0.027978	0.011363	0	0.0153498	0.0427874	0	0.00461638	0.00805056	0	0.0209663	0.0190803	0	0.0044431	0.0206159
						0.00185823	0.00130568	0.00329121	0.00120684	0.00229338	0.00162212	0.00166888	0	0.0018198	0.00219932	0.00319326	0.000726327	0.00513291	0.00352889	0.00194304	0.000564481	0.00111711	0.000659065	0.00114789	0.0024311	0.00152879	0.00211687	0	0.00122672	0.0048379	0.0026642	0	0.00159861	0.00201035	0.00122971	0.00226848	0.00126255	0.00187842	0.00219283	0.00127724	0.00142219	0.00263793	0.00067088	0.00196447	0.000655196	0.00263177	0.00160579	0.00355448	0.00128849
						0.00185823	0.00456988	0.00493681	0.0030171	0.00229338	0.00162212	0.00611924	0.00108618	0.00303301	0.00274916	0.00319326	0.00145265	0.0022813	0.00470519	0.000647681	0.00338688	0.00558556	0.00395439	0.00172184	0.00324146	0.0010192	0.00705622	0.00143185	0.00122672	0.00362843	0.0039963	0.000564771	0.00266435	0.00201035	0.00122971	0.00302464	0.00315639	0.00125228	0.00328924	0.00255447	0.00213329	0.00131897	0.00201264	0.000654823	0.00196559	0.00328971	0.00214105	0.00266586	0.00386548
p__Firmicutes	c__Clostridia	o__Clostridiales	f__Veillonellaceae	g__Phascolarctobacterium	s__	0.00185823	0.0032642	0	0	0.00286673	0	0.00445035	0	0	0.00824747	0.00383191	0.000726327	0	0	0	0	0.00335134	0	0.00344368	0	0	0	0	0	0.000604738	0	0	0.00053287	0	0	0	0	0	0.00164462	0	0	0	0	0.000654823	0	0	0	0	0.000644247
p__Bacteroidetes	c__Bacteroidia	o__Bacteroidales	f__Rikenellaceae	g__	s__	0.00185823	0	0	0	0	0	0	0	0	0	0	0	0	0	0	0	0	0	0	0	0	0	0	0	0	0	0	0	0	0	0	0	0	0	0	0	0	0	0	0	0	0	0	0
p__Firmicutes	c__Clostridia	o__Clostridiales				0.00185823	0	0	0	0.00229338	0	0.00111259	0	0	0.00549831	0.0012773	0	0.000570324	0.000588149	0	0.000564481	0.000558556	0	0.00114789	0	0.000509598	0	0	0	0	0	0	0	0	0	0	0	0	0	0	0	0	0	0.000654823	0	0	0	0	0
						0.00185823	0.00130568	0.00329121	0.0030171	0.00458676	0.00162212	0.00278147	0.00271544	0.00363961	0.00109966	0.0025546	0.000726327	0.00342194	0.00176445	0.00129536	0.00169344	0.00335134	0	0.00172184	0.00324146	0.0010192	0.00141124	0.00357964	0.00184007	0.00362843	0.0026642	0.00112954	0.00213148	0.00201035	0.00430398	0.00151232	0.00315639	0.00250456	0.00219283	0.00255447	0.00355548	0.000659483	0.00067088	0.000654823	0.000655196	0.000657942	0.00214105	0.00355448	0.00450973
						0.00185823	0.00065284	0.000548534	0.00060342	0.00172004	0	0.00111259	0.00217235	0.0018198	0	0.000638651	0.00145265	0.000570324	0.000588149	0	0.00112896	0.00111711	0	0.00114789	0	0.000509598	0	0.000715927	0	0.00241895	0	0.00112954	0.00053287	0.000670116	0	0	0	0	0.00164462	0.00127724	0.000711096	0.000659483	0.00067088	0	0	0.00263177	0.00160579	0	0.000644247
						0.00185823	0.0065284	0.00493681	0.00663762	0.00114669	0.00378495	0.00445035	0.00597398	0.00667261	0.00604814	0.0025546	0.00726327	0.00399227	0.00352889	0.00388609	0.00395136	0.00446845	0.00395439	0.00688737	0.0048622	0.00356719	0.00564497	0.00357964	0.00184007	0.00362843	0.00199815	0.00338862	0.00266435	0.00335058	0.00553369	0.0037808	0.00505022	0.00250456	0.00493386	0.00255447	0.00711096	0.00527586	0	0.00589341	0.00327598	0.0046056	0.00535263	0.00266586	0.00515398
p__Bacteroidetes	c__Bacteroidia	o__Bacteroidales	f__Rikenellaceae	g__	s__	0.00185823	0.00195852	0	0	0	0	0	0	0	0	0	0	0	0	0	0	0	0	0	0.000810366	0	0	0	0	0.000604738	0.000666049	0	0	0	0	0	0	0	0.000548207	0	0	0	0	0	0	0	0	0	0
p__Firmicutes	c__Clostridia	o__Clostridiales	f__Lachnospiraceae	g__Lachnospira	s__	0.00185823	0.00130568	0	0	0	0	0	0	0	0	0	0	0	0	0	0	0	0	0	0	0	0	0	0	0	0	0	0	0	0	0	0	0	0	0	0	0	0	0	0	0	0	0	0
p__Firmicutes	c__Clostridia	o__Clostridiales	f__Lachnospiraceae			0.00185823	0.00195852	0.00109707	0.00060342	0.00573345	0	0.00111259	0.00108618	0.0915968	0.39148	0.177545	0.0188845	0.0496182	0.0341126	0.00518145	0.19023	0.0916032	1.69182	0.940126	1.1961	3.08868	2.04066	1.35095	6.0612	2.4897	3.67459	0.646662	0.351694	0.499906	1.32255	1.43141	2.43736	4.86572	1.15178	2.21856	0.338482	0.137172	0.161011	0.464924	0.585746	0.632941	3.66602	1.46	1.97333
						0.00185823	0.00130568	0.0016456	0.00120684	0.00114669	0.00216283	0.000556294	0.00162927	0.00545941	0.00109966	0.0012773	0	0.0022813	0.00294074	0.00129536	0.0028224	0.00167567	0.000659065	0.00114789	0.00324146	0.0010192	0.00141124	0.00143185	0.00184007	0.00302369	0.00199815	0.00112954	0.00319722	0.00201035	0.00184456	0.00302464	0.000631277	0.00187842	0.00274103	0.00127724	0.00142219	0.000659483	0.00402528	0.000654823	0.00262079	0.00263177	0.00107053	0	0.00193274
p__Bacteroidetes	c__Bacteroidia	o__Bacteroidales	f__Bacteroidaceae	g__Bacteroides	s__	0.00185823	0.00195852	0	0	0	0	0	0	0	0	0.00383191	0	0	0	0	0	0.00111711	0	0.00172184	0.000810366	0	0	0	0	0.000604738	0	0	0.00106574	0.00134023	0	0	0	0	0	0	0	0.00329741	0.00067088	0	0	0	0	0	0
p__Firmicutes	c__Clostridia	o__Clostridiales	f__Ruminococcaceae			0.00185823	0	0	0	0	0	0	0	0	0.00274916	0	0	0	0	0	0	0	0	0	0	0	0	0	0	0	0	0	0	0	0	0	0	0	0	0	0	0	0	0	0	0	0	0	0
p__Bacteroidetes	c__Bacteroidia	o__Bacteroidales	f__Bacteroidaceae	g__Bacteroides	s__	0.00185823	0.00456988	0	0	0.00114669	0	0	0	0	0.00164949	0.00319326	0	0.000570324	0.0011763	0	0	0.00726123	0	0	0	0	0	0	0	0.00786159	0	0	0.00213148	0	0	0	0	0	0.00219283	0.00447033	0	0.0039569	0.00201264	0	0	0	0	0.00088862	0.00128849
p__Firmicutes	c__Clostridia	o__Clostridiales	f__Lachnospiraceae			0.00185823	0.00391704	0	0	0	0	0	0	0	0	0	0	0	0	0	0	0	0	0	0	0	0	0	0	0	0	0	0	0	0	0	0	0	0	0	0	0	0	0	0	0	0	0	0
p__Bacteroidetes	c__Bacteroidia	o__Bacteroidales	f__Bacteroidaceae	g__Bacteroides	s__	0.00185823	0.00261136	0	0	0	0	0.000556294	0	0	0.000549831	0.00447056	0	0.000570324	0.000588149	0	0.0028224	0.00111711	0	0.00114789	0.000810366	0	0	0	0	0	0	0	0.00159861	0.00201035	0	0	0.000631277	0	0	0.000638619	0	0.00329741	0.00067088	0	0	0.00131588	0	0.00088862	0.00386548
p__Bacteroidetes	c__Bacteroidia	o__Bacteroidales	f__Bacteroidaceae	g__Bacteroides	s__	0.00185823	0.00130568	0	0	0	0	0	0	0	0	0	0	0	0	0	0	0.000558556	0	0	0	0	0	0	0	0	0	0	0	0	0	0	0	0	0	0	0	0	0	0	0	0	0	0	0
p__Firmicutes	c__Clostridia	o__Clostridiales	f__Ruminococcaceae			0.00185823	0.00065284	0	0	0.0126136	0	0.00778812	0.000543089	0	0.00219932	0.0012773	0	0	0	0	0	0.00670267	0	0	0	0	0	0	0	0	0	0	0	0	0	0	0	0	0	0	0	0	0	0	0	0	0	0	0
p__Firmicutes	c__Clostridia	o__Clostridiales	f__Ruminococcaceae			0.00185823	0.00195852	0	0	0.00114669	0	0.00333777	0.000543089	0	0.000549831	0	0	0	0	0	0	0	0	0	0	0	0	0	0	0	0	0	0	0	0	0	0	0	0	0	0	0	0	0	0	0	0	0	0
p__Firmicutes	c__Erysipelotrichi	o__Erysipelotrichales	f__Erysipelotrichaceae	g__	s__	0.00185823	0.00065284	0	0	0.00286673	0.000540707	0.00222518	0	0	0	0	0.000726327	0	0	0	0	0.000558556	0	0	0	0	0	0	0	0	0	0	0	0	0	0	0	0	0	0	0	0	0	0	0	0	0	0	0
						0.00185823	0.00130568	0.000548534	0	0.00172004	0	0.000556294	0.000543089	0.00363961	0.00109966	0.0012773	0.000726327	0.00114065	0.00176445	0	0.00225792	0.000558556	0.00131813	0.00114789	0.0024311	0.000509598	0.00141124	0.00143185	0.00245343	0.00241895	0.0013321	0.000564771	0.00053287	0.000670116	0.00184456	0.00151232	0.00126255	0.00250456	0.00109641	0.000638619	0.000711096	0.00131897	0.00134176	0.000654823	0.00131039	0	0.00374684	0.00177724	0
p__Firmicutes	c__Clostridia	o__Clostridiales	f__Lachnospiraceae			0.00185823	0.00456988	0	0	0	0	0	0	0	0	0	0	0	0	0	0	0	0	0	0	0	0	0	0	0	0	0	0	0	0	0	0	0	0	0	0	0	0	0	0	0	0	0	0
p__Firmicutes	c__Bacilli	o__Lactobacillales	f__Lactobacillaceae	g__Lactobacillus	s__ruminis	0.00185823	0	0	0.0126718	0.00229338	0.0118956	0.0111259	0	0.00606601	0.00549831	0.0012773	0.00944225	0.0022813	0.000588149	0.00518145	0	0.00726123	0.0158176	0.00229579	0	0.00611518	0.000705622	0	0.0380282	0.000604738	0.00466235	0.0203317	0	0	0.000614855	0	0	0.0156535	0.000548207	0.00127724	0.00284438	0.00131897	0	0.00130965	0.000655196	0	0.0160579	0.00177724	0.00128849
p__Firmicutes	c__Clostridia	o__Clostridiales	f__Lachnospiraceae			0.00185823	0	0	0	0	0	0	0	0	0	0	0	0	0	0	0	0	0	0	0	0	0	0	0	0	0	0	0	0	0	0	0	0	0	0	0	0	0	0	0	0	0	0	0
p__Bacteroidetes	c__Bacteroidia	o__Bacteroidales	f__Bacteroidaceae	g__Bacteroides		0.00185823	0.00261136	0.000548534	0	0	0	0	0	0	0	0	0	0	0	0	0.000564481	0.000558556	0	0.00114789	0	0	0	0	0	0.00241895	0.000666049	0	0.00053287	0.000670116	0	0	0	0	0.00164462	0.00191586	0	0.00131897	0.00067088	0	0.000655196	0	0	0	0
p__Firmicutes	c__Clostridia	o__Clostridiales	f__Lachnospiraceae			0.00185823	0	0	0	0	0	0	0	0	0	0	0	0	0	0	0	0	0	0	0	0	0	0	0	0	0	0	0	0	0	0	0	0	0	0	0	0	0	0	0	0	0	0	0
p__Firmicutes	c__Clostridia	o__Clostridiales	f__Lachnospiraceae			0.00185823	0.00195852	0	0	0	0	0	0	0	0	0	0	0	0.000588149	0	0	0	0	0	0	0	0	0	0	0.000604738	0	0	0	0	0	0	0	0	0.000548207	0	0	0	0	0	0	0	0	0	0
p__Firmicutes	c__Clostridia	o__Clostridiales	f__Lachnospiraceae	g__Blautia	s__	0.00185823	0.00522272	0	0	0	0	0	0	0	0	0	0	0	0	0	0	0	0	0	0	0	0	0	0	0	0	0	0	0	0	0	0	0	0	0	0	0	0	0	0	0	0	0	0
p__Firmicutes	c__Clostridia	o__Clostridiales	f__Lachnospiraceae	g__	s__	0.00185823	0	0	0	0	0	0	0	0	0	0.00894112	0	0.000570324	0.0023526	0	0.0530612	0.0245765	0	0	0	0	0	0	0	0.00907106	0.013987	0	0	0	0	0	0	0	0.00438565	0.00766342	0	0	0	0	0	0	0	0.00088862	0.00450973
p__Firmicutes	c__Clostridia	o__Clostridiales	f__Lachnospiraceae	g__Lachnospira	s__	0.00185823	0	0	0	0	0	0	0	0	0	0	0	0.000570324	0.000588149	0	0	0	0	0	0	0	0	0	0	0	0	0	0	0	0.000614855	0	0	0	0	0	0	0	0	0	0	0	0	0	0
p__Firmicutes	c__Clostridia	o__Clostridiales	f__Lachnospiraceae			0.00185823	0.00065284	0	0	0	0	0	0	0	0	0	0	0	0.000588149	0	0	0	0	0	0	0	0	0	0	0	0	0	0	0	0	0	0	0	0	0	0	0	0	0	0	0	0	0	0
p__Firmicutes	c__Clostridia	o__Clostridiales	f__Ruminococcaceae	g__	s__	0.00185823	0	0	0	0.000573345	0	0	0	0	0.000549831	0	0	0	0	0	0	0	0	0	0	0	0	0	0	0	0	0	0	0	0	0	0	0	0	0	0	0	0	0	0	0	0	0	0
p__Firmicutes	c__Clostridia	o__Clostridiales				0.00185823	0.00195852	0	0	0	0	0	0	0	0	0	0	0	0	0	0	0	0	0	0	0	0	0	0	0	0	0	0	0	0	0	0	0	0	0	0	0	0	0	0	0	0	0	0
p__Firmicutes	c__Clostridia	o__Clostridiales	f__Ruminococcaceae	g__Faecalibacterium	s__prausnitzii	0.00185823	0.00065284	0	0	0.000573345	0	0	0	0	0	0	0	0	0	0	0	0	0	0	0	0	0	0	0	0	0	0	0	0	0	0	0	0	0	0	0	0	0	0	0	0	0	0	0
p__Firmicutes	c__Clostridia	o__Clostridiales	f__	g__	s__	0.00185823	0.00261136	0	0	0.00286673	0	0.00222518	0.00706015	0	0.000549831	0	0	0	0.00294074	0	0.0028224	0.00446845	0	0	0	0.000509598	0.000705622	0	0	0	0	0	0	0	0	0	0	0	0	0	0	0	0	0.00523858	0	0	0	0	0
p__Firmicutes	c__Clostridia	o__Clostridiales	f__Lachnospiraceae	g__Blautia	s__	0.00185823	0.00065284	0	0	0.000573345	0.000540707	0	0	0.000606601	0	0	0	0	0.000588149	0	0	0	0	0	0	0	0	0	0	0	0	0	0	0	0	0	0	0	0.000548207	0	0	0	0	0	0	0	0	0	0
p__Bacteroidetes	c__Bacteroidia	o__Bacteroidales	f__Bacteroidaceae	g__Bacteroides	s__	0.00185823	0.0032642	0	0	0	0	0	0	0	0	0.000638651	0	0	0	0	0.000564481	0.000558556	0	0.00688737	0.0024311	0	0	0	0	0.00120948	0.000666049	0	0	0	0.000614855	0.00151232	0.00189383	0	0.000548207	0.00191586	0.00213329	0.00329741	0.00134176	0.00392894	0	0.00131588	0	0.00088862	0.00193274
p__Firmicutes	c__Clostridia	o__Clostridiales	f__Lachnospiraceae	g__	s__	0.00185823	0	0.000548534	0	0	0	0	0	0	0	0	0	0	0	0	0	0	0	0	0	0	0	0	0	0	0	0	0	0	0	0	0	0	0	0	0	0	0	0	0	0	0	0	0
p__Firmicutes	c__Clostridia	o__Clostridiales	f__Lachnospiraceae	g__Blautia	s__	0.00185823	0.00065284	0	0	0.000573345	0	0.00723182	0	0	0.00274916	0.0025546	0	0	0.000588149	0	0	0.00167567	0	0	0	0	0	0	0	0	0	0	0	0	0	0	0	0	0	0	0	0	0	0	0	0	0	0	0
p__Bacteroidetes	c__Bacteroidia	o__Bacteroidales	f__Bacteroidaceae	g__Bacteroides	s__	0.00185823	0.00065284	0	0	0	0	0	0.000543089	0	0	0.000638651	0	0.000570324	0.0011763	0	0	0	0	0	0	0	0	0	0	0	0	0	0	0	0	0	0	0	0.000548207	0	0	0	0	0.000654823	0	0	0	0	0
p__Bacteroidetes	c__Bacteroidia	o__Bacteroidales	f__Bacteroidaceae	g__Bacteroides	s__uniformis	0.00185823	0	0	0	0	0	0	0	0	0	0	0	0	0	0	0	0	0	0	0	0	0	0	0	0	0	0.000564771	0	0	0	0	0	0	0.000548207	0	0	0	0	0	0	0	0	0	0
p__Bacteroidetes	c__Bacteroidia	o__Bacteroidales	f__Bacteroidaceae	g__Bacteroides	s__	0.00185823	0.00130568	0	0	0	0	0	0	0	0	0	0	0	0	0	0	0	0	0	0	0	0	0	0	0	0	0	0	0	0	0	0	0	0	0	0	0	0	0	0	0	0	0	0
p__Firmicutes	c__Clostridia	o__Clostridiales	f__Ruminococcaceae	g__Faecalibacterium	s__prausnitzii	0.00185823	0.00130568	0	0	0.00172004	0	0.00890071	0.00597398	0	0.00494848	0	0.000726327	0.000570324	0	0	0.00169344	0	0	0.000573947	0	0	0	0	0	0	0	0	0	0	0	0	0	0	0	0	0	0	0	0	0	0	0	0	0
p__Firmicutes	c__Clostridia	o__Clostridiales	f__Ruminococcaceae	g__	s__	0.00185823	0.00065284	0	0	0.00172004	0	0	0	0	0	0.000638651	0	0	0	0	0.00112896	0.00167567	0	0	0	0	0	0	0	0	0	0	0	0	0	0	0	0	0	0	0	0	0	0	0	0	0	0	0
p__Firmicutes	c__Clostridia	o__Clostridiales	f__Ruminococcaceae	g__	s__	0.00185823	0.0032642	0	0	0	0	0	0	0	0	0	0	0	0	0	0	0	0	0	0	0	0	0	0	0	0	0	0	0	0	0	0	0	0	0	0	0	0	0	0	0	0	0	0
p__Bacteroidetes	c__Bacteroidia	o__Bacteroidales	f__Rikenellaceae	g__	s__	0.00185823	0	0	0	0	0	0	0	0	0	0	0	0	0	0	0	0	0	0	0	0	0	0	0	0	0	0	0	0	0	0	0	0	0	0	0	0	0	0	0	0	0	0	0
p__Bacteroidetes	c__Bacteroidia	o__Bacteroidales	f__Bacteroidaceae	g__Bacteroides	s__	0.00185823	0	0	0	0	0	0	0.000543089	0	0	0	0	0	0	0	0	0	0	0	0	0	0	0	0	0	0	0	0	0	0	0.000756161	0	0	0.000548207	0	0	0	0	0	0	0	0	0	0.000644247
p__Bacteroidetes	c__Bacteroidia	o__Bacteroidales	f__Bacteroidaceae	g__Bacteroides		0.00185823	0.00130568	0	0	0	0	0	0	0	0	0	0	0	0	0	0	0	0	0	0	0	0	0	0	0	0	0	0	0	0	0.000756161	0	0	0	0	0	0	0	0	0	0	0	0	0
p__Bacteroidetes	c__Bacteroidia	o__Bacteroidales	f__Bacteroidaceae	g__Bacteroides	s__	0.00185823	0.00195852	0	0	0	0	0	0	0.00788581	0	0.000638651	0.000726327	0	0.000588149	0	0	0	0	0	0	0	0	0	0	0	0	0	0	0	0	0	0	0	0	0	0	0	0	0	0	0	0	0	0
p__Bacteroidetes	c__Bacteroidia	o__Bacteroidales	f__Bacteroidaceae	g__Bacteroides	s__	0.00185823	0.00065284	0	0	0.00172004	0	0	0	0	0.000549831	0.0012773	0	0	0.000588149	0	0	0.00558556	0	0.000573947	0	0	0	0	0	0.00544264	0	0	0.00053287	0	0	0	0	0	0.00164462	0	0	0.00329741	0.00134176	0	0	0	0	0.00177724	0.000644247
p__Firmicutes	c__Clostridia	o__Clostridiales	f__Lachnospiraceae	g__	s__	0.00185823	0.00261136	0	0	0	0	0	0.00108618	0	0	0.000638651	0	0	0.00352889	0	0.000564481	0.00279278	0.000659065	0	0.000810366	0.00203839	0	0	0	0	0	0.00169431	0	0.00134023	0.00122971	0	0	0	0.000548207	0	0.00497767	0.00131897	0.00134176	0.00327412	0	0	0	0	0.000644247
p__Bacteroidetes	c__Bacteroidia	o__Bacteroidales	f__Rikenellaceae	g__	s__	0.00185823	0.00195852	0	0	0	0	0	0	0	0	0	0	0	0	0	0	0.00111711	0	0	0	0	0	0	0	0	0	0	0	0	0	0	0	0	0	0	0	0	0	0	0	0	0	0	0
p__Firmicutes	c__Clostridia	o__Clostridiales	f__Ruminococcaceae			0.00185823	0.00065284	0	0	0.00172004	0	0.00222518	0	0	0.00109966	0.0012773	0.000726327	0	0	0	0	0	0	0.000573947	0	0.000509598	0	0	0	0	0	0	0	0	0	0	0	0	0.00164462	0.000638619	0	0	0	0	0	0	0	0	0
						0.00185823	0.00130568	0.00219414	0.00181026	0.00344007	0.00432566	0.00778812	0.00706015	0.00606601	0.00549831	0.00383191	0.00508429	0.00399227	0.00646964	0.00388609	0.00338688	0.00223422	0.00461346	0.00401763	0.0072933	0.00713438	0.00352811	0.00501149	0.00674693	0.00362843	0.00333025	0.0039534	0.00266435	0.00469081	0.00430398	0.00302464	0.0056815	0.00125228	0.00383745	0.00510895	0.00568877	0.00527586	0.00469616	0.00458376	0.00655196	0.0046056	0.00267632	0.0044431	0.00450973
p__Bacteroidetes	c__Bacteroidia	o__Bacteroidales	f__Bacteroidaceae	g__Bacteroides	s__	0.00185823	0.00261136	0	0	0	0	0	0	0	0	0	0	0.000570324	0	0	0	0	0	0	0	0	0	0	0	0	0	0	0	0	0	0	0.000631277	0	0	0	0	0	0	0	0	0	0	0	0
p__Bacteroidetes	c__Bacteroidia	o__Bacteroidales	f__Bacteroidaceae	g__Bacteroides	s__	0.00185823	0.00130568	0	0.00060342	0	0	0	0	0	0	0	0	0	0	0	0.000564481	0	0	0.00172184	0	0	0	0.000715927	0	0.000604738	0	0	0	0	0	0.000756161	0	0	0.000548207	0	0.000711096	0	0.00067088	0.00261929	0.000655196	0.00263177	0	0	0.00128849
p__Bacteroidetes	c__Bacteroidia	o__Bacteroidales	f__Bacteroidaceae	g__Bacteroides	s__uniformis	0.00185823	0.00391704	0	0	0	0	0	0	0	0	0	0	0	0	0	0	0	0	0	0	0	0	0	0	0	0	0	0	0	0	0	0	0	0	0	0	0	0	0	0	0	0	0	0
p__Firmicutes	c__Clostridia	o__Clostridiales	f__Christensenellaceae	g__	s__	0.00185823	0.0032642	0	0	0	0	0	0	0	0	0.00894112	0	0	0.000588149	0	0	0.0167567	0	0	0	0	0	0	0	0	0	0	0	0	0	0	0.00126255	0	0	0	0	0	0	0	0	0.00131588	0	0	0
p__Firmicutes	c__Clostridia	o__Clostridiales	f__Ruminococcaceae	g__	s__	0.00185823	0.00130568	0	0	0.000573345	0	0.00389406	0.00271544	0	0.00109966	0.00383191	0.000726327	0.000570324	0	0	0	0.000558556	0	0	0	0	0	0	0	0	0	0	0	0	0	0	0	0	0	0	0	0	0	0	0	0	0	0	0
p__Firmicutes	c__Clostridia	o__Clostridiales	f__Ruminococcaceae	g__Faecalibacterium	s__prausnitzii	0.00185823	0.00065284	0	0	0.00401342	0	0	0.000543089	0	0	0	0	0	0	0	0	0	0	0	0	0	0	0	0	0	0	0	0	0	0	0	0	0	0	0	0	0	0	0	0	0	0	0	0
p__Firmicutes	c__Clostridia	o__Clostridiales	f__Ruminococcaceae	g__Faecalibacterium	s__prausnitzii	0.00185823	0.00130568	0	0	0	0	0.000556294	0	0	0	0	0	0	0	0	0	0	0	0	0	0	0	0	0	0	0	0	0	0	0	0	0	0	0	0	0	0	0	0	0	0	0	0	0
p__Bacteroidetes	c__Bacteroidia	o__Bacteroidales	f__Bacteroidaceae	g__Bacteroides	s__	0.00185823	0	0	0	0	0	0	0	0	0	0	0	0	0	0	0	0	0	0	0	0	0	0	0	0	0	0	0	0	0	0	0	0	0	0	0	0	0	0	0	0	0	0	0
p__Firmicutes	c__Clostridia	o__Clostridiales	f__Lachnospiraceae			0.00185823	0.00195852	0	0	0	0	0	0	0	0	0	0.00581062	0	0.0011763	0	0.00169344	0.00111711	0	0	0	0.0173263	0	0.000715927	0	0	0	0	0	0	0.00245942	0	0	0	0	0.00127724	0.00497767	0.00263793	0.00201264	0.00654823	0.00262079	0	0	0	0.000644247
p__Bacteroidetes	c__Bacteroidia	o__Bacteroidales	f__Bacteroidaceae	g__Bacteroides	s__	0.00185823	0.00391704	0	0	0.000573345	0	0	0	0	0	0.0025546	0	0.00114065	0.000588149	0	0.00169344	0.000558556	0	0.00114789	0	0	0	0	0	0	0	0	0.00159861	0.00134023	0	0.000756161	0	0	0.00109641	0.00127724	0	0	0	0	0	0	0	0	0.000644247
						0.00185823	0.00130568	0.00219414	0.00362052	0.00114669	0.00162212	0.00333777	0.00217235	0.00303301	0.00274916	0.00319326	0.000726327	0.000570324	0.00470519	0.00129536	0.00338688	0.00279278	0.00593159	0.000573947	0.00162073	0.00152879	0.00493935	0.000715927	0.00552022	0.00181421	0.00199815	0.00282385	0.00213148	0.00268046	0.00122971	0.00302464	0.00189383	0.00250456	0.00219283	0.00127724	0.00497767	0.00329741	0.00268352	0.000654823	0.00196559	0.00328971	0.000535263	0.00177724	0.00450973
						0.00185823	0.00195852	0.00438827	0.00241368	0.00114669	0.00162212	0.00222518	0.00217235	0.00303301	0.00109966	0.0012773	0.00145265	0.000570324	0.000588149	0	0.00112896	0.00167567	0.00263626	0.00172184	0.00162073	0.00152879	0.00352811	0.000715927	0.00184007	0.00302369	0.000666049	0.00112954	0.00106574	0	0.00122971	0.00151232	0.00315639	0.00250456	0.000548207	0.00255447	0.00355548	0.00263793	0.00268352	0.00261929	0.00196559	0.0046056	0.00107053	0.00177724	0.00450973
p__Bacteroidetes	c__Bacteroidia	o__Bacteroidales	f__Bacteroidaceae	g__Bacteroides	s__	0.00185823	0	0	0	0	0	0	0	0	0	0	0	0	0	0	0	0	0	0.00459158	0.000810366	0	0.000705622	0.00143185	0	0.00120948	0.000666049	0	0	0	0.00122971	0	0.00189383	0	0.00109641	0.000638619	0.00142219	0.00131897	0.00067088	0.00261929	0	0.000657942	0	0	0.000644247
p__Firmicutes	c__Clostridia	o__Clostridiales	f__Ruminococcaceae	g__Faecalibacterium	s__prausnitzii	0.00185823	0	0	0	0	0	0	0	0	0.00109966	0	0	0	0	0	0	0.00167567	0	0	0	0	0	0	0	0	0	0	0	0	0	0	0	0	0	0	0	0	0	0	0	0	0	0	0
						0.00185823	0.00195852	0.000548534	0.00181026	0.00114669	0	0.000556294	0.00108618	0.000606601	0	0.000638651	0.000726327	0.00114065	0.0011763	0	0.00169344	0.000558556	0.000659065	0.00114789	0	0.0010192	0	0	0.00184007	0.00120948	0.000666049	0	0.00053287	0.00134023	0.000614855	0.00151232	0.00126255	0.00250456	0.00219283	0	0.00142219	0	0	0	0.00131039	0.00131588	0.00107053	0	0
p__Firmicutes	c__Clostridia	o__Clostridiales	f__Lachnospiraceae	g__	s__	0.00185823	0.00065284	0	0	0	0	0	0	0	0	0	0	0	0	0	0	0	0	0	0	0	0	0	0	0	0	0	0	0	0	0	0	0	0	0	0	0	0	0	0	0	0	0	0
p__Firmicutes	c__Clostridia	o__Clostridiales	f__Lachnospiraceae	g__	s__	0.00185823	0	0	0	0	0	0	0	0	0	0	0	0	0	0	0	0	0	0	0	0	0	0	0	0	0	0	0	0	0	0	0	0	0	0	0	0	0	0	0	0	0	0	0
p__Bacteroidetes	c__Bacteroidia	o__Bacteroidales	f__Bacteroidaceae	g__Bacteroides	s__	0.00185823	0.00391704	0	0.00181026	0.000573345	0	0	0	0	0	0	0	0.000570324	0.000588149	0	0	0	0	0	0	0	0	0	0	0	0	0	0	0	0	0	0	0	0	0	0	0	0	0	0	0	0	0	0
p__Firmicutes	c__Clostridia	o__Clostridiales	f__Lachnospiraceae	g__Blautia	s__	0.00185823	0.00065284	0	0	0.000573345	0	0	0.000543089	0	0.000549831	0	0	0.000570324	0	0	0	0	0	0.000573947	0	0	0	0	0	0	0	0	0	0	0	0	0	0	0.000548207	0.000638619	0	0	0	0	0	0	0	0	0
p__Bacteroidetes	c__Bacteroidia	o__Bacteroidales	f__Bacteroidaceae	g__Bacteroides	s__	0.00185823	0	0	0.00060342	0	0	0	0	0	0	0	0	0.000570324	0	0	0.000564481	0.00111711	0	0	0	0	0	0.000715927	0	0.000604738	0	0	0	0	0	0	0	0	0	0	0	0	0.00134176	0	0	0	0	0.00088862	0.000644247
p__Bacteroidetes	c__Bacteroidia	o__Bacteroidales	f__Bacteroidaceae	g__Bacteroides	s__	0.00185823	0.0032642	0	0	0	0	0	0	0	0	0	0	0	0	0	0	0	0	0	0	0	0	0	0	0	0	0	0	0	0	0	0	0	0.000548207	0.00127724	0	0	0	0	0	0	0	0	0.000644247
						0.00185823	0.00391704	0.00329121	0.00241368	0.00286673	0.00216283	0.00333777	0.00380162	0.00485281	0.00384882	0.0012773	0.00435796	0.00342194	0.00176445	0.00388609	0.00225792	0.00390989	0.0019772	0.00286974	0.00405183	0.00254799	0.00352811	0.00214778	0.00184007	0.00241895	0.00466235	0	0.00213148	0	0.00184456	0.00151232	0	0.00438297	0.00164462	0.00510895	0.00355548	0.00263793	0.00134176	0.00261929	0.00262079	0.00526354	0.00160579	0.00088862	0.000644247
p__Firmicutes	c__Clostridia	o__Clostridiales	f__Lachnospiraceae	g__Blautia	s__	0.00185823	0.00522272	0	0	0	0	0	0	0.000606601	0.000549831	0	0	0.000570324	0	0	0	0.00111711	0	0	0	0	0	0	0	0	0	0	0	0	0	0	0	0	0	0.00191586	0	0	0	0	0	0	0	0	0.000644247
p__Firmicutes	c__Clostridia	o__Clostridiales	f__Ruminococcaceae	g__	s__	0.00185823	0	0	0	0.00114669	0	0.00556294	0.00325853	0	0.00329899	0.0012773	0.000726327	0	0	0	0.000564481	0.000558556	0	0.000573947	0	0.000509598	0	0	0	0	0	0	0	0	0	0	0	0	0	0	0	0	0	0	0	0	0	0	0
p__Bacteroidetes	c__Bacteroidia	o__Bacteroidales	f__Bacteroidaceae	g__Bacteroides	s__	0.00185823	0	0	0	0	0	0	0	0	0	0	0	0	0	0	0	0	0	0	0	0	0	0	0	0	0	0	0	0	0	0.000756161	0	0	0	0	0	0	0	0	0	0	0	0	0
						0.00185823	0.00130568	0.00219414	0.00120684	0.00172004	0.00162212	0.00111259	0.00108618	0.000606601	0.00219932	0.0012773	0.000726327	0.00171097	0.000588149	0.00129536	0.00112896	0.00111711	0.0019772	0	0.0024311	0.000509598	0.00141124	0.00214778	0.00184007	0.00181421	0.000666049	0.00112954	0.00053287	0.00134023	0.000614855	0.00226848	0.000631277	0.000626139	0.00164462	0	0.00213329	0.00131897	0.00134176	0.00261929	0.00196559	0.00263177	0.000535263	0.00177724	0.00128849
p__Firmicutes	c__Clostridia	o__Clostridiales	f__Lachnospiraceae			0.00185823	0	0	0	0	0	0	0	0	0	0	0	0	0.00882223	0	0	0	0	0	0	0	0	0	0	0	0	0	0	0	0	0	0	0	0	0	0	0	0	0	0	0	0	0	0
p__Firmicutes	c__Clostridia	o__Clostridiales	f__Veillonellaceae	g__Phascolarctobacterium	s__	0.00185823	0	0	0	0.00114669	0	0.000556294	0	0	0	0	0	0	0	0	0.00112896	0.00223422	0.000659065	0	0	0.000509598	0	0	0	0	0	0	0	0	0	0	0	0	0	0	0.000711096	0	0	0.000654823	0	0	0	0	0
p__Firmicutes	c__Clostridia	o__Clostridiales	f__	g__	s__	0.00185823	0	0	0	0.000573345	0	0	0	0	0	0	0	0	0	0	0	0	0	0	0	0	0	0	0	0	0	0	0	0	0	0	0	0	0	0	0	0	0	0	0	0	0	0	0
p__Firmicutes	c__Clostridia	o__Clostridiales	f__Lachnospiraceae	g__	s__	0.00185823	0	0	0	0	0	0	0	0	0	0.00191595	0	0	0	0	0	0.00446845	0	0	0	0	0	0	0	0	0	0	0	0	0	0	0	0	0.00548207	0.00255447	0	0	0	0	0	0	0	0	0
p__Firmicutes	c__Clostridia	o__Clostridiales	f__Lachnospiraceae	g__Lachnospira	s__	0.00185823	0.00195852	0	0	0.00114669	0	0	0	0	0	0	0.000726327	0.000570324	0.00294074	0	0	0.00167567	0	0	0	0	0	0	0	0	0	0	0	0	0	0	0	0	0	0	0	0	0	0	0	0	0	0	0
p__Bacteroidetes	c__Bacteroidia	o__Bacteroidales	f__Bacteroidaceae	g__Bacteroides	s__	0.00185823	0.00522272	0	0	0	0	0	0	0	0	0	0	0	0	0	0	0	0	0	0	0	0	0	0	0	0	0	0	0	0	0.000756161	0	0	0	0	0	0	0	0	0	0	0	0	0
p__Firmicutes	c__Clostridia	o__Clostridiales	f__Ruminococcaceae	g__Faecalibacterium	s__prausnitzii	0.00185823	0.00065284	0	0	0	0	0	0	0	0	0.000638651	0	0	0	0	0.00395136	0.00111711	0	0	0	0	0	0	0	0	0	0	0	0	0	0	0	0	0	0	0	0	0	0	0	0	0	0	0
p__Bacteroidetes	c__Bacteroidia	o__Bacteroidales	f__Bacteroidaceae	g__Bacteroides	s__	0.00185823	0	0	0	0	0	0	0	0	0	0	0	0	0	0	0	0	0	0.00114789	0	0	0	0.000715927	0	0	0	0	0	0	0	0	0.000631277	0	0	0.000638619	0	0	0	0	0	0	0	0	0.000644247
p__Bacteroidetes	c__Bacteroidia	o__Bacteroidales	f__Bacteroidaceae	g__Bacteroides	s__	0.00185823	0	0	0	0	0	0	0	0	0	0	0	0	0	0	0.000564481	0	0	0	0.000810366	0	0	0	0	0.00181421	0.0013321	0	0.00319722	0.00201035	0	0	0	0	0.00219283	0.00383171	0	0.00131897	0	0	0	0.000657942	0	0.0044431	0.00450973
p__Bacteroidetes	c__Bacteroidia	o__Bacteroidales	f__Rikenellaceae	g__	s__	0.00185823	0.00261136	0	0	0	0.000540707	0	0	0	0	0	0	0	0	0	0.000564481	0	0	0	0	0	0	0	0	0	0	0	0	0	0	0	0	0	0	0	0	0	0	0	0	0	0	0.00088862	0
p__Firmicutes	c__Clostridia	o__Clostridiales				0.00185823	0	0	0	0	0	0	0	0	0	0	0	0	0	0	0	0	0	0	0	0	0	0	0	0	0	0	0	0	0	0	0	0	0	0	0	0	0	0	0	0	0	0	0
						0.00185823	0	0.00383974	0.0030171	0.00229338	0.00216283	0.00500665	0.00380162	0.00606601	0	0.000638651	0.00217898	0.00285162	0.00470519	0.00388609	0.00395136	0.00223422	0.00395439	0.00286974	0.000810366	0.00203839	0.00705622	0.00572742	0.00368015	0.00120948	0.0026642	0.00225908	0.00319722	0.00268046	0.00122971	0.00604929	0.00252511	0.00125228	0.00548207	0.00447033	0.00639986	0.00197845	0.00268352	0.00392894	0.00131039	0.0046056	0.00749368	0.00266586	0.00193274
p__Bacteroidetes	c__Bacteroidia	o__Bacteroidales	f__Porphyromonadaceae	g__Parabacteroides	s__distasonis	0.00185823	0	0	0	0	0	0	0	0	0	0.00383191	0	0	0.000588149	0	0	0	0.00263626	0.00114789	0.000810366	0.000509598	0	0	0	0.000604738	0	0.0276738	0.00692731	0.00268046	0.00245942	0	0	0	0.000548207	0.00191586	0.00782206	0.0316552	0.0161011	0.00458376	0.00196559	0.000657942	0.000535263	0.00088862	0
						0.00123882	0.00065284	0.000548534	0	0.000573345	0.000540707	0.00278147	0	0	0.000549831	0.0012773	0	0.00171097	0.000588149	0	0.000564481	0.00167567	0	0	0	0.00152879	0.00282249	0.00286371	0.00122672	0.000604738	0.0013321	0.000564771	0.00106574	0.00134023	0.00122971	0	0.00189383	0	0.00109641	0.00127724	0.00284438	0.000659483	0.00134176	0.000654823	0.00131039	0.00197383	0.00214105	0.00088862	0.00193274
p__Bacteroidetes	c__Bacteroidia	o__Bacteroidales	f__Bacteroidaceae	g__Bacteroides	s__	0.00123882	0.00065284	0	0	0	0	0	0	0	0	0	0	0	0	0	0	0	0	0.000573947	0	0	0	0.00143185	0	0	0	0	0	0	0	0	0	0	0	0	0.000711096	0	0	0	0.000655196	0	0	0	0
p__Bacteroidetes	c__Bacteroidia	o__Bacteroidales	f__Rikenellaceae	g__	s__	0.00123882	0.00065284	0	0	0	0	0	0	0	0	0	0	0	0	0	0	0	0	0	0	0	0	0	0	0	0	0	0	0	0	0	0	0	0	0	0	0	0	0	0	0	0	0	0
p__Firmicutes	c__Clostridia	o__Clostridiales	f__Lachnospiraceae	g__Coprococcus	s__	0.00123882	0.00130568	0	0	0.00172004	0	0	0.000543089	0	0	0.00702516	0	0	0.0152919	0	0.00338688	0.0134053	0.00395439	0.00459158	0.000810366	0.0560558	0.00282249	0.000715927	0	0.00120948	0	0.00112954	0.00106574	0.000670116	0.00307427	0	0.000631277	0	0.00383745	0.00255447	0.00426658	0.00131897	0	0.0281574	0	0	0	0.0044431	0.000644247
p__Bacteroidetes	c__Bacteroidia	o__Bacteroidales	f__Bacteroidaceae	g__Bacteroides	s__	0.00123882	0	0	0	0	0	0	0	0	0	0	0	0	0	0	0	0	0	0	0	0	0	0	0	0	0	0	0	0	0	0	0	0	0	0	0	0	0	0	0	0	0	0	0
p__Firmicutes	c__Clostridia	o__Clostridiales	f__Lachnospiraceae	g__	s__	0.00123882	0	0	0	0	0	0	0	0	0	0	0	0	0	0	0	0	0	0	0	0	0	0	0	0	0	0	0	0	0	0	0	0	0	0	0	0	0	0	0	0	0	0	0
						0.00123882	0.00195852	0	0	0	0.000540707	0.000556294	0	0.000606601	0	0.0012773	0.00145265	0.00114065	0	0	0	0.00111711	0	0.000573947	0	0.000509598	0.000705622	0	0.000613358	0.00181421	0.000666049	0	0.00053287	0.000670116	0.000614855	0.000756161	0.000631277	0.000626139	0	0	0.000711096	0.00131897	0	0	0	0.000657942	0.00160579	0	0
p__Firmicutes	c__Clostridia	o__Clostridiales	f__Ruminococcaceae	g__Oscillospira	s__	0.00123882	0.00065284	0	0	0	0	0	0	0	0	0	0	0	0	0	0	0	0	0	0	0	0	0	0	0	0	0	0	0	0	0	0	0	0	0	0	0	0	0	0	0	0	0	0
p__Bacteroidetes	c__Bacteroidia	o__Bacteroidales	f__Bacteroidaceae	g__Bacteroides	s__	0.00123882	0.00195852	0	0.00060342	0.00229338	0	0	0	0	0.0131959	0.0268233	0.000726327	0.00570324	0.00529334	0	0.000564481	0.025135	0	0.00344368	0	0	0	0	0	0.00786159	0	0	0.0106574	0.00201035	0	0	0	0	0.00328924	0.00191586	0	0.020444	0.00469616	0	0.00131039	0	0	0.0142179	0.00128849
p__Bacteroidetes	c__Bacteroidia	o__Bacteroidales	f__Bacteroidaceae	g__Bacteroides		0.00123882	0.00130568	0	0	0	0	0	0	0	0	0	0	0	0	0	0	0.000558556	0	0	0	0	0	0	0	0	0	0	0	0	0	0	0	0	0	0	0	0	0	0	0	0	0	0	0
p__Firmicutes	c__Clostridia	o__Clostridiales	f__Lachnospiraceae	g__Roseburia	s__	0.00123882	0.00065284	0	0	0	0	0	0	0	0	0	0	0	0	0	0	0	0	0	0	0	0	0	0	0	0	0	0	0	0	0	0	0	0	0	0	0	0	0	0	0	0	0	0
p__Bacteroidetes	c__Bacteroidia	o__Bacteroidales	f__Bacteroidaceae	g__Bacteroides	s__uniformis	0.00123882	0.00065284	0	0.00060342	0	0	0	0	0	0	0.000638651	0	0	0	0	0	0.000558556	0	0	0	0	0	0	0	0	0	0	0	0	0	0	0	0	0	0	0	0	0	0	0	0	0	0.00088862	0
p__Firmicutes	c__Clostridia	o__Clostridiales	f__Ruminococcaceae	g__	s__	0.00123882	0.00261136	0	0	0.00172004	0	0.000556294	0.000543089	0	0	0	0	0	0.000588149	0	0	0	0	0	0	0	0	0	0	0	0	0	0	0	0	0	0	0	0	0	0	0	0	0	0	0	0	0	0
p__Firmicutes	c__Clostridia	o__Clostridiales	f__Ruminococcaceae	g__Faecalibacterium	s__prausnitzii	0.00123882	0	0	0	0	0	0.000556294	0.000543089	0	0	0	0	0	0	0	0.000564481	0	0	0	0	0	0	0	0	0	0	0	0	0	0	0	0	0	0	0	0	0	0	0	0	0	0	0	0
p__Bacteroidetes	c__Bacteroidia	o__Bacteroidales	f__Bacteroidaceae	g__Bacteroides	s__	0.00123882	0.00065284	0	0	0	0	0	0	0	0	0	0	0	0	0	0	0	0.00988598	0.00114789	0	0	0	0.000715927	0	0	0	0.0129897	0.00159861	0.000670116	0	0	0	0	0.000548207	0	0.0170663	0.000659483	0	0.00130965	0	0	0	0.0151065	0.00837521
p__Firmicutes	c__Clostridia	o__Clostridiales	f__Ruminococcaceae	g__	s__	0.00123882	0.00065284	0	0	0	0	0	0	0	0	0	0	0	0	0	0	0	0	0	0	0	0	0	0	0	0	0	0	0	0	0	0	0	0	0	0	0	0	0	0	0	0	0	0
p__Bacteroidetes	c__Bacteroidia	o__Bacteroidales	f__Bacteroidaceae	g__Bacteroides	s__	0.00123882	0.00522272	0	0.00120684	0.000573345	0	0	0	0	0	0.000638651	0	0	0	0	0	0.000558556	0	0	0	0	0	0	0	0	0	0	0	0	0	0	0	0	0	0	0	0	0.00067088	0	0	0	0	0	0
p__Firmicutes	c__Clostridia	o__Clostridiales				0.00123882	0.00065284	0	0	0.00114669	0	0	0.000543089	0	0	0	0	0	0	0	0.00225792	0.00167567	0	0	0	0	0	0	0	0	0	0	0	0	0	0	0	0	0	0	0	0	0	0	0	0	0	0	0
p__Firmicutes	c__Clostridia	o__Clostridiales	f__Lachnospiraceae	g__	s__	0.00123882	0.00065284	0	0	0	0	0	0	0	0	0	0	0	0	0	0	0	0	0	0	0	0	0	0	0	0	0	0	0	0	0	0	0	0	0	0	0	0	0	0	0	0	0	0
p__Bacteroidetes	c__Bacteroidia	o__Bacteroidales	f__Bacteroidaceae	g__Bacteroides	s__	0.00123882	0	0	0	0	0	0	0	0	0	0	0	0	0	0	0	0	0	0.00114789	0	0	0	0	0	0	0	0	0	0	0	0.000756161	0	0	0	0	0	0	0	0.00130965	0	0	0	0	0
						0.00123882	0.0032642	0.00438827	0.00362052	0.00516011	0.00324424	0.00389406	0.00271544	0.00606601	0.00329899	0.00447056	0.00363164	0.00456259	0.00176445	0.00712449	0.00169344	0.00614412	0.00527252	0.00344368	0.00162073	0.00152879	0.00493935	0.00715927	0.00306679	0.00362843	0.00333025	0.0039534	0.00373009	0.00134023	0.00245942	0.00680545	0.00315639	0.00313069	0.00274103	0.00383171	0.00924425	0.00461638	0.00201264	0.00130965	0.00524157	0.00657942	0.00107053	0.00533172	0.00773096
p__Firmicutes	c__Clostridia	o__Clostridiales	f__Lachnospiraceae			0.00123882	0.00130568	0	0	0	0	0	0	0	0	0	0	0	0	0	0.000564481	0	0.000659065	0	0	0.000509598	0	0	0	0	0	0	0	0	0	0	0	0	0	0	0	0	0	0	0	0	0	0	0
						0.00123882	0.00195852	0.00438827	0.00241368	0.00229338	0.00270354	0.00500665	0.00597398	0.00363961	0.00329899	0.00191595	0.00290531	0.00399227	0.0023526	0.00259072	0.0028224	0.00223422	0.00395439	0.00172184	0.00162073	0.00509598	0.00141124	0.00572742	0.00122672	0.00604738	0.000666049	0.00282385	0.00053287	0.00201035	0.00245942	0.0037808	0.00315639	0.00375683	0.00328924	0.00191586	0.00711096	0.00329741	0.00201264	0.00523858	0.00131039	0.00263177	0.00160579	0.00266586	0.00257699
p__Firmicutes	c__Clostridia	o__Clostridiales	f__Lachnospiraceae	g__	s__	0.00123882	0.00130568	0	0	0	0	0	0	0	0	0	0	0	0	0	0	0	0	0	0	0	0	0	0	0	0.000666049	0	0	0	0	0	0	0	0	0	0	0	0	0	0	0	0	0	0.000644247
						0.00123882	0	0.00219414	0.00060342	0.000573345	0.00108141	0.00111259	0	0	0.00109966	0.000638651	0	0	0.000588149	0	0.00169344	0	0	0.00114789	0.00162073	0	0	0.000715927	0.000613358	0	0.000666049	0.000564771	0	0.000670116	0	0	0.00189383	0.00250456	0	0.00127724	0.00213329	0.000659483	0	0.000654823	0	0.000657942	0.00160579	0	0.000644247
p__Bacteroidetes	c__Bacteroidia	o__Bacteroidales	f__Bacteroidaceae	g__Bacteroides	s__	0.00123882	0.00130568	0	0	0.000573345	0	0	0	0	0	0.0012773	0	0	0.0023526	0	0.00112896	0.00111711	0	0	0	0	0	0	0	0	0.000666049	0	0	0	0	0	0	0	0.00109641	0.00127724	0	0	0.00067088	0	0.000655196	0.000657942	0	0	0
p__Firmicutes	c__Clostridia	o__Clostridiales	f__Lachnospiraceae	g__	s__	0.00123882	0	0	0	0	0	0	0	0	0	0	0	0	0	0	0	0	0	0	0	0	0	0	0	0	0	0	0	0	0	0	0	0	0	0	0	0	0	0	0	0	0	0	0
p__Firmicutes	c__Clostridia	o__Clostridiales	f__Ruminococcaceae	g__Oscillospira	s__	0.00123882	0	0	0	0	0	0	0	0	0	0	0	0	0	0	0	0	0	0	0	0	0	0	0	0	0	0	0	0	0	0	0	0	0	0	0	0	0	0	0	0	0	0	0
						0.00123882	0.0065284	0.00383974	0.00362052	0.00286673	0.00432566	0.00278147	0.00380162	0.00424621	0.00329899	0.00383191	0.00290531	0.00285162	0.00470519	0.00194304	0.00169344	0.00335134	0.00395439	0.00229579	0.00162073	0.00407679	0.00352811	0.00357964	0.00306679	0.00181421	0.0026642	0.00225908	0.00266435	0.00134023	0.00245942	0.00226848	0.00946916	0.00438297	0.00164462	0.00191586	0.00355548	0.00329741	0.0033544	0.00130965	0.00524157	0.00526354	0.00321158	0.00266586	0.00450973
p__Bacteroidetes	c__Bacteroidia	o__Bacteroidales	f__Bacteroidaceae	g__Bacteroides	s__uniformis	0.00123882	0.00391704	0	0.00060342	0	0	0	0	0	0	0.000638651	0	0	0.000588149	0	0	0.000558556	0	0	0	0	0	0	0	0	0	0	0.00106574	0.000670116	0	0	0	0	0	0	0	0	0.00067088	0	0	0.000657942	0	0	0.000644247
p__Firmicutes	c__Clostridia	o__Clostridiales	f__Lachnospiraceae	g__	s__	0.00123882	0	0	0	0	0	0	0	0	0	0	0	0	0	0	0	0	0	0	0	0	0	0	0	0	0	0	0	0	0	0	0	0	0	0	0	0	0	0	0	0	0	0	0
p__Firmicutes	c__Clostridia	o__Clostridiales	f__Lachnospiraceae	g__	s__	0.00123882	0.00065284	0	0	0.00114669	0	0	0	0	0	0	0	0	0	0	0	0	0	0	0	0	0	0	0	0	0	0	0	0	0	0	0	0	0	0	0	0	0	0	0	0	0	0	0
p__Bacteroidetes	c__Bacteroidia	o__Bacteroidales	f__Bacteroidaceae	g__Bacteroides	s__	0.00123882	0	0	0	0	0	0	0	0	0	0.000638651	0	0	0	0	0	0	0	0	0	0.000509598	0	0	0	0.000604738	0.0013321	0.00112954	0.00106574	0.00201035	0.00122971	0	0	0	0.00274103	0.00127724	0	0.00197845	0.00067088	0.000654823	0	0	0.000535263	0.00177724	0.000644247
p__Firmicutes	c__Clostridia	o__Clostridiales	f__Lachnospiraceae	g__Roseburia	s__	0.00123882	0	0	0	0	0	0	0	0	0	0	0	0	0	0	0	0	0	0	0	0	0	0	0	0	0	0	0	0	0	0	0	0	0	0	0	0	0	0	0	0	0	0	0
						0.00123882	0.00130568	0	0	0	0	0	0	0	0	0	0	0	0	0	0	0	0	0	0	0	0	0	0	0	0	0	0	0	0	0	0	0	0	0	0	0	0	0	0	0	0	0	0
p__Firmicutes	c__Clostridia	o__Clostridiales	f__Lachnospiraceae	g__Blautia	s__	0.00123882	0	0	0	0	0	0	0	0	0	0	0	0	0	0	0	0	0	0	0	0	0	0	0	0	0	0	0	0	0	0	0	0	0	0	0	0	0	0	0	0	0	0	0
p__Bacteroidetes	c__Bacteroidia	o__Bacteroidales	f__Bacteroidaceae	g__Bacteroides	s__	0.00123882	0	0	0	0	0	0	0	0	0	0.000638651	0.00145265	0	0	0	0	0	0.0019772	0	0	0.000509598	0	0	0	0	0.000666049	0	0.00053287	0.000670116	0	0	0	0	0	0.00191586	0	0.00131897	0	0	0.000655196	0	0	0	0.000644247
p__Bacteroidetes	c__Bacteroidia	o__Bacteroidales	f__Bacteroidaceae	g__Bacteroides	s__	0.00123882	0.00130568	0	0	0	0	0	0	0	0	0	0	0	0	0	0	0	0	0	0	0	0	0	0	0	0	0	0	0	0	0	0	0	0	0	0	0	0	0	0	0	0	0	0
p__Firmicutes	c__Clostridia	o__Clostridiales	f__Lachnospiraceae	g__	s__	0.00123882	0	0	0	0	0	0	0	0	0	0	0	0	0	0	0	0	0	0	0	0	0	0	0	0.000604738	0	0	0	0	0	0	0	0	0.000548207	0	0	0	0	0	0	0	0	0	0.000644247
p__Bacteroidetes	c__Bacteroidia	o__Bacteroidales	f__Bacteroidaceae	g__Bacteroides	s__	0.00123882	0.00130568	0	0	0	0	0	0	0	0	0	0	0	0	0	0	0	0	0	0	0	0	0	0	0	0	0	0	0	0	0	0	0	0	0	0	0	0	0	0	0	0	0	0
p__Bacteroidetes	c__Bacteroidia	o__Bacteroidales	f__Bacteroidaceae	g__Bacteroides	s__	0.00123882	0	0	0.00181026	0.00114669	0	0	0	0	0.00604814	0.0185209	0	0.00342194	0.00588149	0	0.00112896	0.00781979	0	0.00516553	0.000810366	0	0.000705622	0.00143185	0	0	0	0.000564771	0.00692731	0.00402069	0	0.000756161	0.000631277	0	0.00219283	0.00255447	0.00213329	0.00923276	0.00469616	0.000654823	0.000655196	0	0	0.00622034	0.00322123
p__Firmicutes	c__Clostridia	o__Clostridiales	f__Ruminococcaceae	g__Faecalibacterium	s__prausnitzii	0.00123882	0.00065284	0	0	0	0	0	0	0	0	0	0	0	0	0	0	0	0	0	0	0	0	0	0	0	0	0	0	0	0	0	0	0	0	0	0	0	0	0	0	0	0	0	0
p__Firmicutes	c__Clostridia	o__Clostridiales	f__Ruminococcaceae	g__Oscillospira	s__	0.00123882	0.00130568	0	0	0.0108936	0	0.00222518	0.0146634	0	0	0.00510921	0	0	0.00411704	0	0.0163699	0.0128468	0	0	0.000810366	0	0.000705622	0.00286371	0	0	0.000666049	0	0	0.000670116	0	0.000756161	0.00631277	0.000626139	0	0	0	0	0.00067088	0	0	0.00197383	0	0	0
p__Bacteroidetes	c__Bacteroidia	o__Bacteroidales	f__Bacteroidaceae	g__Bacteroides	s__	0.00123882	0	0	0	0	0	0	0	0	0	0	0	0	0	0	0	0	0	0	0	0	0	0	0	0	0	0	0	0	0	0	0	0	0	0	0	0	0	0	0	0	0	0	0
p__Firmicutes	c__Clostridia	o__Clostridiales	f__	g__	s__	0.00123882	0	0	0	0	0	0	0	0	0	0.00191595	0	0	0	0	0	0.000558556	0	0	0.000810366	0	0	0	0	0.000604738	0	0	0	0.000670116	0	0	0	0	0	0	0	0.000659483	0	0	0	0	0	0	0
						0.00123882	0.00195852	0.00219414	0.0030171	0.00172004	0.00108141	0.00111259	0.00380162	0.00606601	0.00219932	0.00191595	0.000726327	0.00171097	0.00176445	0.00129536	0.00169344	0.00111711	0.00461346	0.00286974	0.0024311	0.00254799	0.00282249	0	0.0042935	0.000604738	0.00199815	0.00112954	0.00053287	0.00335058	0.00184456	0.00226848	0.00126255	0.00500911	0.00164462	0.00127724	0.00426658	0.00197845	0.00067088	0.000654823	0.00196559	0.0046056	0.00160579	0.00088862	0.00386548
p__Bacteroidetes	c__Bacteroidia	o__Bacteroidales	f__Bacteroidaceae	g__Bacteroides	s__	0.00123882	0.00065284	0	0	0	0	0	0	0	0	0	0	0	0.0011763	0	0	0	0	0	0	0	0	0	0	0	0	0	0.00053287	0	0	0	0	0	0	0	0	0	0	0	0	0	0	0	0
p__Firmicutes	c__Clostridia	o__Clostridiales	f__Ruminococcaceae			0.00123882	0	0	0	0.000573345	0	0	0	0	0	0	0	0	0	0	0	0.000558556	0	0	0	0	0	0	0	0	0	0	0	0	0	0	0	0	0	0	0	0	0	0	0	0	0	0	0
p__Firmicutes	c__Clostridia	o__Clostridiales	f__Ruminococcaceae	g__Faecalibacterium	s__prausnitzii	0.00123882	0	0	0	0	0	0	0	0	0	0	0	0	0	0	0	0	0	0	0	0	0	0	0	0	0	0	0	0	0	0	0	0	0	0	0	0	0	0	0	0	0	0	0
p__Firmicutes	c__Clostridia	o__Clostridiales	f__Lachnospiraceae	g__[Ruminococcus]	s__gnavus	0.00123882	0.0032642	0	0	0.00229338	0	0.00111259	0.00325853	0	0.00439865	0.000638651	0	0	0.0023526	0	0.00395136	0.00167567	0	0.00172184	0	0	0.00141124	0	0	0	0	0	0	0.000670116	0	0.00151232	0	0	0	0	0	0	0	0	0.00196559	0	0	0	0
p__Firmicutes	c__Clostridia	o__Clostridiales	f__Ruminococcaceae	g__	s__	0.00123882	0.00065284	0	0	0.000573345	0	0	0	0	0	0.000638651	0	0	0	0	0	0	0	0	0	0	0	0	0	0	0	0	0	0	0	0	0	0	0	0	0	0	0	0	0	0	0	0	0
p__Firmicutes	c__Clostridia	o__Clostridiales	f__Lachnospiraceae	g__Blautia	s__	0.00123882	0.00065284	0	0	0	0	0	0	0	0	0	0	0	0	0	0	0	0	0	0	0	0	0	0	0	0	0	0	0	0	0	0	0	0	0	0	0	0	0	0	0	0	0	0
p__Firmicutes	c__Clostridia	o__Clostridiales	f__Lachnospiraceae			0.00123882	0	0	0	0	0	0	0	0	0	0	0	0	0	0	0	0.00223422	0	0	0	0	0	0	0	0	0	0	0	0	0	0	0	0	0	0	0	0	0	0	0	0	0	0	0
						0.00123882	0	0	0	0.000573345	0.000540707	0	0.000543089	0.0012132	0.000549831	0	0.00145265	0.00114065	0	0.000647681	0	0	0	0	0.000810366	0.0010192	0.000705622	0.000715927	0.00122672	0	0.000666049	0	0	0	0	0	0	0.000626139	0	0	0	0	0.00067088	0.000654823	0.00131039	0.000657942	0.000535263	0.00177724	0
p__Bacteroidetes	c__Bacteroidia	o__Bacteroidales	f__Bacteroidaceae	g__Bacteroides	s__	0.00123882	0.00065284	0	0	0.00114669	0	0	0	0	0	0	0	0	0.000588149	0	0	0.00111711	0	0.000573947	0	0	0	0	0	0	0	0	0	0	0	0	0	0	0	0	0	0	0	0	0	0	0	0	0
p__Firmicutes	c__Clostridia	o__Clostridiales	f__Lachnospiraceae			0.00123882	0	0	0	0	0	0	0	0	0	0	0	0	0	0	0	0	0	0	0	0	0	0	0	0	0	0	0	0	0	0	0	0	0	0	0	0	0	0	0	0	0	0	0
p__Firmicutes	c__Clostridia	o__Clostridiales	f__Lachnospiraceae			0.00123882	0.00065284	0	0	0	0	0	0	0	0	0	0	0.00741421	0.00176445	0	0	0	0	0	0	0	0.00423373	0.010023	0	0	0	0	0	0	0	0.00529313	0.00126255	0	0	0	0	0	0	0	0.0117935	0.00657942	0	0	0
p__Firmicutes	c__Clostridia	o__Clostridiales	f__Lachnospiraceae	g__Lachnospira	s__	0.00123882	0	0	0	0	0	0	0	0	0	0	0	0	0.000588149	0	0	0	0	0	0	0	0	0	0	0	0	0	0	0	0	0	0	0	0	0	0	0	0	0	0	0	0	0	0
p__Bacteroidetes	c__Bacteroidia	o__Bacteroidales	f__Bacteroidaceae	g__Bacteroides	s__	0.00123882	0.00195852	0	0	0	0	0	0	0	0	0	0	0	0	0	0	0	0	0	0	0	0	0	0	0	0	0	0	0	0	0	0	0	0	0	0	0	0	0	0	0	0	0	0
p__Bacteroidetes	c__Bacteroidia	o__Bacteroidales	f__Bacteroidaceae	g__Bacteroides	s__	0.00123882	0.00065284	0	0	0	0	0	0	0	0	0	0	0	0	0	0	0	0	0	0	0	0	0	0	0	0	0	0	0	0	0.000756161	0	0	0	0	0	0	0	0	0	0	0	0	0
p__Firmicutes	c__Clostridia	o__Clostridiales	f__Ruminococcaceae	g__	s__	0.00123882	0	0	0	0.000573345	0	0	0	0	0	0	0	0	0	0	0	0	0	0	0	0	0	0	0	0	0	0	0	0	0	0	0	0	0	0	0	0	0	0	0	0	0	0	0
p__Firmicutes	c__Clostridia	o__Clostridiales	f__	g__	s__	0.00123882	0.00065284	0.000548534	0	0	0.00162212	0	0	0	0	0	0	0	0	0	0	0.00167567	0	0	0	0	0	0	0	0	0	0	0	0	0	0	0	0	0	0	0	0	0	0	0	0	0	0	0.000644247
p__Firmicutes	c__Bacilli	o__Turicibacterales	f__Turicibacteraceae	g__Turicibacter	s__	0.00123882	0.0032642	0	0	0.000573345	0	0	0	0	0.000549831	0.0012773	0	0	0.0011763	0.000647681	0	0	0	0	0	0	0	0	0	0	0	0	0	0	0.000614855	0	0.00126255	0	0	0	0	0	0	0	0	0	0	0	0
p__Firmicutes	c__Clostridia	o__Clostridiales	f__Lachnospiraceae	g__	s__	0.00123882	0	0	0	0	0	0	0	0	0	0	0	0	0.000588149	0	0	0	0	0	0	0	0	0	0	0	0	0	0	0	0	0	0	0	0	0	0	0	0	0	0	0	0	0	0
p__Firmicutes	c__Clostridia	o__Clostridiales	f__Ruminococcaceae	g__	s__	0.00123882	0	0	0	0.00229338	0	0.000556294	0.000543089	0	0	0	0	0	0	0	0.000564481	0	0	0	0	0	0	0	0	0	0	0	0	0	0	0	0	0	0	0	0	0	0	0	0	0	0	0	0
p__Firmicutes	c__Clostridia	o__Clostridiales	f__Ruminococcaceae	g__	s__	0.00123882	0	0	0	0.00114669	0	0.00445035	0.00108618	0	0.00274916	0.00319326	0	0.000570324	0	0	0	0.00111711	0	0.000573947	0	0	0	0	0	0	0	0	0	0	0	0	0	0	0	0	0	0	0	0	0	0	0	0	0
p__Firmicutes	c__Clostridia	o__Clostridiales	f__Ruminococcaceae	g__Faecalibacterium	s__prausnitzii	0.00123882	0	0	0	0.00229338	0	0.000556294	0	0	0.000549831	0.000638651	0	0	0	0	0.00112896	0.00223422	0	0	0	0	0	0	0	0	0	0	0	0	0	0	0	0	0	0	0	0	0	0	0	0	0	0	0
p__Bacteroidetes	c__Bacteroidia	o__Bacteroidales	f__Bacteroidaceae	g__Bacteroides	s__	0.00123882	0.00065284	0	0	0	0	0	0	0	0	0	0	0	0	0	0	0	0	0	0	0	0	0	0	0	0	0	0	0	0	0	0	0	0	0	0	0	0	0	0	0	0	0	0
p__Bacteroidetes	c__Bacteroidia	o__Bacteroidales	f__Bacteroidaceae	g__Bacteroides		0.00123882	0.00065284	0	0	0	0	0	0	0	0.000549831	0	0	0	0	0	0	0	0	0	0	0	0	0	0	0	0	0	0	0	0	0	0	0	0	0	0	0	0	0	0	0	0	0	0
p__Bacteroidetes	c__Bacteroidia	o__Bacteroidales	f__Bacteroidaceae	g__Bacteroides	s__	0.00123882	0	0	0	0	0	0	0	0	0.000549831	0.000638651	0	0.000570324	0	0	0.000564481	0.000558556	0	0	0	0	0	0	0	0	0	0	0.00053287	0	0	0	0.000631277	0	0	0	0	0	0	0.000654823	0	0	0	0	0.00128849
p__Firmicutes	c__Clostridia	o__Clostridiales	f__Ruminococcaceae	g__Faecalibacterium	s__prausnitzii	0.00123882	0.00065284	0	0	0	0	0.000556294	0.000543089	0	0	0	0	0	0	0	0	0	0	0	0	0	0	0	0	0	0	0	0	0	0	0	0	0	0	0	0	0	0	0	0	0	0	0	0
p__Firmicutes	c__Clostridia	o__Clostridiales	f__Lachnospiraceae	g__	s__	0.00123882	0.00065284	0	0	0	0	0	0	0	0	0	0	0	0	0	0	0	0	0	0	0	0	0	0	0	0	0	0	0	0	0	0	0	0	0	0	0	0	0	0	0	0	0	0
						0.00123882	0.00195852	0.00219414	0.00060342	0	0.00216283	0.00166888	0.00325853	0.0012132	0.00109966	0.00191595	0.00145265	0.000570324	0.00294074	0.00259072	0.000564481	0.00111711	0.00131813	0.00172184	0.000810366	0.0010192	0.00282249	0.00286371	0.000613358	0.00544264	0.0013321	0.00225908	0.00106574	0.000670116	0.00307427	0.000756161	0.000631277	0.00250456	0.00219283	0.000638619	0.00355548	0	0.00201264	0.00130965	0.00131039	0.00263177	0.00267632	0.00177724	0.00193274
p__Bacteroidetes	c__Bacteroidia	o__Bacteroidales	f__Bacteroidaceae	g__Bacteroides	s__	0.00123882	0	0	0	0	0	0	0	0	0	0	0	0	0	0	0	0	0	0	0	0	0	0	0	0	0	0	0	0	0	0	0	0	0	0	0	0	0	0	0	0	0	0	0
p__Bacteroidetes	c__Bacteroidia	o__Bacteroidales	f__Bacteroidaceae	g__Bacteroides	s__uniformis	0.00123882	0.00130568	0	0	0	0	0	0	0.000606601	0	0.000638651	0	0	0	0	0	0.000558556	0	0	0	0	0.000705622	0	0	0	0	0	0	0.000670116	0	0	0	0	0	0	0.000711096	0	0.00067088	0	0	0.000657942	0.000535263	0	0.000644247
p__Bacteroidetes	c__Bacteroidia	o__Bacteroidales	f__Bacteroidaceae	g__Bacteroides	s__	0.00123882	0	0	0	0	0	0	0	0	0.000549831	0	0	0	0	0	0	0	0	0	0	0	0	0	0	0	0	0	0	0	0	0	0	0	0	0	0	0	0	0	0	0	0	0	0
p__Firmicutes	c__Clostridia	o__Clostridiales	f__Ruminococcaceae	g__Faecalibacterium	s__prausnitzii	0.00123882	0	0	0	0	0	0	0.000543089	0	0	0	0	0	0	0	0	0	0	0	0	0	0	0	0	0	0	0	0	0	0	0	0	0	0	0	0	0	0	0	0	0	0	0	0
p__Firmicutes	c__Clostridia	o__Clostridiales	f__Ruminococcaceae	g__Faecalibacterium	s__prausnitzii	0.00123882	0	0	0	0	0	0	0	0	0.000549831	0.000638651	0	0	0	0	0	0	0	0	0	0	0	0	0	0	0	0	0	0	0	0	0	0	0	0	0	0	0	0	0	0	0	0	0
p__Firmicutes	c__Clostridia	o__Clostridiales	f__[Mogibacteriaceae]	g__	s__	0.00123882	0	0	0	0	0	0.000556294	0.000543089	0	0	0.0178822	0	0	0.00294074	0	0	0.010054	0	0	0	0	0	0	0	0	0	0	0	0	0	0	0	0	0	0	0	0	0.00067088	0	0	0.000657942	0	0	0
p__Firmicutes	c__Clostridia	o__Clostridiales	f__Ruminococcaceae	g__	s__	0.00123882	0.00195852	0	0	0.00516011	0	0.00556294	0.00706015	0	0.00274916	0.0012773	0.00145265	0	0.000588149	0	0	0.00279278	0	0.000573947	0	0	0	0	0	0	0	0	0	0	0	0	0	0	0	0	0	0	0	0	0	0	0	0	0
p__Firmicutes	c__Clostridia	o__Clostridiales	f__Ruminococcaceae	g__	s__	0.00123882	0.00065284	0	0	0	0	0	0	0	0	0	0	0	0.0011763	0	0.000564481	0.00335134	0	0	0.00972439	0	0	0.00930705	0	0	0.00865864	0	0	0.00670116	0	0	0.0486083	0	0	0.00319309	0	0	0.00469616	0	0	0.0447401	0	0	0.000644247
p__Bacteroidetes	c__Bacteroidia	o__Bacteroidales	f__Bacteroidaceae	g__Bacteroides	s__uniformis	0.00123882	0.00195852	0	0.00241368	0	0	0	0	0	0	0.000638651	0	0	0.000588149	0	0.00225792	0.00167567	0	0	0	0.000509598	0	0	0	0	0.000666049	0	0.00053287	0.00335058	0	0	0	0	0	0.000638619	0	0.00197845	0.00067088	0	0	0	0	0.00177724	0.000644247
p__Firmicutes	c__Clostridia	o__Clostridiales	f__	g__	s__	0.00123882	0	0	0	0	0	0	0	0	0	0	0	0	0	0	0	0.00223422	0	0	0.000810366	0	0	0	0	0	0.0013321	0	0	0	0	0	0.000631277	0	0.000548207	0.00191586	0	0.000659483	0	0	0.00131039	0	0	0.00088862	0.000644247
p__Bacteroidetes	c__Bacteroidia	o__Bacteroidales	f__Bacteroidaceae	g__Bacteroides	s__	0.00123882	0.00130568	0	0	0	0	0	0	0	0	0	0	0	0	0	0	0	0	0.00114789	0.000810366	0	0	0	0	0	0	0	0	0	0	0.00151232	0	0	0	0.000638619	0	0.000659483	0	0	0	0.000657942	0	0	0.000644247
p__Bacteroidetes	c__Bacteroidia	o__Bacteroidales	f__Bacteroidaceae	g__Bacteroides	s__uniformis	0.00123882	0	0	0	0	0	0	0	0	0	0	0	0	0	0	0	0	0	0	0	0	0	0	0	0	0	0	0	0	0	0	0	0	0	0	0	0	0	0	0	0	0	0	0
p__Firmicutes	c__Clostridia	o__Clostridiales	f__Lachnospiraceae			0.00123882	0.00065284	0	0	0	0	0	0	0	0	0	0	0	0	0	0	0	0	0	0	0	0	0	0	0	0	0	0	0	0	0	0	0	0	0	0	0	0	0	0	0	0	0	0
p__Firmicutes	c__Clostridia	o__Clostridiales	f__Christensenellaceae	g__	s__	0.00123882	0	0	0	0	0	0	0	0	0	0	0	0	0	0	0	0	0	0	0	0	0	0	0	0	0	0	0	0	0	0	0	0	0	0	0	0	0	0	0	0	0	0	0
p__Firmicutes	c__Clostridia	o__Clostridiales	f__Lachnospiraceae			0.00123882	0	0	0	0.000573345	0	0	0.00108618	0	0	0	0	0	0.000588149	0	0.00112896	0.00111711	0	0	0	0	0	0	0	0.000604738	0.00199815	0	0	0	0	0	0	0	0.00603027	0.00319309	0	0	0	0	0	0	0	0.00355448	0.00579822
						0.00123882	0.00195852	0.000548534	0.00060342	0.00344007	0.00216283	0.00222518	0.00217235	0.0012132	0.000549831	0.00191595	0	0.00342194	0.00176445	0.000647681	0.0028224	0.00167567	0.00395439	0.000573947	0.000810366	0.00152879	0	0.00286371	0.00122672	0.00423316	0.000666049	0	0.00106574	0.000670116	0.00122971	0.00151232	0	0	0.00274103	0.00191586	0.00355548	0.000659483	0	0	0	0.00131588	0.000535263	0.00266586	0.00128849
						0.00123882	0.00522272	0.00493681	0.00060342	0.00172004	0.00162212	0.000556294	0.00325853	0.0018198	0.00274916	0.00319326	0.00363164	0.000570324	0.00470519	0.00129536	0.00169344	0.00167567	0.00329533	0.00229579	0.00324146	0.00458638	0.00141124	0.000715927	0.00245343	0.00181421	0.00199815	0.000564771	0.00266435	0.00268046	0.00307427	0.00453696	0.00126255	0.00313069	0.00219283	0.00127724	0.00284438	0.000659483	0.00067088	0.00327412	0.00262079	0.00263177	0.00374684	0.00266586	0.00322123
p__Firmicutes	c__Clostridia	o__Clostridiales	f__Lachnospiraceae	g__Lachnospira	s__	0.00123882	0	0	0	0.000573345	0	0	0	0	0	0	0	0	0	0	0	0	0	0	0	0	0	0	0	0	0	0	0	0	0	0	0	0	0	0	0	0	0	0	0	0	0	0	0
p__Firmicutes	c__Clostridia	o__Clostridiales	f__Ruminococcaceae	g__	s__	0.00123882	0.00065284	0	0	0.000573345	0	0	0	0	0	0.000638651	0	0	0	0	0	0.00111711	0	0	0	0	0	0	0	0	0	0	0	0	0	0	0	0	0	0	0	0	0	0	0	0	0	0	0
p__Firmicutes	c__Clostridia	o__Clostridiales	f__Ruminococcaceae	g__	s__	0.00123882	0	0	0	0	0	0	0	0	0	0	0	0	0	0	0	0	0	0	0	0	0	0	0	0.000604738	0	0	0	0	0	0	0	0	0	0	0	0	0	0	0	0	0	0	0
p__Firmicutes	c__Clostridia	o__Clostridiales	f__Lachnospiraceae			0.00123882	0	0	0	0	0	0	0	0	0.00109966	0	0	0	0	0	0	0	0	0	0	0	0	0	0	0	0	0	0	0	0	0	0	0	0	0	0	0	0	0	0	0	0	0	0
p__Firmicutes	c__Clostridia	o__Clostridiales	f__Veillonellaceae	g__Phascolarctobacterium	s__	0.00123882	0	0	0	0	0	0	0	0	0	0	0	0	0	0	0	0.000558556	0	0	0	0	0	0	0.000613358	0	0	0	0	0	0	0	0	0	0	0	0	0	0.00067088	0	0	0	0	0	0
p__Firmicutes	c__Clostridia	o__Clostridiales	f__Ruminococcaceae	g__	s__	0.00123882	0	0	0	0	0	0	0	0	0	0	0	0	0	0	0	0	0	0	0	0	0	0	0	0	0	0	0	0	0	0	0	0	0	0	0	0	0	0	0	0	0	0	0
p__Firmicutes	c__Clostridia	o__Clostridiales	f__Lachnospiraceae	g__	s__	0.00123882	0	0	0	0	0	0	0	0	0	0	0	0	0	0	0	0	0	0	0	0	0	0	0	0	0	0	0	0	0	0	0	0	0	0	0	0	0	0	0	0	0	0	0
p__Firmicutes	c__Clostridia	o__Clostridiales	f__Ruminococcaceae			0.00123882	0.00195852	0	0	0.000573345	0	0.000556294	0	0	0.000549831	0	0	0.00114065	0.00411704	0	0	0	0	0	0	0	0	0	0	0	0	0	0	0	0	0	0	0	0	0	0	0	0	0	0	0	0	0	0
p__Firmicutes	c__Clostridia	o__Clostridiales	f__Ruminococcaceae	g__Faecalibacterium	s__prausnitzii	0.00123882	0.00065284	0	0	0.00114669	0	0	0	0	0	0	0	0	0.000588149	0	0	0	0	0	0	0	0	0	0	0	0	0	0	0	0	0	0	0	0	0	0	0	0	0	0	0	0	0	0
p__Firmicutes	c__Clostridia	o__Clostridiales	f__Veillonellaceae	g__Phascolarctobacterium	s__	0.00123882	0.00065284	0	0.00181026	0.000573345	0	0	0	0.00303301	0.00109966	0	0.000726327	0.000570324	0	0.00129536	0.00225792	0.00111711	0.00395439	0.000573947	0.000810366	0.0010192	0	0.000715927	0.00245343	0	0.000666049	0.00112954	0.00106574	0	0.00184456	0	0	0.00187842	0	0	0.00142219	0	0	0.00130965	0	0	0.000535263	0.00088862	0
p__Firmicutes	c__Clostridia	o__Clostridiales	f__Ruminococcaceae	g__	s__	0.00123882	0	0	0	0.00114669	0	0.000556294	0.000543089	0	0.000549831	0	0	0	0	0	0	0.000558556	0	0	0	0	0	0	0	0	0	0	0	0	0	0	0	0	0	0	0	0	0	0	0	0	0	0	0
p__Firmicutes	c__Clostridia	o__Clostridiales	f__	g__	s__	0.00123882	0.00130568	0	0	0.00114669	0	0	0	0	0	0	0	0	0	0	0	0	0	0	0	0	0	0	0	0	0	0	0	0	0	0	0	0	0	0	0	0	0	0	0	0	0	0	0
p__Firmicutes	c__Clostridia	o__Clostridiales	f__Ruminococcaceae	g__	s__	0.00123882	0	0	0	0	0	0	0	0	0	0	0	0	0	0	0	0	0	0	0	0	0	0	0	0	0	0	0	0	0	0	0	0	0	0	0	0	0	0	0	0	0	0	0
p__Bacteroidetes	c__Bacteroidia	o__Bacteroidales	f__Bacteroidaceae	g__Bacteroides		0.00123882	0	0	0	0	0	0	0	0	0	0	0	0	0	0	0	0	0	0	0	0	0	0	0	0	0	0	0	0	0	0	0	0	0	0	0	0	0	0	0	0	0	0	0
p__Firmicutes	c__Clostridia	o__Clostridiales	f__Ruminococcaceae	g__Faecalibacterium	s__prausnitzii	0.00123882	0.00130568	0	0	0.00286673	0	0.0100133	0.00380162	0	0.00439865	0.0025546	0.00145265	0.0022813	0.000588149	0	0.00225792	0.000558556	0	0.000573947	0	0	0	0	0	0	0	0	0	0	0	0	0	0	0	0	0	0	0	0	0	0	0	0	0
p__Bacteroidetes	c__Bacteroidia	o__Bacteroidales	f__Bacteroidaceae	g__Bacteroides	s__	0.00123882	0	0	0	0.00114669	0	0	0	0	0.000549831	0.0025546	0	0	0.0011763	0	0	0.00111711	0	0	0.000810366	0	0	0	0	0.00120948	0	0	0.00053287	0	0	0	0	0	0.000548207	0	0	0	0.00067088	0	0	0	0	0	0
p__Bacteroidetes	c__Bacteroidia	o__Bacteroidales	f__Bacteroidaceae	g__Bacteroides	s__fragilis	0.00123882	0.00130568	0	0.00120684	0.000573345	0	0	0	0.0175914	0.0120963	0.0178822	0.00217898	0.0022813	0.000588149	0	0	0.00390989	0.0382258	0.010905	0.00162073	0.00356719	0	0.00143185	0.0104271	0.0133042	0.0013321	0.0327567	0.0191833	0.0087115	0.00307427	0.000756161	0	0.0275501	0.00493386	0.00127724	0.0405325	0.0138491	0.00268352	0.00654823	0	0.000657942	0.0187342	0.00799758	0.00515398
p__Bacteroidetes	c__Bacteroidia	o__Bacteroidales	f__Bacteroidaceae	g__Bacteroides		0.00123882	0.00065284	0	0	0	0	0	0	0	0	0	0	0	0	0	0	0	0	0	0	0	0.000705622	0	0	0	0	0	0	0	0	0	0	0	0	0	0	0	0	0	0	0	0	0	0
p__Bacteroidetes	c__Bacteroidia	o__Bacteroidales	f__Bacteroidaceae	g__Bacteroides	s__	0.00123882	0.00130568	0	0	0	0	0	0	0	0	0	0	0	0	0	0	0	0	0	0	0	0	0	0	0	0	0	0	0	0	0	0	0	0	0	0	0	0	0	0	0	0	0	0
p__Bacteroidetes	c__Bacteroidia	o__Bacteroidales	f__Bacteroidaceae	g__Bacteroides		0.00123882	0.00261136	0	0	0	0	0	0	0	0	0	0	0	0	0	0	0	0	0	0	0	0	0	0	0	0	0	0	0	0	0	0.000631277	0	0	0	0	0	0	0	0	0	0	0	0
p__Bacteroidetes	c__Bacteroidia	o__Bacteroidales	f__Bacteroidaceae	g__Bacteroides	s__	0.00123882	0	0	0	0	0	0	0	0	0	0	0	0	0	0	0	0	0	0	0	0	0	0	0	0	0	0	0	0	0	0	0	0	0	0	0	0	0	0.000654823	0	0	0	0	0
p__Firmicutes	c__Clostridia	o__Clostridiales	f__Ruminococcaceae	g__Faecalibacterium	s__prausnitzii	0.00123882	0.00065284	0	0	0.00286673	0	0	0	0	0	0	0	0	0	0	0	0	0	0	0	0	0	0	0	0	0	0	0	0	0	0	0	0	0	0	0	0	0	0	0	0	0	0	0
p__Firmicutes	c__Clostridia	o__Clostridiales	f__Ruminococcaceae	g__	s__	0.00123882	0.00130568	0	0	0.000573345	0	0	0.00434471	0	0	0.0012773	0	0	0.000588149	0	0.00451584	0.00726123	0	0	0.0186384	0	0	0.00357964	0	0	0.0126549	0	0	0.017423	0	0	0.00694405	0	0	0.0146882	0	0	0.0261643	0	0	0.00657942	0	0	0.00837521
p__Bacteroidetes	c__Bacteroidia	o__Bacteroidales	f__Bacteroidaceae	g__Bacteroides	s__uniformis	0.00123882	0.00065284	0	0	0	0	0	0	0	0.000549831	0.000638651	0	0.000570324	0	0	0.00112896	0.000558556	0	0	0	0	0	0	0	0	0	0	0.00053287	0.000670116	0	0	0	0	0	0.000638619	0	0.000659483	0.00067088	0	0.000655196	0	0.000535263	0.00088862	0.000644247
p__Bacteroidetes	c__Bacteroidia	o__Bacteroidales	f__Bacteroidaceae	g__Bacteroides	s__	0.00123882	0.00065284	0	0	0	0	0	0	0	0	0	0	0	0	0	0.000564481	0.000558556	0	0	0	0	0	0	0	0	0	0	0.00053287	0	0	0	0	0	0	0.00127724	0	0	0	0	0	0	0	0	0
p__Firmicutes	c__Clostridia	o__Clostridiales	f__Lachnospiraceae	g__	s__	0.00123882	0	0	0	0	0	0	0	0	0	0	0	0	0	0	0	0	0	0	0	0	0	0	0	0	0	0	0	0	0	0	0	0	0	0	0	0	0	0	0	0	0	0	0
p__Firmicutes	c__Clostridia	o__Clostridiales	f__Ruminococcaceae	g__Faecalibacterium	s__prausnitzii	0.00123882	0	0	0	0	0	0	0	0	0	0.000638651	0	0	0	0	0	0	0	0.000573947	0	0	0	0	0	0.000604738	0.000666049	0	0.00159861	0	0	0	0	0	0.000548207	0.000638619	0	0.000659483	0.00067088	0	0	0.000657942	0	0	0
p__Bacteroidetes	c__Bacteroidia	o__Bacteroidales	f__Bacteroidaceae	g__Bacteroides	s__uniformis	0.00123882	0	0	0	0	0	0	0	0	0	0	0	0	0	0	0	0	0	0.000573947	0	0	0	0	0	0	0	0	0	0	0	0	0	0	0	0	0	0	0	0	0	0	0	0	0
p__Bacteroidetes	c__Bacteroidia	o__Bacteroidales	f__Bacteroidaceae	g__Bacteroides	s__	0.00123882	0.00065284	0	0	0	0	0	0	0	0	0	0	0	0	0	0	0	0	0.000573947	0	0	0	0	0	0	0	0	0	0	0	0	0	0	0	0	0	0	0	0	0	0	0	0	0
						0.00123882	0.00065284	0	0	0	0	0	0	0	0	0	0	0	0	0	0	0	0	0	0	0	0	0	0	0	0	0	0	0	0	0	0	0	0	0	0	0	0	0	0	0	0	0	0
p__Firmicutes	c__Clostridia	o__Clostridiales	f__Ruminococcaceae	g__	s__	0.00123882	0	0	0	0	0	0	0	0	0	0	0	0	0	0	0	0	0	0	0	0	0	0	0	0	0	0	0	0	0	0	0	0	0	0	0	0	0	0	0	0	0	0	0
p__Bacteroidetes	c__Bacteroidia	o__Bacteroidales	f__Bacteroidaceae	g__Bacteroides	s__	0.00123882	0	0	0	0	0	0.000556294	0	0	0	0.000638651	0	0.00171097	0	0	0	0.00335134	0	0	0	0	0	0	0	0.000604738	0	0	0	0	0	0	0	0	0.00164462	0	0	0	0	0	0	0	0	0	0.000644247
p__Firmicutes	c__Clostridia	o__Clostridiales	f__Ruminococcaceae	g__Anaerotruncus	s__	0.00123882	0.00065284	0	0	0	0	0	0	0.000606601	0	0.0166049	0	0.000570324	0	0	0.0028224	0.0128468	0	0	0.0988647	0	0	0.00429556	0	0.000604738	0.0179833	0	0	0.0294851	0	0	0.0056815	0	0	0.00255447	0	0	0.0543413	0	0.00786236	0.0184224	0	0	0.00515398
						0.00123882	0.00065284	0	0.00120684	0.00114669	0.00162212	0	0.00162927	0.0018198	0.00109966	0.00191595	0.000726327	0.00285162	0.00176445	0.000647681	0.0028224	0.000558556	0.0019772	0.000573947	0.00162073	0.0010192	0.00211687	0.00214778	0.00184007	0	0.000666049	0.000564771	0.00106574	0.00268046	0	0.00151232	0.000631277	0.00187842	0.00109641	0.000638619	0.00284438	0.00131897	0.00134176	0.000654823	0	0.0046056	0.000535263	0.00088862	0
p__Firmicutes	c__Clostridia	o__Clostridiales				0.00123882	0	0	0	0	0	0	0	0	0	0	0	0	0	0	0	0	0	0	0	0	0	0	0	0	0	0	0	0	0	0	0	0	0	0	0	0	0	0	0	0	0	0	0
p__Firmicutes	c__Clostridia	o__Clostridiales	f__Christensenellaceae	g__	s__	0.00123882	0.00195852	0	0	0	0	0	0	0	0	0.000638651	0	0	0	0	0	0.000558556	0	0	0	0	0	0	0	0	0	0	0	0.00737127	0	0	0.00252511	0	0	0.000638619	0	0	0.0147594	0	0	0.00263177	0	0	0.0109522
p__Firmicutes	c__Clostridia	o__Clostridiales	f__Ruminococcaceae	g__	s__	0.00123882	0	0	0	0	0	0	0.000543089	0	0	0.000638651	0	0	0	0	0	0.000558556	0	0	0	0	0	0	0	0	0	0	0	0	0	0	0	0	0	0	0	0	0	0	0	0	0	0	0
p__Bacteroidetes	c__Bacteroidia	o__Bacteroidales	f__Bacteroidaceae	g__Bacteroides	s__	0.00123882	0	0	0	0	0	0	0	0	0	0	0	0	0	0	0	0	0	0	0	0	0	0	0	0	0	0	0	0	0	0	0	0	0	0	0	0	0	0	0	0	0	0	0
p__Bacteroidetes	c__Bacteroidia	o__Bacteroidales	f__Bacteroidaceae	g__Bacteroides	s__	0.00123882	0	0	0	0	0	0	0	0	0	0	0	0	0	0	0	0	0	0	0	0	0	0	0	0	0	0	0	0	0	0	0	0	0	0	0	0	0	0	0	0	0	0	0
p__Bacteroidetes	c__Bacteroidia	o__Bacteroidales	f__Bacteroidaceae	g__Bacteroides		0.00123882	0.00261136	0	0	0	0	0	0	0	0	0	0	0	0	0	0.000564481	0	0	0.00286974	0.000810366	0	0.00141124	0.00143185	0	0	0.000666049	0	0	0	0	0.000756161	0.000631277	0	0.00109641	0	0	0.000659483	0	0.00327412	0	0.000657942	0	0.00088862	0
p__Firmicutes	c__Clostridia	o__Clostridiales	f__Veillonellaceae	g__Phascolarctobacterium	s__	0.00123882	0.00065284	0	0	0.00114669	0	0	0	0	0.00164949	0	0	0	0	0	0	0	0	0	0.000810366	0	0	0	0	0.000604738	0	0	0	0	0	0	0	0	0.000548207	0	0	0	0	0	0	0	0	0	0
p__Bacteroidetes	c__Bacteroidia	o__Bacteroidales	f__Bacteroidaceae	g__Bacteroides		0.00123882	0.00195852	0	0	0	0	0	0	0	0	0	0	0	0	0	0	0	0	0	0	0	0	0.000715927	0	0	0	0	0	0	0	0.000756161	0	0	0	0	0	0	0	0	0	0	0	0	0
p__Firmicutes	c__Clostridia	o__Clostridiales	f__Ruminococcaceae	g__	s__	0.00123882	0.00065284	0	0	0.000573345	0	0	0.000543089	0	0	0	0	0	0	0	0	0	0	0	0	0	0	0	0	0	0	0	0	0	0	0	0	0	0	0	0	0	0	0	0	0	0	0	0
p__Bacteroidetes	c__Bacteroidia	o__Bacteroidales	f__Bacteroidaceae	g__Bacteroides	s__	0.00123882	0	0	0	0	0	0	0	0	0	0.000638651	0	0	0	0	0	0.000558556	0	0	0	0	0	0	0	0	0	0	0	0	0	0	0	0	0	0	0	0	0	0	0	0	0	0	0
p__Bacteroidetes	c__Bacteroidia	o__Bacteroidales	f__Bacteroidaceae	g__Bacteroides	s__	0.00123882	0.00130568	0	0	0	0	0	0	0	0	0	0	0	0	0	0	0	0.000659065	0.00172184	0	0	0	0	0.000613358	0	0	0	0.00053287	0.000670116	0.00122971	0	0.000631277	0	0	0	0	0	0	0.00261929	0	0.00197383	0	0.00177724	0.000644247
p__Bacteroidetes	c__Bacteroidia	o__Bacteroidales	f__Bacteroidaceae	g__Bacteroides		0.00123882	0.00261136	0	0	0	0	0	0	0	0	0	0	0	0	0	0	0	0	0	0	0	0	0	0	0	0	0	0	0	0	0	0.000631277	0	0	0	0	0	0	0.000654823	0	0	0	0	0
						0.00123882	0.00130568	0.00109707	0.00181026	0	0.00108141	0.00222518	0.0048878	0	0.00164949	0.00319326	0.00145265	0.000570324	0	0.00259072	0.000564481	0.00279278	0.00131813	0.00172184	0.00162073	0.00152879	0.00141124	0.000715927	0.00122672	0.00181421	0.00199815	0.000564771	0.00159861	0.000670116	0.00184456	0.00680545	0.00189383	0.000626139	0.00109641	0.00319309	0.000711096	0	0.00067088	0.000654823	0.000655196	0.000657942	0.00107053	0.00177724	0
p__Firmicutes	c__Clostridia	o__Clostridiales	f__Lachnospiraceae	g__	s__	0.00123882	0	0	0	0.000573345	0	0	0	0	0	0.000638651	0	0	0.0011763	0	0.0028224	0.00167567	0	0.000573947	0	0	0	0	0	0	0	0	0	0	0	0	0	0	0	0	0	0	0	0	0	0	0	0	0
p__Firmicutes	c__Clostridia	o__Clostridiales	f__Ruminococcaceae	g__Faecalibacterium	s__prausnitzii	0.00123882	0.00130568	0	0	0.000573345	0	0	0	0	0	0	0	0	0	0	0	0	0	0	0	0	0	0	0	0	0	0	0	0	0	0	0	0	0	0	0	0	0	0	0	0	0	0	0
p__Firmicutes	c__Clostridia	o__Clostridiales	f__Lachnospiraceae	g__	s__	0.00123882	0	0	0	0	0	0	0	0	0	0	0	0	0	0	0	0	0	0	0	0	0	0	0	0	0	0	0	0	0	0	0	0	0.00274103	0	0	0	0	0	0	0	0	0.00088862	0.000644247
p__Bacteroidetes	c__Bacteroidia	o__Bacteroidales	f__Bacteroidaceae	g__Bacteroides	s__	0.00123882	0	0	0	0	0	0	0	0	0	0	0	0	0	0	0	0	0	0	0	0	0	0	0	0	0	0	0	0	0	0	0	0	0	0	0	0	0	0	0	0	0	0	0
p__Firmicutes	c__Clostridia	o__Clostridiales	f__Lachnospiraceae	g__Lachnospira	s__	0.00123882	0	0	0	0	0	0	0	0	0	0	0	0	0	0	0	0	0	0	0	0	0	0	0	0	0	0	0	0	0	0	0	0	0	0	0	0	0	0	0	0	0	0	0
p__Firmicutes	c__Clostridia	o__Clostridiales	f__	g__	s__	0.00123882	0.00065284	0	0.00060342	0.000573345	0	0	0	0	0	0.00830247	0	0	0.000588149	0	0.0903169	0.010054	0	0	0	0	0	0	0.000613358	0.0574501	0.00999074	0	0	0	0	0	0	0	0.0120605	0.0102179	0	0	0.00134176	0	0	0	0	0.00355448	0.000644247
p__Firmicutes	c__Clostridia	o__Clostridiales	f__Lachnospiraceae	g__Lachnospira	s__	0.00123882	0	0	0	0	0	0	0	0	0	0	0	0	0	0	0	0	0	0	0	0	0	0	0	0	0	0	0	0	0	0	0	0	0	0	0	0	0	0	0	0	0	0	0
p__Bacteroidetes	c__Bacteroidia	o__Bacteroidales	f__Bacteroidaceae	g__Bacteroides	s__	0.00123882	0	0	0	0	0	0	0	0	0	0.0012773	0	0.000570324	0.000588149	0	0.000564481	0	0	0	0.000810366	0	0	0	0	0	0	0	0.00053287	0.000670116	0	0	0	0	0	0	0	0	0	0	0	0	0	0	0
p__Firmicutes	c__Clostridia	o__Clostridiales	f__Ruminococcaceae	g__Faecalibacterium	s__prausnitzii	0.00123882	0	0	0	0.00114669	0	0.00111259	0.00162927	0	0.00109966	0.000638651	0	0	0	0	0	0.000558556	0	0	0	0	0	0	0	0	0	0	0	0	0	0	0	0	0	0	0	0	0	0	0	0	0	0	0
p__Bacteroidetes	c__Bacteroidia	o__Bacteroidales	f__Bacteroidaceae	g__Bacteroides	s__uniformis	0.00123882	0.00130568	0	0	0	0	0	0	0	0	0	0	0	0	0	0	0	0	0	0.000810366	0	0	0	0	0	0	0	0	0	0	0	0.000631277	0	0	0	0	0	0.00067088	0	0	0	0	0	0
p__Firmicutes	c__Clostridia	o__Clostridiales	f__Ruminococcaceae	g__Faecalibacterium	s__prausnitzii	0.00123882	0	0	0	0	0	0	0	0	0	0.000638651	0	0	0	0	0.00112896	0.000558556	0	0	0	0	0	0	0	0	0	0	0	0	0	0	0	0	0	0	0	0	0	0	0	0	0	0	0
p__Bacteroidetes	c__Bacteroidia	o__Bacteroidales	f__Bacteroidaceae	g__Bacteroides	s__	0.00123882	0.00065284	0	0	0	0	0	0	0	0	0	0	0	0	0	0	0	0	0.000573947	0	0	0	0	0	0	0	0	0	0	0	0	0	0	0	0	0.000711096	0	0	0	0	0	0	0	0
p__Bacteroidetes	c__Bacteroidia	o__Bacteroidales	f__Bacteroidaceae	g__Bacteroides	s__	0.00123882	0	0	0	0	0	0	0	0	0	0	0	0.000570324	0	0	0.000564481	0	0	0	0	0	0	0	0	0	0	0	0.00053287	0	0	0	0	0	0	0	0	0.000659483	0	0	0	0	0	0	0
p__Firmicutes	c__Clostridia	o__Clostridiales	f__Lachnospiraceae	g__	s__	0.00123882	0.00391704	0	0.00120684	0	0.000540707	0	0.00108618	0	0	0	0	0	0	0	0.00451584	0.00167567	0	0	0	0	0	0	0	0.00181421	0.000666049	0	0	0	0	0	0	0	0.00383745	0.00255447	0	0	0	0	0	0	0	0	0
p__Bacteroidetes	c__Bacteroidia	o__Bacteroidales	f__Bacteroidaceae	g__Bacteroides	s__	0.00123882	0	0	0	0	0	0	0	0	0	0.0012773	0	0	0	0	0	0	0	0.00401763	0	0	0	0	0	0	0	0	0	0	0	0.000756161	0	0	0.000548207	0	0	0.00131897	0	0	0	0	0	0.00355448	0
p__Firmicutes	c__Clostridia	o__Clostridiales	f__Lachnospiraceae	g__	s__	0.00123882	0	0	0	0	0	0	0	0	0	0	0	0	0	0	0	0	0	0	0	0	0	0	0	0	0	0	0	0	0	0	0	0	0	0	0	0	0	0	0	0	0	0	0
						0.00123882	0.00195852	0.00219414	0.00241368	0.00114669	0.000540707	0.00278147	0.00217235	0.0012132	0.00219932	0.000638651	0.00145265	0.0022813	0.0011763	0.000647681	0.00395136	0.00167567	0.00131813	0.00172184	0.00162073	0.00152879	0.00282249	0.00143185	0.00184007	0.00302369	0.0013321	0.00338862	0	0.00201035	0.000614855	0.00226848	0.000631277	0.00187842	0.00109641	0.00255447	0.00284438	0.00131897	0.00201264	0	0.00131039	0.00328971	0.00107053	0.00266586	0.000644247
p__Bacteroidetes	c__Bacteroidia	o__Bacteroidales	f__Rikenellaceae	g__	s__	0.00123882	0	0	0	0	0	0	0	0	0	0	0	0	0	0	0	0	0	0	0	0	0	0	0	0	0	0	0	0	0	0	0	0	0	0	0	0	0	0	0	0	0	0	0
p__Firmicutes	c__Bacilli	o__Lactobacillales	f__Streptococcaceae	g__Streptococcus	s__	0.00123882	0	0	0.0090513	0.016627	0.00108141	0.00389406	0.0586536	0	0.00164949	0.000638651	0	0.00285162	0.00470519	0	0.000564481	0.00558556	0	0	0	0	0	0	0	0	0	0	0	0	0	0	0	0	0	0	0	0	0	0	0	0	0	0	0
p__Bacteroidetes	c__Bacteroidia	o__Bacteroidales	f__Bacteroidaceae	g__Bacteroides		0.00123882	0	0	0	0	0	0	0	0	0	0.000638651	0	0	0	0	0.00112896	0	0	0	0	0	0	0.000715927	0	0	0	0.000564771	0	0.00268046	0	0	0	0	0	0	0	0	0	0	0	0	0	0	0.00257699
						0.00123882	0.00195852	0.00109707	0.00060342	0	0	0.000556294	0	0	0.00109966	0	0.000726327	0	0	0.00129536	0	0.000558556	0.00263626	0.000573947	0.00162073	0	0.000705622	0	0	0	0	0.000564771	0	0	0	0	0.00252511	0	0.000548207	0	0	0	0.00067088	0	0.000655196	0	0.000535263	0	0
p__Bacteroidetes	c__Bacteroidia	o__Bacteroidales	f__Bacteroidaceae	g__Bacteroides	s__	0.00123882	0	0	0	0	0	0	0	0	0	0	0	0	0	0	0	0	0	0.000573947	0	0	0	0	0	0	0	0	0	0	0	0	0.000631277	0	0.000548207	0.000638619	0.00142219	0	0	0.00130965	0	0	0	0	0.000644247
p__Firmicutes	c__Clostridia	o__Clostridiales				0.00123882	0.00065284	0	0	0	0	0	0	0	0	0	0	0	0	0	0	0	0	0	0	0	0	0	0	0	0	0	0	0	0	0	0	0	0	0	0	0	0	0	0	0	0	0	0
						0.00123882	0	0.000548534	0.00060342	0	0.00108141	0	0	0.000606601	0.00219932	0	0.00145265	0.000570324	0.00176445	0.000647681	0	0	0.0019772	0.00172184	0	0.0010192	0.00141124	0	0.00184007	0.00120948	0.000666049	0.00112954	0	0.00134023	0	0.00226848	0	0.00125228	0.00109641	0	0.000711096	0	0.00067088	0	0.00131039	0.00263177	0.00107053	0.00177724	0.00128849
p__Bacteroidetes	c__Bacteroidia	o__Bacteroidales	f__Bacteroidaceae	g__Bacteroides	s__	0.00123882	0.00065284	0	0	0	0	0	0	0	0	0	0	0	0	0	0	0	0	0	0	0	0	0	0	0	0	0	0	0	0	0	0	0	0	0	0	0	0	0	0	0	0	0	0
p__Firmicutes	c__Clostridia	o__Clostridiales	f__Ruminococcaceae	g__Faecalibacterium	s__prausnitzii	0.00123882	0	0	0	0	0	0.00166888	0.00325853	0	0.00109966	0	0	0	0	0	0	0	0	0	0	0	0	0	0	0	0	0	0	0	0	0	0	0	0	0	0	0	0	0	0	0	0	0	0
p__Firmicutes	c__Clostridia	o__Clostridiales	f__Ruminococcaceae	g__	s__	0.00123882	0.00065284	0	0	0.000573345	0	0.00166888	0.000543089	0	0.00109966	0.00191595	0	0	0	0	0.000564481	0	0	0	0	0	0	0	0	0	0	0	0	0	0	0	0	0	0	0	0	0	0	0	0	0	0	0	0
p__Firmicutes	c__Clostridia	o__Clostridiales	f__Lachnospiraceae			0.00123882	0	0	0	0	0	0	0	0	0	0	0	0	0	0	0	0	0	0	0	0	0	0	0	0	0	0	0	0	0	0	0	0	0	0	0	0	0	0	0	0	0	0	0
p__Bacteroidetes	c__Bacteroidia	o__Bacteroidales	f__Bacteroidaceae	g__Bacteroides	s__	0.00123882	0.00065284	0	0	0.000573345	0	0	0	0	0	0	0	0	0	0	0	0	0	0	0	0	0	0	0	0	0	0	0	0	0	0	0	0	0	0	0	0	0	0	0	0	0	0	0
p__Bacteroidetes	c__Bacteroidia	o__Bacteroidales	f__Bacteroidaceae	g__Bacteroides	s__uniformis	0.00123882	0	0	0	0	0	0	0	0	0	0	0	0	0	0	0	0	0	0	0	0	0	0	0	0	0	0	0	0	0	0	0	0	0	0	0	0	0	0	0	0	0	0	0
p__Firmicutes	c__Clostridia	o__Clostridiales				0.00123882	0	0	0	0	0	0	0.000543089	0	0	0	0	0	0	0	0	0	0	0	0	0	0	0	0	0	0	0	0	0	0	0	0	0	0	0	0	0	0	0	0	0	0	0	0
p__Firmicutes	c__Clostridia	o__Clostridiales	f__Ruminococcaceae	g__	s__	0.00123882	0.00065284	0	0	0.000573345	0	0.00166888	0.000543089	0	0.00109966	0.0012773	0.00217898	0	0.0011763	0	0	0.000558556	0	0.000573947	0	0	0	0	0	0	0	0	0	0	0	0	0	0	0	0	0	0	0	0	0	0	0	0	0
p__Bacteroidetes	c__Bacteroidia	o__Bacteroidales	f__Bacteroidaceae	g__Bacteroides	s__	0.00123882	0.00130568	0	0	0	0	0	0	0	0	0	0	0.000570324	0	0	0	0	0	0	0	0	0	0	0	0	0	0	0	0	0	0	0	0	0	0	0	0.00131897	0	0	0	0	0	0	0.000644247
p__Firmicutes	c__Clostridia	o__Clostridiales	f__Lachnospiraceae			0.00123882	0.00261136	0	0	0	0	0	0	0	0	0	0	0.000570324	0.0011763	0	0	0	0	0	0	0	0	0	0	0	0	0	0	0	0	0.000756161	0	0	0	0	0	0.000659483	0.00067088	0	0.000655196	0	0	0	0
p__Firmicutes	c__Clostridia	o__Clostridiales	f__Lachnospiraceae	g__Blautia	s__	0.00123882	0	0	0	0	0	0	0	0	0	0	0.000726327	0	0	0	0	0	0	0	0	0	0	0	0	0	0	0	0	0	0	0	0	0	0	0	0	0	0	0	0	0	0	0	0
p__Firmicutes	c__Clostridia	o__Clostridiales	f__Lachnospiraceae	g__	s__	0.00123882	0.00065284	0	0	0.000573345	0	0	0	0	0	0	0	0	0	0	0	0	0	0	0	0	0	0	0	0	0	0	0	0	0	0	0	0	0	0	0	0	0	0	0	0	0	0	0
p__Firmicutes	c__Clostridia	o__Clostridiales	f__Lachnospiraceae	g__	s__	0.00123882	0	0	0	0.000573345	0	0	0	0	0	0	0	0	0	0	0	0	0	0	0	0	0	0	0	0	0	0	0	0	0	0	0	0	0	0	0	0	0	0	0	0	0	0	0
p__Bacteroidetes	c__Bacteroidia	o__Bacteroidales	f__Bacteroidaceae	g__Bacteroides	s__uniformis	0.00123882	0	0	0	0	0	0	0	0	0	0	0	0	0	0	0	0	0	0	0	0	0	0	0	0	0	0	0	0	0	0	0	0	0	0	0	0	0	0	0	0	0	0	0
p__Firmicutes	c__Clostridia	o__Clostridiales	f__Ruminococcaceae	g__Faecalibacterium	s__prausnitzii	0.00123882	0.00065284	0	0	0.0114669	0	0.000556294	0.00108618	0	0	0.0012773	0	0	0.000588149	0	0.000564481	0.000558556	0	0	0.000810366	0	0	0	0	0	0	0	0	0	0	0	0	0	0	0	0	0	0	0	0	0	0	0	0
p__Firmicutes	c__Clostridia	o__Clostridiales				0.00123882	0.00065284	0	0	0	0	0	0	0	0	0	0	0	0	0	0	0	0	0	0	0	0	0	0	0	0	0	0	0	0	0	0	0	0	0	0	0	0	0	0	0	0	0	0
p__Firmicutes	c__Clostridia	o__Clostridiales	f__	g__	s__	0.00123882	0	0	0	0.00229338	0	0.000556294	0.00325853	0	0	0.000638651	0	0	0	0	0.00112896	0.00223422	0	0	0	0	0	0	0	0	0	0	0	0	0	0	0	0	0	0	0	0	0.00067088	0.000654823	0	0	0	0	0
						0.00123882	0.00195852	0.00109707	0.00060342	0.00286673	0	0.00111259	0.00162927	0.00303301	0.00219932	0.00191595	0.00145265	0.00285162	0.00352889	0.000647681	0.00169344	0.00223422	0.0019772	0.000573947	0	0.0010192	0.00423373	0.00214778	0.00368015	0.00120948	0.0013321	0.00225908	0.00159861	0	0.00122971	0	0.00315639	0.00250456	0.00164462	0	0.00497767	0.000659483	0.00067088	0.00261929	0.00131039	0.00197383	0.000535263	0.00177724	0.000644247
						0.00123882	0	0.000548534	0.00060342	0.000573345	0.000540707	0	0.000543089	0.0024264	0	0	0.000726327	0.00171097	0	0	0.00112896	0.000558556	0.000659065	0	0	0.000509598	0.00141124	0	0.000613358	0.000604738	0.000666049	0.000564771	0.00213148	0.00134023	0.000614855	0.00151232	0.00126255	0.000626139	0	0.000638619	0.000711096	0.00197845	0.00067088	0.000654823	0.00131039	0.000657942	0.00214105	0.00088862	0.000644247
						0.00123882	0.00195852	0.00109707	0.00241368	0.00114669	0.000540707	0.00166888	0.00108618	0	0	0.0012773	0.00145265	0	0.000588149	0.00194304	0	0.00167567	0.000659065	0	0	0.000509598	0.00352811	0.00143185	0.00122672	0.00120948	0.000666049	0.00169431	0.00106574	0	0.00184456	0.00151232	0.00126255	0.00125228	0.000548207	0.00191586	0.00142219	0.00197845	0.00067088	0.000654823	0.00131039	0.00131588	0.00107053	0.00266586	0.00128849
p__Bacteroidetes	c__Bacteroidia	o__Bacteroidales	f__Bacteroidaceae	g__Bacteroides	s__	0.00123882	0.0032642	0	0	0	0	0	0	0	0	0	0	0	0	0	0	0	0	0	0	0	0	0	0	0	0	0	0	0	0	0.000756161	0	0	0	0	0	0	0	0	0	0	0	0	0
p__Firmicutes	c__Clostridia	o__Clostridiales	f__Ruminococcaceae	g__	s__	0.00123882	0.00065284	0	0	0	0	0	0	0	0	0.000638651	0	0	0	0	0	0.000558556	0	0	0	0	0	0	0	0	0	0	0	0	0	0	0	0	0	0	0	0	0	0	0	0	0	0	0
p__Firmicutes	c__Clostridia	o__Clostridiales	f__	g__	s__	0.00123882	0.00195852	0	0	0	0	0	0	0	0	0	0	0	0	0	0.00112896	0	0	0	0	0	0	0	0	0	0	0	0	0	0	0	0	0	0.00328924	0.00319309	0.000711096	0	0	0	0	0	0	0.00088862	0.000644247
p__Firmicutes	c__Clostridia	o__Clostridiales	f__Ruminococcaceae	g__	s__	0.00123882	0.00130568	0	0	0	0	0	0	0	0	0	0	0	0	0	0	0	0	0	0	0	0	0	0	0	0	0	0	0	0	0	0	0	0	0	0	0	0	0	0	0	0	0	0
p__Bacteroidetes	c__Bacteroidia	o__Bacteroidales	f__Bacteroidaceae	g__Bacteroides	s__uniformis	0.00123882	0	0	0	0	0	0	0	0	0	0	0	0	0	0	0.000564481	0	0	0	0	0	0	0	0	0	0	0	0	0	0	0	0	0	0	0	0	0	0	0	0	0	0	0.00088862	0
p__Firmicutes	c__Clostridia	o__Clostridiales	f__Ruminococcaceae	g__	s__	0.00123882	0.00065284	0	0	0	0	0	0	0	0	0	0	0	0	0	0	0	0	0	0	0	0	0	0	0	0	0	0	0	0	0	0	0	0	0	0	0	0	0	0	0	0	0	0
p__Firmicutes	c__Clostridia	o__Clostridiales	f__Lachnospiraceae			0.00123882	0	0	0	0	0	0	0	0	0	0	0	0	0	0	0	0	0	0	0	0	0	0	0	0	0.000666049	0	0	0	0	0	0	0	0.00438565	0.0102179	0	0	0	0	0	0	0	0.00177724	0.000644247
p__Firmicutes	c__Clostridia	o__Clostridiales	f__Lachnospiraceae	g__Blautia	s__	0.00123882	0	0	0.00060342	0.000573345	0	0	0.000543089	0	0	0	0	0	0.000588149	0	0	0	0	0	0	0	0	0.000715927	0	0.00181421	0.0026642	0	0	0	0	0	0	0	0.0082231	0.0166041	0	0	0	0.000654823	0	0	0	0.00088862	0
p__Bacteroidetes	c__Bacteroidia	o__Bacteroidales	f__Bacteroidaceae	g__Bacteroides	s__fragilis	0.00123882	0.00065284	0	0	0	0	0	0	0	0	0	0	0	0	0	0	0.000558556	0	0	0	0	0	0	0	0	0	0.000564771	0.00053287	0.00134023	0	0	0	0	0	0	0	0	0	0	0	0	0	0.00088862	0.000644247
p__Firmicutes	c__Clostridia	o__Clostridiales				0.00123882	0.00130568	0	0	0	0	0	0	0	0	0	0	0	0	0	0	0	0	0	0	0	0	0	0	0	0	0	0	0	0	0	0	0	0	0	0	0	0	0	0	0	0	0	0
p__Bacteroidetes	c__Bacteroidia	o__Bacteroidales	f__Bacteroidaceae	g__Bacteroides	s__	0.00123882	0	0	0	0	0	0	0	0	0	0	0	0	0	0	0	0	0	0	0	0	0	0	0	0	0	0	0	0	0	0	0	0	0	0	0.000711096	0	0	0	0	0	0	0	0
p__Firmicutes	c__Clostridia	o__Clostridiales	f__Ruminococcaceae	g__Oscillospira	s__	0.00123882	0.00065284	0	0	0	0	0	0	0	0	0.00319326	0	0	0.000588149	0	0	0.00279278	0	0	0	0	0	0	0	0	0	0	0	0.000670116	0	0	0	0	0	0	0	0	0.00067088	0	0	0	0	0	0
p__Firmicutes	c__Clostridia	o__Clostridiales	f__Lachnospiraceae			0.00123882	0.00261136	0	0	0	0	0	0	0	0	0	0	0	0	0	0	0	0	0	0	0	0	0	0	0	0	0	0	0	0	0	0	0	0	0	0	0	0	0	0	0	0	0	0
p__Bacteroidetes	c__Bacteroidia	o__Bacteroidales	f__Bacteroidaceae	g__Bacteroides	s__	0.00123882	0	0	0	0	0	0	0	0.000606601	0	0	0	0	0	0	0	0.00111711	0.00131813	0	0	0	0	0	0	0	0.000666049	0	0.00159861	0	0	0	0	0	0.00219283	0.000638619	0	0.00197845	0.00268352	0	0	0	0	0.00177724	0
p__Firmicutes	c__Clostridia	o__Clostridiales	f__Ruminococcaceae	g__Oscillospira	s__	0.00123882	0.00065284	0	0	0	0	0	0	0	0	0	0	0	0	0	0	0	0	0	0	0	0	0	0	0	0	0	0	0	0	0	0	0	0	0	0	0	0	0	0	0	0	0	0
p__Bacteroidetes	c__Bacteroidia	o__Bacteroidales	f__Bacteroidaceae	g__Bacteroides	s__	0.00123882	0	0	0	0	0	0	0	0	0.000549831	0	0	0	0	0	0	0.000558556	0	0	0	0	0	0	0	0	0	0	0	0.000670116	0	0	0	0	0	0	0	0	0	0	0	0	0	0	0
p__Bacteroidetes	c__Bacteroidia	o__Bacteroidales	f__Bacteroidaceae	g__Bacteroides	s__	0.00123882	0.00065284	0	0	0.00172004	0	0	0	0	0	0.0012773	0	0	0	0	0	0	0	0	0	0	0	0	0	0	0	0	0	0	0	0	0	0	0	0	0	0.000659483	0	0	0	0	0	0	0
p__Firmicutes	c__Clostridia	o__Clostridiales	f__Ruminococcaceae	g__Ruminococcus	s__	0.00123882	0.00391704	0	0	0.00172004	0	0	0.00271544	0	0	0	0	0	0.000588149	0	0.000564481	0.00390989	0	0.00114789	0.0024311	0	0	0	0	0	0.00199815	0	0.00213148	0.00536092	0	0.000756161	0.00126255	0	0.00164462	0.00447033	0	0.000659483	0.00603792	0	0.000655196	0.000657942	0	0.00177724	0.00450973
p__Bacteroidetes	c__Bacteroidia	o__Bacteroidales	f__Bacteroidaceae	g__Bacteroides		0.00123882	0.00065284	0	0	0	0	0	0	0	0.000549831	0	0	0	0	0	0	0	0	0	0	0	0	0	0	0	0	0	0	0	0	0	0	0	0	0	0	0	0	0	0	0	0	0	0
p__Bacteroidetes	c__Bacteroidia	o__Bacteroidales	f__Bacteroidaceae	g__Bacteroides		0.00123882	0.00195852	0	0.00060342	0	0	0	0	0	0.00329899	0.0134117	0	0.000570324	0.000588149	0	0	0.0117297	0	0.000573947	0	0	0	0	0	0	0	0	0.0053287	0.00469081	0	0	0	0	0	0	0	0.00593534	0.00134176	0	0	0	0	0.0088862	0.00257699
p__Bacteroidetes	c__Bacteroidia	o__Bacteroidales	f__Bacteroidaceae	g__Bacteroides	s__uniformis	0.00123882	0.00065284	0	0	0	0	0	0	0	0	0	0	0	0	0	0.000564481	0	0	0	0	0	0	0	0.000613358	0	0	0	0	0	0	0	0	0	0.000548207	0	0	0.000659483	0.00134176	0	0	0	0	0	0
p__Bacteroidetes	c__Bacteroidia	o__Bacteroidales	f__Bacteroidaceae	g__Bacteroides	s__	0.00123882	0.00065284	0	0	0	0	0	0	0	0	0	0	0	0.000588149	0	0	0	0	0	0	0	0	0	0	0	0	0.000564771	0.00053287	0.000670116	0	0	0	0	0	0	0	0.000659483	0	0	0	0.000657942	0	0	0.00257699
p__Firmicutes	c__Clostridia	o__Clostridiales	f__Lachnospiraceae	g__	s__	0.00123882	0.00065284	0	0	0	0	0	0	0	0	0	0	0	0	0	0	0	0	0	0	0	0	0	0	0	0	0	0	0	0	0	0	0	0	0	0	0	0	0	0	0	0	0	0
p__Firmicutes	c__Clostridia	o__Clostridiales	f__Ruminococcaceae	g__Oscillospira	s__	0.00123882	0.00065284	0	0	0.000573345	0	0	0	0	0	0	0	0	0	0	0	0	0	0	0	0	0	0	0	0	0	0	0	0	0	0	0	0	0	0	0	0	0	0	0	0	0	0	0
p__Firmicutes	c__Clostridia	o__Clostridiales				0.00123882	0.00848691	0	0.00120684	0.000573345	0.00540707	0.00111259	0.00217235	0	0	0.0166049	0	0	0.0105867	0	0.000564481	0.0357476	0	0	0.0048622	0	0	0.00501149	0	0.00181421	0.013321	0	0	0.040877	0	0	0.00378766	0	0.0148016	0.0427874	0	0	0.0516577	0	0	0.00263177	0	0.00622034	0.0199717
p__Firmicutes	c__Clostridia	o__Clostridiales	f__	g__	s__	0.00123882	0.00130568	0	0	0	0	0	0	0	0	0.0012773	0	0	0	0	0	0	0	0	0	0	0	0	0	0	0	0	0	0	0	0	0	0	0	0	0	0	0	0	0	0	0	0	0
p__Firmicutes	c__Clostridia	o__Clostridiales	f__Lachnospiraceae	g__	s__	0.00123882	0.00130568	0.000548534	0.00060342	0.0240805	0.000540707	0.00111259	0.0168357	0.00485281	0.584471	0.32188	0.00217898	0.120338	0.308778	0.00129536	0.498436	0.253585	0.560206	0.789178	0.893024	1.0355	5.16162	1.97023	0.032508	0.908316	1.10897	0.406635	0.564309	0.743828	0.590261	2.69798	3.18416	0.0281762	0.23847	0.657138	0.201951	0.282259	0.399173	0.178767	1.16035	0.950727	0.0198047	0.248814	0.469656
						0.00123882	0	0.000548534	0	0.00172004	0.000540707	0.00111259	0.000543089	0	0	0	0	0.00114065	0	0.00129536	0.000564481	0.000558556	0.000659065	0.000573947	0.00162073	0.0010192	0	0	0	0.000604738	0	0	0	0.000670116	0.000614855	0	0	0.000626139	0.00109641	0.000638619	0.000711096	0	0.00067088	0.000654823	0	0.00131588	0.000535263	0	0
p__Firmicutes	c__Clostridia	o__Clostridiales	f__Ruminococcaceae	g__Faecalibacterium	s__prausnitzii	0.00123882	0	0	0	0	0	0.00111259	0.00162927	0	0.00164949	0.000638651	0	0	0.000588149	0	0.000564481	0	0	0.000573947	0	0	0	0	0	0	0	0	0	0	0	0	0	0	0	0	0	0	0	0	0	0	0	0	0
p__Bacteroidetes	c__Bacteroidia	o__Bacteroidales	f__Porphyromonadaceae	g__Parabacteroides	s__	0.00123882	0.00065284	0	0	0	0	0	0	0	0.00109966	0	0	0	0	0	0	0.000558556	0	0	0	0	0	0	0	0	0	0.000564771	0	0	0	0	0	0	0	0	0	0	0.00067088	0	0	0	0	0.00355448	0
p__Bacteroidetes	c__Bacteroidia	o__Bacteroidales	f__Bacteroidaceae	g__Bacteroides	s__	0.00123882	0.00065284	0	0	0	0	0	0	0	0	0.0012773	0	0.00114065	0.000588149	0	0.000564481	0.00111711	0	0	0	0	0	0	0	0.00120948	0	0	0.00053287	0	0	0	0	0	0.00109641	0	0	0.00131897	0	0	0	0	0	0	0
p__Bacteroidetes	c__Bacteroidia	o__Bacteroidales	f__Bacteroidaceae	g__Bacteroides	s__	0.00123882	0	0	0	0	0	0	0	0	0	0	0	0	0	0	0	0.000558556	0	0	0	0	0	0	0	0	0	0.000564771	0.00053287	0.000670116	0	0	0	0	0.000548207	0	0	0	0	0	0	0	0	0.00088862	0
p__Firmicutes	c__Clostridia	o__Clostridiales	f__Lachnospiraceae	g__	s__	0.00123882	0.00130568	0	0.00060342	0	0	0.000556294	0.00108618	0	0	0	0	0	0	0	0	0	0	0	0	0	0	0	0	0	0	0	0.00053287	0	0	0	0	0	0	0	0	0	0	0	0	0	0	0	0
p__Bacteroidetes	c__Bacteroidia	o__Bacteroidales	f__Bacteroidaceae	g__Bacteroides	s__	0.00123882	0.00065284	0	0	0	0	0	0	0	0	0	0	0	0	0	0	0	0	0	0	0	0	0	0	0	0	0	0	0	0	0	0	0	0	0	0	0	0	0	0	0	0	0	0
						0.00123882	0.00130568	0.000548534	0	0.000573345	0.000540707	0.00111259	0.00108618	0.0024264	0.000549831	0.00191595	0	0.00114065	0.00294074	0.00129536	0.000564481	0.00335134	0.00131813	0	0.000810366	0.00254799	0.00141124	0	0.00122672	0.000604738	0.000666049	0.000564771	0.00053287	0.000670116	0.000614855	0.000756161	0.000631277	0.000626139	0.00109641	0	0.00213329	0.00131897	0.00067088	0.000654823	0	0.00263177	0.000535263	0	0.00128849
p__Firmicutes	c__Clostridia	o__Clostridiales	f__Ruminococcaceae	g__	s__	0.00123882	0.00065284	0	0	0	0	0.000556294	0	0	0	0	0	0	0	0	0	0	0	0	0	0	0	0	0	0	0	0	0	0	0	0	0	0	0	0	0	0	0	0	0	0	0	0	0
p__Proteobacteria	c__Betaproteobacteria	o__Burkholderiales	f__Alcaligenaceae	g__Sutterella	s__	0.00123882	0.00065284	0	0	0	0	0.00278147	0	0	0.00164949	0.000638651	0	0	0	0	0	0	0	0.000573947	0	0	0	0	0	0.00120948	0	0	0	0	0	0	0	0	0	0	0	0	0	0	0	0	0	0	0
p__Firmicutes	c__Clostridia	o__Clostridiales	f__Lachnospiraceae	g__	s__	0.00123882	0	0	0	0	0	0	0	0	0	0	0	0	0.000588149	0	0	0	0	0	0	0	0	0	0	0	0	0	0	0	0	0	0	0	0	0	0	0	0	0	0	0	0	0	0
p__Bacteroidetes	c__Bacteroidia	o__Bacteroidales	f__Bacteroidaceae	g__Bacteroides		0.00123882	0	0	0	0	0	0	0	0	0	0	0	0	0	0	0	0	0	0	0	0	0	0	0	0	0	0	0	0	0	0	0	0	0	0	0	0	0	0	0	0	0	0	0
p__Firmicutes	c__Clostridia	o__Clostridiales	f__Lachnospiraceae	g__Lachnospira	s__	0.00123882	0.00065284	0	0	0	0	0	0	0	0	0	0.000726327	0	0.0011763	0	0	0	0	0	0	0	0	0	0	0	0	0	0	0	0.000614855	0	0	0	0	0	0	0	0	0	0	0	0	0	0
p__Bacteroidetes	c__Bacteroidia	o__Bacteroidales	f__Bacteroidaceae	g__Bacteroides	s__uniformis	0.00123882	0	0	0	0	0	0	0	0	0	0	0	0	0	0	0.000564481	0	0	0	0	0	0	0	0	0	0	0	0	0	0	0	0	0	0	0.000638619	0	0	0	0	0	0	0	0.00088862	0
p__Bacteroidetes	c__Bacteroidia	o__Bacteroidales	f__Rikenellaceae	g__	s__	0.00123882	0.00130568	0	0	0	0	0	0	0	0	0	0	0	0	0	0	0	0	0	0	0	0	0	0	0	0	0	0	0	0	0	0	0	0	0	0	0	0	0	0	0	0	0	0
p__Bacteroidetes	c__Bacteroidia	o__Bacteroidales	f__Porphyromonadaceae	g__Parabacteroides	s__distasonis	0.00123882	0	0	0	0	0	0	0	0.000606601	0	0	0	0	0	0	0	0	0.00131813	0.00172184	0.000810366	0.000509598	0.000705622	0	0	0	0.000666049	0.034451	0.012256	0.0087115	0.0122971	0.000756161	0.000631277	0.00125228	0	0	0.0127997	0.0844138	0.0395819	0.00785788	0.00393118	0.0046056	0.00107053	0	0
p__Firmicutes	c__Clostridia	o__Clostridiales				0.00123882	0.00195852	0	0	0	0	0	0.000543089	0	0	0	0	0	0.000588149	0	0	0	0	0	0	0	0	0	0	0	0	0	0	0	0	0	0	0	0	0	0	0	0	0	0	0	0	0	0
p__Firmicutes	c__Clostridia	o__Clostridiales	f__Ruminococcaceae			0.00123882	0	0	0	0	0	0	0	0	0	0	0	0	0	0	0	0	0	0	0	0	0	0	0	0	0	0	0	0	0	0	0	0	0	0	0	0	0	0	0	0	0	0	0
p__Firmicutes	c__Clostridia	o__Clostridiales	f__Lachnospiraceae			0.00123882	0.00065284	0	0	0	0	0	0	0	0	0	0	0	0.0023526	0	0	0	0	0	0	0	0	0	0	0	0	0	0	0	0	0	0	0	0	0	0	0	0	0	0	0	0	0	0
p__Firmicutes	c__Clostridia	o__Clostridiales	f__	g__	s__	0.00123882	0.00130568	0.000548534	0	0.0538944	0.000540707	0	0.0809202	0	0.203987	0.484736	0	0.0233833	0.0735186	0	0.416022	0.527277	0	0.00229579	0.0291732	0	0.026108	0.0171823	0	0	0.0206475	0	0	0.0395368	0	0.00756161	0.0107317	0	0.000548207	0.0249061	0	0.00197845	0.0402528	0	0.0117935	0.0184224	0	0	0.0302796
p__Bacteroidetes	c__Bacteroidia	o__Bacteroidales	f__Bacteroidaceae	g__Bacteroides	s__	0.00123882	0.0032642	0	0	0	0	0	0	0	0	0	0	0	0	0	0	0	0	0	0	0	0	0	0	0	0	0	0	0	0	0	0	0	0	0	0	0	0	0	0	0	0	0	0
p__Bacteroidetes	c__Bacteroidia	o__Bacteroidales	f__Bacteroidaceae	g__Bacteroides	s__	0.00123882	0.00065284	0	0	0	0	0	0	0	0	0	0	0.000570324	0	0	0	0	0	0	0	0	0	0	0	0	0	0	0	0	0	0	0	0	0	0	0	0.000659483	0	0	0	0	0	0	0
p__Bacteroidetes	c__Bacteroidia	o__Bacteroidales	f__Bacteroidaceae	g__Bacteroides	s__	0.00123882	0.00130568	0	0.00120684	0.000573345	0	0	0	0.00485281	0.000549831	0	0	0	0	0	0	0	0	0	0	0	0	0	0	0	0	0	0	0	0	0	0	0	0	0	0	0	0	0	0	0	0	0	0
p__Bacteroidetes	c__Bacteroidia	o__Bacteroidales	f__Bacteroidaceae	g__Bacteroides	s__	0.00123882	0.00130568	0	0	0	0	0	0	0	0	0	0	0	0	0	0	0	0	0	0	0	0	0	0	0	0	0	0	0	0	0	0	0	0	0	0	0	0	0	0	0	0	0	0
						0.00123882	0	0.000548534	0	0.000573345	0.000540707	0.000556294	0	0	0.00109966	0	0	0	0.0023526	0	0.00112896	0.00111711	0.000659065	0.000573947	0	0.000509598	0	0.00214778	0	0.00120948	0.000666049	0.000564771	0	0	0.000614855	0	0.00126255	0.000626139	0.000548207	0.00127724	0	0.000659483	0	0.000654823	0	0	0.000535263	0.00088862	0
p__Bacteroidetes	c__Bacteroidia	o__Bacteroidales	f__Bacteroidaceae	g__Bacteroides	s__uniformis	0.00123882	0.0032642	0	0	0.000573345	0	0	0	0	0.000549831	0.0012773	0	0.000570324	0	0	0.00112896	0.000558556	0	0.000573947	0.00162073	0	0	0	0	0	0	0	0	0.00268046	0	0	0.00126255	0	0	0	0	0.000659483	0.00134176	0	0	0	0	0.00177724	0
p__Firmicutes	c__Clostridia	o__Clostridiales	f__Lachnospiraceae			0.00123882	0.00130568	0	0	0	0	0	0	0	0	0	0	0	0.0023526	0	0	0	0	0	0	0	0	0	0	0	0	0	0	0	0	0	0	0	0	0	0	0	0	0	0	0	0	0	0
p__Firmicutes	c__Clostridia	o__Clostridiales	f__Ruminococcaceae	g__	s__	0.00123882	0.00130568	0	0	0.00172004	0	0.00166888	0.00271544	0	0.00109966	0	0	0	0	0	0	0	0	0	0	0	0	0	0	0	0	0	0	0	0	0	0	0	0	0	0	0	0	0	0	0	0	0	0
						0.00123882	0	0	0.00060342	0	0	0	0.000543089	0	0.000549831	0	0	0.000570324	0	0	0.000564481	0.000558556	0	0	0	0	0.00141124	0.000715927	0.000613358	0	0	0.000564771	0.00053287	0	0	0	0	0.00125228	0.000548207	0.000638619	0.000711096	0	0.00067088	0	0	0.000657942	0	0	0.000644247
p__Bacteroidetes	c__Bacteroidia	o__Bacteroidales	f__Bacteroidaceae	g__Bacteroides	s__uniformis	0.00123882	0.00065284	0	0	0	0	0	0	0	0	0.000638651	0	0	0.000588149	0	0	0	0	0	0	0	0	0	0	0	0	0	0.00053287	0	0	0	0	0	0	0	0	0	0	0	0	0.000657942	0	0	0.000644247
						0.00123882	0.00065284	0	0	0	0.000540707	0	0	0	0	0.000638651	0.000726327	0	0	0	0.000564481	0.00111711	0.00131813	0.000573947	0	0	0	0	0	0	0	0.00169431	0	0	0	0	0.00126255	0	0	0.000638619	0	0	0.00134176	0.000654823	0.000655196	0.00131588	0.000535263	0	0
p__Firmicutes	c__Clostridia	o__Clostridiales	f__Ruminococcaceae	g__	s__	0.00123882	0	0	0	0	0	0	0	0	0	0	0	0	0	0	0	0	0	0	0	0	0	0	0	0	0	0	0	0	0	0	0	0	0	0	0	0	0	0	0	0	0	0	0
p__Firmicutes	c__Clostridia	o__Clostridiales	f__Lachnospiraceae			0.00123882	0	0	0	0	0	0	0	0	0	0	0	0	0	0	0	0	0	0	0	0	0	0	0	0	0	0	0	0	0	0	0	0	0	0	0	0	0	0	0	0	0	0	0
p__Firmicutes	c__Clostridia	o__Clostridiales	f__	g__	s__	0.00123882	0	0	0	0	0	0	0	0	0	0	0	0	0	0	0	0	0	0	0	0	0	0	0	0	0	0	0	0	0	0	0	0	0	0	0	0	0	0	0	0	0	0	0
p__Firmicutes	c__Clostridia	o__Clostridiales				0.00123882	0.00065284	0	0	0	0	0	0	0	0	0	0	0	0	0	0	0	0	0	0	0	0	0	0	0	0	0	0	0	0	0	0	0	0	0	0	0	0	0	0	0	0	0	0
						0.00123882	0.00065284	0.000548534	0	0.00172004	0	0.00111259	0.000543089	0.0012132	0.00109966	0.0012773	0.000726327	0	0.00176445	0.00259072	0.000564481	0.00167567	0	0	0.00162073	0.0010192	0.000705622	0.000715927	0	0.00181421	0.000666049	0.00112954	0.00053287	0	0.000614855	0	0.000631277	0	0.00164462	0.000638619	0.00213329	0.000659483	0	0	0.00131039	0	0.00214105	0.00177724	0
						0.00123882	0.0032642	0.00109707	0.00060342	0.00114669	0.00108141	0.00166888	0.00162927	0.000606601	0.00329899	0.0012773	0	0.000570324	0.00176445	0.00259072	0.00169344	0.00279278	0.00131813	0.00172184	0.00324146	0.00254799	0.00282249	0.00286371	0.00368015	0.00302369	0.000666049	0.00225908	0.00106574	0.00268046	0.00122971	0.00302464	0.00126255	0.00187842	0.00274103	0.00319309	0.00426658	0.00197845	0.00201264	0.00261929	0.00196559	0.00263177	0.00214105	0.00355448	0.000644247
p__Bacteroidetes	c__Bacteroidia	o__Bacteroidales	f__Bacteroidaceae	g__Bacteroides		0.00123882	0	0	0	0	0	0	0	0	0	0	0	0	0	0	0	0	0	0	0	0	0	0	0	0	0	0	0	0	0	0	0	0	0	0	0	0	0	0	0	0	0	0	0
p__Bacteroidetes	c__Bacteroidia	o__Bacteroidales	f__Bacteroidaceae	g__Bacteroides	s__fragilis	0.00123882	0.00195852	0	0.00241368	0.00286673	0	0	0	0.567172	0.309005	0.159024	0.0203372	0.0279459	0.00588149	0.00129536	0.00169344	0.0653511	0.501549	0.162427	0.0397079	0.0514694	0.00423373	0	0.42199	0.0435411	0.0126549	0.733637	0.212615	0.081084	0.0362764	0.00302464	0	0.582935	0.0394709	0.00957928	0.549677	0.142448	0.0550121	0.0536955	0.0176903	0	0.49833	0.222155	0.0541167
p__Bacteroidetes	c__Bacteroidia	o__Bacteroidales	f__Bacteroidaceae	g__Bacteroides	s__	0.00123882	0.00261136	0	0	0	0	0	0	0	0	0.0012773	0	0	0	0	0.000564481	0.00111711	0	0	0.000810366	0	0	0	0	0	0	0	0.00053287	0.00134023	0	0	0	0	0	0	0	0.00131897	0	0	0	0	0.000535263	0.00266586	0.000644247
p__Bacteroidetes	c__Bacteroidia	o__Bacteroidales	f__Bacteroidaceae	g__Bacteroides	s__	0.00123882	0.00391704	0	0	0	0	0	0	0	0	0	0	0	0	0	0	0	0	0	0.000810366	0	0	0	0	0	0	0	0	0	0	0	0	0	0	0	0	0	0	0	0	0	0	0	0
						0.00123882	0.00261136	0.00109707	0	0.000573345	0.000540707	0.00222518	0.00162927	0	0.00164949	0.0025546	0.000726327	0.000570324	0.0023526	0.00129536	0	0.00223422	0.00131813	0.000573947	0.00162073	0.000509598	0.00282249	0.000715927	0.00184007	0.000604738	0.000666049	0.000564771	0.00159861	0.000670116	0.00245942	0.000756161	0.000631277	0.00438297	0.00109641	0	0	0.00197845	0.00067088	0.00196447	0	0.00131588	0.000535263	0.00088862	0.00128849
p__Bacteroidetes	c__Bacteroidia	o__Bacteroidales	f__Bacteroidaceae	g__Bacteroides	s__	0.00123882	0.00065284	0	0	0	0	0	0	0.000606601	0	0	0	0	0	0	0	0	0	0	0	0	0	0	0	0	0	0	0	0	0	0	0	0	0	0	0	0	0	0	0	0	0	0	0
p__Bacteroidetes	c__Bacteroidia	o__Bacteroidales	f__Bacteroidaceae	g__Bacteroides		0.00123882	0	0	0	0	0	0	0	0	0	0	0	0	0	0	0	0	0	0	0	0	0	0	0	0	0	0	0	0	0	0	0	0	0	0	0	0	0	0	0	0	0	0	0
p__Firmicutes	c__Clostridia	o__Clostridiales	f__Lachnospiraceae	g__	s__	0.00123882	0	0	0	0	0	0	0	0	0	0.0012773	0	0	0	0	0	0	0	0	0	0	0	0	0	0	0	0	0	0	0	0	0	0	0	0	0	0	0	0	0	0	0	0	0
p__Bacteroidetes	c__Bacteroidia	o__Bacteroidales	f__Bacteroidaceae	g__Bacteroides	s__uniformis	0.00123882	0	0	0	0	0	0	0	0	0	0	0	0	0	0	0	0	0	0.000573947	0	0	0	0	0	0	0	0	0	0.000670116	0	0	0	0	0	0	0	0	0	0	0	0	0	0	0
p__Firmicutes	c__Clostridia	o__Clostridiales	f__Lachnospiraceae	g__	s__	0.00123882	0.00065284	0	0	0	0	0.000556294	0	0	0.00109966	0	0	0	0	0	0	0.000558556	0	0.00172184	0	0	0	0	0	0.000604738	0	0	0	0	0	0	0	0	0	0	0	0	0	0	0	0	0	0	0
						0.00123882	0.00065284	0.00109707	0.00060342	0.000573345	0	0	0.00271544	0.0012132	0.000549831	0.0012773	0.00145265	0.00114065	0.00176445	0	0.00225792	0.00111711	0	0.000573947	0	0	0.00141124	0.00143185	0.00245343	0.00120948	0.0013321	0.00112954	0.00053287	0.000670116	0	0.000756161	0.00126255	0.000626139	0.00109641	0	0.000711096	0.000659483	0.00134176	0.000654823	0	0.00197383	0.00160579	0.00088862	0.000644247
p__Bacteroidetes	c__Bacteroidia	o__Bacteroidales	f__Bacteroidaceae	g__Bacteroides	s__	0.00123882	0	0	0	0	0	0	0	0	0	0	0	0	0	0	0	0.000558556	0	0	0	0	0	0	0	0	0	0	0	0	0	0	0	0	0	0	0	0	0	0	0	0	0	0	0
p__Bacteroidetes	c__Bacteroidia	o__Bacteroidales	f__Rikenellaceae	g__	s__	0.00123882	0	0	0	0	0	0	0	0	0.00164949	0	0	0	0	0	0	0	0	0.00172184	0.00162073	0	0	0	0	0.00181421	0.0013321	0	0.00266435	0.000670116	0.000614855	0	0	0	0.00219283	0.00191586	0	0	0	0	0	0	0	0.00177724	0.000644247
p__Firmicutes	c__Clostridia	o__Clostridiales	f__Veillonellaceae	g__Phascolarctobacterium	s__	0.00123882	0	0	0	0	0	0	0	0	0.000549831	0	0	0.000570324	0.000588149	0	0	0	0	0	0	0	0	0	0	0	0	0	0.00053287	0	0	0	0	0	0	0	0	0	0	0	0.00196559	0	0	0	0
p__Firmicutes	c__Clostridia	o__Clostridiales	f__Lachnospiraceae	g__	s__	0.00123882	0.00195852	0	0	0	0	0	0	0	0.00164949	0	0	0	0	0	0	0	0	0.00114789	0	0.00152879	0	0	0	0	0	0.00112954	0	0	0.000614855	0.000756161	0	0	0	0.000638619	0.00142219	0	0	0	0	0	0	0.00177724	0.00128849
p__Firmicutes	c__Clostridia	o__Clostridiales	f__Ruminococcaceae			0.00123882	0.00065284	0	0	0.00458676	0	0.0178014	0.00380162	0	0.00494848	0.00383191	0.000726327	0.000570324	0.000588149	0	0.000564481	0.00167567	0	0.00229579	0.000810366	0	0.000705622	0	0	0	0	0	0	0	0	0	0	0	0	0	0	0	0	0	0	0	0	0	0
p__Bacteroidetes	c__Bacteroidia	o__Bacteroidales	f__[Odoribacteraceae]	g__Butyricimonas	s__	0.00123882	0	0	0	0	0	0	0	0	0	0	0	0	0	0	0	0	0	0	0	0	0	0.000715927	0	0.000604738	0	0	0	0	0	0	0	0	0	0.000638619	0	0	0	0	0.000655196	0	0	0	0
						0.00123882	0.0032642	0.0016456	0	0.00229338	0.00270354	0	0.00108618	0.0012132	0.00109966	0.00510921	0.00363164	0.000570324	0.00352889	0.00453377	0.00225792	0.00111711	0	0.00114789	0	0.00305759	0.000705622	0.00429556	0.00490686	0.0048379	0.00333025	0.0039534	0.00373009	0.00268046	0.00368913	0.00529313	0.00315639	0.00500911	0.00383745	0.000638619	0.00284438	0.00197845	0.0033544	0.000654823	0.00196559	0.00328971	0.00160579	0.00177724	0.00257699
p__Bacteroidetes	c__Bacteroidia	o__Bacteroidales	f__Bacteroidaceae	g__Bacteroides	s__	0.00123882	0.0032642	0	0	0	0	0	0	0	0	0	0	0	0	0	0	0	0	0	0	0	0	0	0	0	0	0	0	0	0	0	0	0	0	0	0	0	0	0	0	0	0	0	0
p__Firmicutes	c__Clostridia	o__Clostridiales	f__Lachnospiraceae	g__Blautia	s__	0.00123882	0.00130568	0	0	0	0.000540707	0.000556294	0.00108618	0	0	0	0	0	0.000588149	0	0.0028224	0.00111711	0	0	0	0	0	0	0.000613358	0.00241895	0.0039963	0	0.00053287	0	0	0	0	0	0.0526278	0.0600301	0	0	0	0	0	0	0	0.00533172	0.0199717
						0.00123882	0.00065284	0.000548534	0.00120684	0	0	0.000556294	0	0.0018198	0.00164949	0.00191595	0.000726327	0.000570324	0	0	0.00112896	0	0	0	0	0	0	0.000715927	0	0.000604738	0	0.000564771	0.00106574	0.00134023	0.00122971	0.000756161	0.000631277	0.000626139	0.00109641	0	0.00142219	0	0	0.00196447	0.000655196	0.00131588	0.000535263	0.00088862	0.00193274
						0.00123882	0	0	0	0	0	0	0	0	0	0	0	0	0	0	0	0	0	0	0	0	0	0	0	0	0	0	0	0	0	0	0	0	0	0	0	0	0	0	0	0	0	0	0
p__Firmicutes	c__Clostridia	o__Clostridiales				0.00123882	0.00195852	0	0	0	0	0	0	0	0	0.000638651	0	0	0.000588149	0	0.000564481	0.00167567	0	0	0	0	0	0	0	0.025399	0.0186494	0	0	0	0	0	0	0	0.00438565	0.00766342	0	0	0	0	0	0	0	0	0.00193274
p__Bacteroidetes	c__Bacteroidia	o__Bacteroidales	f__Rikenellaceae	g__	s__	0.00123882	0.00130568	0	0	0	0	0	0	0	0	0	0	0	0	0	0	0	0	0	0	0	0	0	0	0	0	0	0	0	0	0	0	0	0	0	0	0	0	0	0	0	0	0	0
p__Bacteroidetes	c__Bacteroidia	o__Bacteroidales	f__Bacteroidaceae	g__Bacteroides	s__uniformis	0.00123882	0	0	0	0	0	0	0	0	0	0	0	0	0	0	0	0	0	0.00114789	0	0	0	0	0	0	0	0	0	0	0	0	0.000631277	0	0	0	0	0	0	0	0	0	0	0	0
p__Bacteroidetes	c__Bacteroidia	o__Bacteroidales	f__Bacteroidaceae	g__Bacteroides	s__uniformis	0.00123882	0	0	0	0	0	0	0	0	0	0	0	0	0	0	0	0	0	0	0	0	0	0	0	0	0	0	0	0	0	0	0	0	0	0	0	0	0	0	0	0	0	0	0
p__Firmicutes	c__Clostridia	o__Clostridiales	f__Lachnospiraceae	g__	s__	0.00123882	0.00130568	0	0	0.00114669	0	0	0	0	0	0	0	0	0	0	0	0	0	0	0	0	0	0	0	0	0	0	0	0	0	0	0	0	0	0	0	0	0	0	0	0	0	0	0
p__Proteobacteria	c__Betaproteobacteria	o__Burkholderiales	f__Alcaligenaceae	g__Sutterella	s__	0.00123882	0.00130568	0	0	0	0	0	0	0	0	0	0	0	0	0	0	0.00111711	0	0	0	0	0	0	0	0	0.000666049	0	0	0	0	0	0	0	0.000548207	0	0	0	0	0	0	0	0	0	0
p__Bacteroidetes	c__Bacteroidia	o__Bacteroidales	f__Porphyromonadaceae	g__Parabacteroides	s__	0.00123882	0.0032642	0	0.00060342	0.00114669	0	0	0.000543089	0.00545941	0.00384882	0.00447056	0.000726327	0	0.000588149	0	0	0.00446845	0	0.00114789	0.0024311	0	0	0	0	0.00181421	0.00333025	0.00282385	0.00852592	0.0087115	0	0	0	0	0.00657848	0.00830204	0.00426658	0.0125302	0.00805056	0.00130965	0	0	0.000535263	0.00622034	0.00708672
p__Firmicutes	c__Clostridia	o__Clostridiales				0.00123882	0.00130568	0	0	0	0	0	0	0	0	0	0	0	0	0	0	0	0	0	0	0	0	0	0	0	0	0	0	0	0	0	0	0	0	0	0	0	0	0	0	0	0	0	0
p__Bacteroidetes	c__Bacteroidia	o__Bacteroidales	f__Bacteroidaceae	g__Bacteroides		0.00123882	0	0	0	0	0	0	0	0	0	0	0	0	0	0	0	0	0	0	0	0	0	0	0	0	0	0	0	0	0	0	0	0	0	0	0	0	0	0	0	0	0	0	0
p__Firmicutes	c__Clostridia	o__Clostridiales	f__Lachnospiraceae	g__Blautia		0.00123882	0.00065284	0	0	0	0	0	0	0	0	0.000638651	0	0.000570324	0.00176445	0	0	0.00111711	0	0	0	0	0	0	0	0	0	0	0	0	0	0	0	0	0.000548207	0.00127724	0	0	0	0.000654823	0	0	0	0	0
p__Firmicutes	c__Clostridia	o__Clostridiales	f__Ruminococcaceae	g__	s__	0.00123882	0	0	0	0.00458676	0	0.00278147	0.000543089	0	0.00164949	0.00319326	0	0	0	0	0	0.000558556	0	0	0	0	0	0	0	0	0	0	0	0	0	0	0	0	0	0	0	0	0	0	0.000655196	0	0	0	0.000644247
p__Firmicutes	c__Clostridia	o__Clostridiales	f__Lachnospiraceae			0.00123882	0.00065284	0	0	0	0	0	0	0	0	0	0	0	0	0	0	0	0	0	0	0	0	0	0	0	0	0	0	0	0	0	0	0	0	0	0	0	0	0	0	0	0	0	0
p__Firmicutes	c__Clostridia	o__Clostridiales	f__Lachnospiraceae	g__Blautia	s__	0.00123882	0	0	0	0	0	0	0	0	0	0	0	0	0	0	0	0	0	0	0	0	0	0	0	0	0	0	0	0	0	0	0	0	0	0	0	0	0	0	0	0	0	0	0
p__Bacteroidetes	c__Bacteroidia	o__Bacteroidales	f__Bacteroidaceae	g__Bacteroides	s__uniformis	0.00123882	0	0	0	0	0	0	0	0	0	0	0	0	0	0	0	0	0	0	0	0	0	0	0	0	0	0	0	0	0	0	0	0	0	0	0	0	0	0	0	0	0	0	0
p__Firmicutes	c__Clostridia	o__Clostridiales	f__Lachnospiraceae	g__Blautia	s__	0.00123882	0.00456988	0.000548534	0	0.00114669	0.00216283	0	0.000543089	0	0.00274916	0.000638651	0	0.000570324	0.00470519	0	0.000564481	0	0	0.0482116	0.0218799	0	0.0098787	0.00501149	0	0	0	0	0.0053287	0.017423	0	0.023441	0.0498709	0	0.00164462	0.00383171	0	0.00263793	0.00268352	0	0.000655196	0.00263177	0	0	0.00386548
p__Bacteroidetes	c__Bacteroidia	o__Bacteroidales	f__Bacteroidaceae	g__Bacteroides	s__	0.00123882	0.00195852	0	0.00060342	0.000573345	0	0	0	0	0	0	0	0	0.000588149	0	0	0.00111711	0	0	0	0	0	0	0	0	0	0	0	0	0	0	0	0	0	0	0	0	0	0	0	0	0	0	0.000644247
p__Firmicutes	c__Clostridia	o__Clostridiales	f__Ruminococcaceae	g__Oscillospira	s__	0.00123882	0	0	0	0.0154803	0	0.0127948	0.00108618	0	0.000549831	0.00383191	0	0	0	0	0	0.00670267	0	0	0	0	0	0	0	0	0	0	0	0	0	0	0	0	0	0	0	0	0	0	0	0	0	0	0
p__Firmicutes	c__Clostridia	o__Clostridiales	f__Lachnospiraceae	g__Lachnospira	s__	0.00123882	0.00456988	0	0	0.00114669	0	0	0	0	0	0	0	0	0.000588149	0	0	0	0	0	0	0	0	0	0	0	0	0	0	0	0	0	0	0	0	0	0	0	0	0	0	0	0	0	0
p__Firmicutes	c__Clostridia	o__Clostridiales	f__Ruminococcaceae	g__	s__	0.00123882	0	0	0	0	0	0	0	0	0	0	0	0	0	0	0	0	0	0	0	0	0	0	0	0	0	0	0	0	0	0	0	0	0	0	0	0	0	0	0	0	0	0	0
p__Firmicutes	c__Clostridia	o__Clostridiales	f__Lachnospiraceae			0.00123882	0	0	0	0	0	0	0	0	0	0	0	0	0	0	0	0	0	0	0	0	0	0	0	0	0	0	0	0	0	0	0	0	0	0	0	0	0	0	0	0	0	0	0
p__Proteobacteria	c__Betaproteobacteria	o__Burkholderiales	f__Alcaligenaceae	g__Sutterella	s__	0.00123882	0.00261136	0	0	0.000573345	0	0	0	0	0.000549831	0	0	0	0	0	0	0	0	0.00114789	0.000810366	0	0	0	0	0	0.0013321	0	0	0	0	0	0	0	0	0.000638619	0	0	0	0	0	0	0	0.00177724	0.000644247
p__Bacteroidetes	c__Bacteroidia	o__Bacteroidales	f__Bacteroidaceae	g__Bacteroides	s__uniformis	0.00123882	0	0	0	0	0	0	0	0	0	0	0	0	0	0	0	0	0	0.00114789	0	0	0	0.000715927	0	0	0	0	0	0	0	0.00226848	0.000631277	0	0	0	0.00142219	0	0.00067088	0.00130965	0	0	0	0.00177724	0
p__Firmicutes	c__Clostridia	o__Clostridiales	f__[Mogibacteriaceae]	g__	s__	0.00123882	0.00195852	0	0	0	0	0	0	0	0	0.000638651	0	0	0.00470519	0	0	0.000558556	0	0	0	0	0	0	0	0	0	0	0	0	0	0	0	0	0	0	0	0	0	0	0	0	0	0	0
p__Bacteroidetes	c__Bacteroidia	o__Bacteroidales	f__Bacteroidaceae	g__Bacteroides	s__	0.00123882	0	0	0	0	0	0	0	0	0	0	0	0	0	0	0	0	0	0	0	0	0	0	0	0	0	0	0	0	0	0	0	0	0	0	0	0	0	0	0	0	0	0	0
p__Bacteroidetes	c__Bacteroidia	o__Bacteroidales	f__Bacteroidaceae	g__Bacteroides	s__	0.00123882	0.00130568	0	0	0	0	0	0	0	0	0	0	0	0	0	0	0	0	0	0	0	0	0	0	0	0	0	0	0	0	0	0	0	0	0	0	0	0	0	0	0	0	0	0
p__Firmicutes	c__Clostridia	o__Clostridiales	f__Ruminococcaceae	g__	s__	0.00123882	0.00065284	0	0	0.00114669	0	0.00166888	0.000543089	0	0.00164949	0.000638651	0.000726327	0	0.000588149	0	0	0	0	0	0	0	0	0	0	0	0	0	0	0	0	0	0	0	0	0	0	0	0	0	0	0	0	0	0
p__Firmicutes	c__Clostridia	o__Clostridiales	f__Lachnospiraceae	g__Dorea	s__	0.00123882	0.00391704	0	0	0.00114669	0	0.000556294	0	0	0	0.0191595	0	0.000570324	0.00646964	0.000647681	0	0.000558556	0	0	0.000810366	0	0	0	0	0	0	0	0	0	0	0	0	0	0	0	0	0	0	0	0	0	0	0	0
p__Firmicutes	c__Clostridia	o__Clostridiales	f__Lachnospiraceae			0.00123882	0.00195852	0	0.00060342	0	0	0	0	0	0	0	0	0	0	0	0	0	0	0	0	0	0	0	0	0	0	0	0	0	0	0	0	0	0	0	0	0	0	0	0	0	0	0	0
p__Firmicutes	c__Clostridia	o__Clostridiales	f__Lachnospiraceae			0.00123882	0	0	0	0	0	0	0	0	0	0	0	0	0	0	0	0	0	0	0	0	0	0	0	0	0	0	0	0	0	0	0	0	0	0	0	0	0	0	0	0	0	0	0
p__Firmicutes	c__Clostridia	o__Clostridiales	f__Veillonellaceae	g__Phascolarctobacterium	s__	0.00123882	0	0	0	0	0	0	0	0	0	0	0	0	0	0	0	0	0	0	0	0	0	0	0	0	0	0	0	0	0	0	0	0	0	0	0	0	0	0	0	0	0	0	0
p__Firmicutes	c__Clostridia	o__Clostridiales	f__Ruminococcaceae	g__	s__	0.00123882	0	0	0	0.0063068	0	0.000556294	0	0	0.000549831	0.0012773	0	0	0	0	0	0.0122882	0	0	0	0.000509598	0	0	0	0	0	0	0	0	0	0	0	0	0	0	0	0	0	0	0	0	0	0	0
p__Firmicutes	c__Clostridia	o__Clostridiales	f__Ruminococcaceae	g__Faecalibacterium	s__prausnitzii	0.00123882	0	0	0	0	0	0	0	0	0	0	0	0	0	0	0	0	0	0	0	0	0	0	0	0	0	0	0	0	0	0	0	0	0	0	0	0	0	0	0	0	0	0	0
p__Bacteroidetes	c__Bacteroidia	o__Bacteroidales	f__Bacteroidaceae	g__Bacteroides	s__uniformis	0.00123882	0	0	0	0	0	0	0	0	0	0	0	0	0	0	0	0	0	0	0	0	0	0	0	0	0	0	0	0	0	0	0	0	0	0	0	0	0	0	0	0	0	0	0
p__Synergistetes	c__Synergistia	o__Synergistales	f__Synergistaceae			0.00123882	0.00195852	0.00383974	0.00241368	0.00344007	0.00108141	0.00278147	0.00325853	0.000606601	0.00659797	0.00574786	0.000726327	0.00627356	0.00411704	0.00129536	0.00395136	0.00558556	0.0019772	7.77469	16.4634	0.0214031	5.39377	4.04642	0.00306679	5.182	8.37624	0.00282385	7.52093	11.1541	0.042425	6.64968	3.93096	0.00500911	4.71732	6.09498	0.12302	2.9525	7.73055	1.39477	10.1713	4.4944	0.00160579	6.71886	13.9621
p__Firmicutes	c__Clostridia	o__Clostridiales	f__Lachnospiraceae	g__Lachnospira	s__	0.00123882	0	0	0	0	0	0	0	0	0	0	0	0	0	0	0	0	0	0	0	0	0	0	0	0	0	0	0	0	0	0	0	0	0	0	0	0	0	0	0	0	0	0	0
p__Firmicutes	c__Clostridia	o__Clostridiales	f__Lachnospiraceae	g__	s__	0.00123882	0	0	0	0	0	0	0	0	0	0	0	0	0	0	0	0	0	0	0	0	0	0	0	0	0	0	0	0	0	0	0	0	0	0	0	0	0	0	0	0	0	0	0
p__Firmicutes	c__Clostridia	o__Clostridiales	f__Lachnospiraceae	g__	s__	0.00123882	0.00130568	0	0	0	0	0	0	0	0	0	0	0	0	0	0	0	0	0	0	0	0	0	0	0	0	0	0	0	0	0	0	0	0	0	0	0	0	0	0	0	0	0	0
p__Bacteroidetes	c__Bacteroidia	o__Bacteroidales	f__Bacteroidaceae	g__Bacteroides	s__	0.00123882	0	0	0	0	0	0	0	0	0	0	0	0	0	0	0	0	0	0	0	0	0	0	0	0	0	0	0	0	0	0	0	0	0	0	0	0	0	0	0	0	0	0	0
p__Firmicutes	c__Clostridia	o__Clostridiales	f__Lachnospiraceae			0.00123882	0	0	0	0	0	0	0	0	0	0	0	0	0.000588149	0	0.00112896	0.000558556	0	0	0	0	0	0	0	0	0	0	0	0	0	0	0	0	0.00109641	0	0	0	0	0	0	0	0	0.00088862	0
						0.00123882	0	0.000548534	0.00060342	0	0	0	0.00108618	0.000606601	0	0.0012773	0.000726327	0.00285162	0.000588149	0	0.00225792	0	0.00131813	0	0.000810366	0.00152879	0.00211687	0	0.000613358	0.00120948	0.000666049	0.000564771	0	0.00201035	0.00122971	0	0	0	0.00109641	0	0	0.00131897	0	0.000654823	0	0.000657942	0.000535263	0.00177724	0.000644247
p__Firmicutes	c__Clostridia	o__Clostridiales	f__Ruminococcaceae	g__	s__	0.00123882	0	0	0	0	0	0	0	0	0	0	0	0	0	0	0	0	0	0	0	0	0	0	0	0	0	0	0	0	0	0	0	0	0	0	0	0	0	0	0	0	0	0	0
p__Bacteroidetes	c__Bacteroidia	o__Bacteroidales	f__Bacteroidaceae	g__Bacteroides	s__	0.00123882	0.00195852	0	0	0	0	0	0	0	0	0	0	0	0	0	0	0	0	0	0	0	0	0	0	0	0	0	0	0	0	0	0	0	0	0	0	0	0	0	0	0	0	0	0.000644247
p__Bacteroidetes	c__Bacteroidia	o__Bacteroidales	f__[Barnesiellaceae]	g__	s__	0.00123882	0	0	0	0	0	0	0	0	0	0	0	0	0	0	0	0	0	0	0	0	0	0	0	0	0	0	0	0	0	0	0	0	0	0	0	0	0	0	0	0	0	0	0
p__Bacteroidetes	c__Bacteroidia	o__Bacteroidales	f__Bacteroidaceae	g__Bacteroides	s__uniformis	0.00123882	0.00065284	0	0	0	0	0	0	0	0	0	0	0	0	0	0	0	0	0.00114789	0.000810366	0	0	0.000715927	0	0	0	0	0	0	0	0	0.000631277	0	0.000548207	0	0	0	0	0	0.000655196	0.000657942	0	0	0.000644247
p__Firmicutes	c__Clostridia	o__Clostridiales	f__Lachnospiraceae	g__Blautia	s__	0.00123882	0.00065284	0	0	0	0	0	0	0	0	0	0	0	0	0	0	0	0	0	0	0	0	0	0	0	0	0	0	0	0	0	0	0	0	0	0	0	0	0	0	0	0	0	0
p__Bacteroidetes	c__Bacteroidia	o__Bacteroidales	f__Bacteroidaceae	g__Bacteroides	s__	0.00123882	0.00130568	0	0.00120684	0.00286673	0	0	0	0	0.00274916	0.014689	0	0.00114065	0.0011763	0	0	0.0139639	0.00329533	0.00286974	0	0	0	0	0	0	0	0.00677725	0	0	0.00307427	0	0	0.00125228	0.00109641	0.000638619	0.0206218	0.00131897	0.00067088	0.00654823	0	0	0	0.0044431	0.00257699
p__Firmicutes	c__Clostridia	o__Clostridiales	f__Lachnospiraceae	g__	s__	0.00123882	0	0	0	0	0	0	0	0	0	0	0	0	0	0	0	0	0	0	0	0	0	0	0	0	0	0	0	0	0	0	0	0	0	0	0	0	0	0	0	0	0	0	0
p__Firmicutes	c__Clostridia	o__Clostridiales				0.00123882	0	0	0	0	0	0	0	0	0	0	0	0	0	0	0	0	0	0	0	0	0	0	0	0	0	0	0	0	0	0	0	0	0	0	0	0	0	0	0	0	0	0	0
p__Bacteroidetes	c__Bacteroidia	o__Bacteroidales	f__Bacteroidaceae	g__Bacteroides	s__uniformis	0.00123882	0.00130568	0	0	0.000573345	0	0	0	0	0	0.000638651	0	0.000570324	0.0023526	0	0.0028224	0.00335134	0	0	0.000810366	0	0	0.000715927	0	0	0.000666049	0	0.00159861	0.00402069	0	0	0.000631277	0	0	0.00127724	0	0.00131897	0.00134176	0.000654823	0	0.00197383	0.000535263	0.00088862	0.00257699
p__Firmicutes	c__Clostridia	o__Clostridiales	f__	g__	s__	0.00061941	0	0	0	0.0114669	0	0.000556294	0.0173788	0	0	0.0791927	0	0	0.00882223	0	0.111203	0.126792	0	0.00114789	0.0072933	0	0	0.00357964	0	0.0120948	0.0166512	0	0.00692731	0.00938162	0	0.00226848	0.00189383	0	0.00548207	0.00957928	0	0.0125302	0.0228099	0	0.00720716	0.00328971	0	0.00088862	0.00773096
						0.00061941	0.00195852	0.0016456	0.00120684	0.00229338	0.00108141	0.00333777	0.00217235	0.0018198	0.00219932	0	0.00217898	0	0.0023526	0.000647681	0.00395136	0.00167567	0.00131813	0.00114789	0.0024311	0.00203839	0.000705622	0.00143185	0	0.00302369	0.0013321	0.00225908	0.00159861	0.00134023	0.000614855	0.00151232	0.00189383	0.00250456	0.00109641	0.000638619	0.00426658	0.000659483	0.00201264	0.00196447	0	0.00394765	0.00160579	0.00088862	0.00322123
p__Firmicutes	c__Clostridia	o__Clostridiales	f__Ruminococcaceae	g__Faecalibacterium	s__prausnitzii	0.00061941	0.00065284	0	0	0	0	0	0	0	0	0	0	0	0	0	0.000564481	0	0	0	0	0	0	0	0	0	0	0	0	0	0	0	0	0	0	0	0	0	0	0	0	0	0	0	0
p__Firmicutes	c__Clostridia	o__Clostridiales	f__Ruminococcaceae	g__	s__	0.00061941	0	0	0	0	0	0	0	0	0	0	0	0	0	0	0	0	0	0	0	0	0	0	0	0	0	0	0	0	0	0	0	0	0	0	0	0	0	0	0	0	0	0	0
p__Bacteroidetes	c__Bacteroidia	o__Bacteroidales	f__Bacteroidaceae	g__Bacteroides	s__	0.00061941	0	0	0.00120684	0	0	0	0.000543089	0	0.00549831	0.00766381	0	0.00285162	0.00176445	0	0.00395136	0.00837834	0	0.00459158	0.00162073	0	0.00211687	0	0	0	0.000666049	0.000564771	0.00746018	0.00402069	0.00245942	0.00226848	0	0	0.00164462	0.00191586	0.000711096	0.0112112	0.00402528	0.00523858	0.00393118	0.000657942	0	0.00710896	0.00386548
p__Firmicutes	c__Clostridia	o__Clostridiales	f__Lachnospiraceae	g__	s__	0.00061941	0.00065284	0	0	0	0	0	0	0	0	0	0	0	0	0	0	0	0	0	0	0	0	0	0	0	0	0	0	0	0	0	0	0	0	0	0	0	0	0	0	0	0	0	0
p__Firmicutes	c__Clostridia	o__Clostridiales	f__Ruminococcaceae	g__	s__	0.00061941	0	0	0	0	0	0	0	0	0	0	0	0	0	0	0	0	0	0	0	0	0	0	0	0	0	0	0	0	0	0	0	0	0	0	0	0	0	0	0	0	0	0	0
p__Firmicutes	c__Clostridia	o__Clostridiales	f__Lachnospiraceae			0.00061941	0	0	0	0	0	0	0	0	0.000549831	0	0	0.000570324	0.000588149	0	0	0	0	0	0	0	0	0	0	0	0.000666049	0	0	0	0	0	0	0	0.000548207	0	0	0	0	0	0	0	0	0	0
p__Firmicutes	c__Clostridia	o__Clostridiales	f__	g__	s__	0.00061941	0	0	0	0.00286673	0	0.00111259	0.00217235	0	0	0	0	0	0.000588149	0	0.000564481	0.00223422	0	0	0	0.000509598	0	0	0	0	0	0	0	0	0.000614855	0	0	0	0	0	0	0	0	0.000654823	0	0	0	0	0
p__Firmicutes	c__Clostridia	o__Clostridiales	f__Ruminococcaceae	g__Faecalibacterium	s__prausnitzii	0.00061941	0	0	0	0.00114669	0	0.000556294	0.000543089	0	0.000549831	0	0	0	0	0	0	0	0	0	0	0.000509598	0	0	0	0	0	0	0	0	0	0	0	0	0	0	0	0	0	0	0	0	0	0	0
						0.00061941	0	0	0	0	0	0	0	0	0	0	0	0	0	0	0	0	0	0	0	0	0	0	0	0	0	0	0	0	0	0	0	0	0	0	0	0	0	0	0	0	0	0	0
p__Firmicutes	c__Clostridia	o__Clostridiales	f__Lachnospiraceae			0.00061941	0	0	0	0	0	0	0	0	0	0	0	0	0	0	0	0	0	0	0	0	0	0	0	0	0	0	0	0	0	0	0	0	0	0	0	0	0	0	0	0	0	0	0
p__Firmicutes	c__Clostridia	o__Clostridiales	f__Ruminococcaceae	g__	s__	0.00061941	0	0	0	0	0	0	0	0	0	0	0	0	0	0	0	0	0	0	0	0	0	0	0	0	0	0	0	0	0	0	0	0	0	0	0	0	0	0	0	0	0	0	0
p__Firmicutes	c__Clostridia	o__Clostridiales	f__Ruminococcaceae	g__	s__	0.00061941	0	0	0	0	0	0	0.000543089	0	0	0	0	0	0	0	0	0	0	0	0	0	0	0	0	0	0	0	0	0	0	0	0	0	0	0	0	0	0	0	0	0	0	0	0
p__Firmicutes	c__Clostridia	o__Clostridiales	f__Lachnospiraceae	g__Blautia	s__	0.00061941	0	0	0	0	0	0	0	0	0	0	0	0	0	0	0	0	0	0	0	0	0	0	0	0	0	0	0	0	0	0	0	0	0	0	0	0	0	0	0	0	0	0	0
p__Firmicutes	c__Clostridia	o__Clostridiales	f__Lachnospiraceae	g__Blautia		0.00061941	0	0	0	0	0	0	0	0	0	0	0	0	0	0	0	0	0	0	0	0	0	0	0	0	0	0	0	0	0	0	0	0	0	0.000638619	0	0	0	0	0	0	0	0	0
p__Firmicutes	c__Clostridia	o__Clostridiales	f__Lachnospiraceae	g__Dorea	s__	0.00061941	0	0	0	0	0	0	0	0	0	0.000638651	0	0	0	0	0	0	0	0	0	0	0	0	0	0	0	0	0	0	0	0	0	0	0	0.00127724	0	0	0	0	0	0	0	0	0
p__Firmicutes	c__Clostridia	o__Clostridiales	f__Lachnospiraceae	g__Dorea	s__	0.00061941	0	0	0	0	0	0	0	0	0	0	0	0	0	0	0	0	0	0	0	0	0	0	0	0	0	0	0	0	0	0	0	0	0	0	0	0	0	0	0	0	0	0	0
p__Firmicutes	c__Clostridia	o__Clostridiales	f__Clostridiaceae			0.00061941	0	0.000548534	0.569629	2.05831	0.612621	1.15876	0	0.000606601	0.0335397	0.0191595	0.00581062	12.2243	3.6524	2.31611	0.0237082	0.0206666	0.00263626	0.00114789	0.0024311	0.00254799	2.96714	1.85067	0.00122672	0	0.0013321	0.00225908	0	0.00335058	0.00368913	0.372031	0.877475	0.000626139	0.00164462	0	0.00142219	0	0.00067088	0.00654823	0.126453	0.451348	0	0.00266586	0.00128849
p__Firmicutes	c__Clostridia	o__Clostridiales	f__Ruminococcaceae	g__	s__	0.00061941	0	0	0	0	0	0	0	0	0	0	0	0	0	0	0	0	0	0	0	0	0	0	0	0	0	0	0	0	0	0	0	0	0	0	0	0	0	0	0	0	0	0	0
p__Firmicutes	c__Clostridia	o__Clostridiales	f__Ruminococcaceae	g__Faecalibacterium	s__prausnitzii	0.00061941	0	0	0	0.000573345	0	0	0.000543089	0	0	0.000638651	0	0	0	0	0	0	0	0	0	0	0	0	0	0	0	0	0	0	0	0	0	0	0	0	0	0	0	0	0	0	0	0	0
p__Bacteroidetes	c__Bacteroidia	o__Bacteroidales	f__Bacteroidaceae	g__Bacteroides	s__	0.00061941	0	0	0	0	0	0	0	0	0	0	0	0	0	0	0	0	0	0	0	0	0	0	0	0	0.000666049	0	0	0	0	0	0	0	0	0	0	0	0	0	0	0.000657942	0	0	0
p__Proteobacteria	c__Betaproteobacteria	o__Burkholderiales	f__Alcaligenaceae	g__Sutterella	s__	0.00061941	0	0	0	0	0	0	0	0	0	0	0	0	0	0	0	0	0	0	0	0	0	0	0	0	0	0	0	0	0	0	0	0	0	0	0	0	0	0	0	0	0	0	0
p__Firmicutes	c__Clostridia	o__Clostridiales	f__Ruminococcaceae	g__	s__	0.00061941	0	0	0	0	0	0.00111259	0	0	0	0.000638651	0	0	0	0	0.000564481	0	0	0	0	0	0	0	0	0	0	0	0	0	0	0	0	0	0	0	0	0	0	0	0	0	0	0	0
p__Bacteroidetes	c__Bacteroidia	o__Bacteroidales	f__Bacteroidaceae	g__Bacteroides	s__uniformis	0.00061941	0	0	0	0	0	0	0	0	0	0	0	0	0	0	0	0	0	0	0	0	0	0	0	0	0	0	0	0	0	0	0	0	0	0	0	0	0	0	0	0	0	0	0
p__Firmicutes	c__Clostridia	o__Clostridiales	f__Ruminococcaceae	g__	s__	0.00061941	0	0	0	0	0	0	0	0	0.000549831	0	0	0	0	0	0	0	0	0	0	0	0	0	0	0	0	0	0	0	0	0	0	0	0	0	0	0	0	0	0	0	0	0	0
p__Firmicutes	c__Clostridia	o__Clostridiales	f__Lachnospiraceae	g__	s__	0.00061941	0	0	0	0	0	0	0	0	0	0	0	0	0	0	0	0	0	0	0	0	0	0	0	0	0	0	0	0	0	0	0	0	0	0	0	0	0	0	0	0	0	0	0
p__Bacteroidetes	c__Bacteroidia	o__Bacteroidales	f__Bacteroidaceae	g__Bacteroides	s__	0.00061941	0	0	0	0	0	0	0	0	0	0	0	0	0	0	0	0	0	0	0	0	0	0	0	0	0	0	0	0	0	0	0	0	0	0	0	0	0	0	0	0	0	0	0
p__Bacteroidetes	c__Bacteroidia	o__Bacteroidales	f__Bacteroidaceae	g__Bacteroides	s__	0.00061941	0.00065284	0	0	0	0	0	0	0	0	0	0	0	0	0	0	0	0	0	0	0	0	0	0	0	0	0	0	0	0	0	0	0	0	0	0	0	0	0	0	0	0	0	0
p__Firmicutes	c__Clostridia	o__Clostridiales	f__Lachnospiraceae			0.00061941	0	0	0	0	0	0	0	0	0	0	0	0	0	0	0	0.00111711	0	0	0	0	0	0	0	0	0	0	0	0	0	0	0	0	0	0	0	0	0	0	0	0	0	0	0
p__Firmicutes	c__Clostridia	o__Clostridiales	f__Lachnospiraceae	g__Coprococcus	s__	0.00061941	0.00065284	0	0	0	0	0	0	0	0	0	0	0	0	0	0	0	0	0	0	0	0	0	0	0	0	0	0	0	0	0	0	0	0	0	0	0	0	0	0	0	0	0	0
p__Bacteroidetes	c__Bacteroidia	o__Bacteroidales	f__Bacteroidaceae	g__Bacteroides	s__	0.00061941	0	0	0	0	0	0	0	0	0	0	0	0	0	0	0	0	0	0.000573947	0	0	0.000705622	0.000715927	0	0	0.000666049	0	0	0	0	0	0	0	0	0	0	0	0	0.000654823	0	0	0	0	0.000644247
p__Firmicutes	c__Clostridia	o__Clostridiales	f__Lachnospiraceae	g__Lachnospira	s__	0.00061941	0	0	0	0	0	0	0	0	0	0	0	0	0	0	0	0	0	0	0	0	0	0	0	0	0	0	0	0	0	0	0	0	0	0	0	0	0	0	0	0	0	0	0
p__Firmicutes	c__Erysipelotrichi	o__Erysipelotrichales	f__Erysipelotrichaceae	g__[Eubacterium]	s__dolichum	0.00061941	0.00065284	0	0	0.0063068	0	0	0.00271544	0	0	0	0	0.00114065	0.00470519	0	0.000564481	0	0	0.0424721	0.0267421	0	0.00705622	0	0	0.00241895	0.000666049	0	0.0921865	0.138714	0	0.0310026	0.0107317	0	0.00493386	0.000638619	0	0.24269	0.51859	0	0.0628989	0.0243439	0	0.230153	0.139802
p__Firmicutes	c__Clostridia	o__Clostridiales	f__Ruminococcaceae			0.00061941	0	0	0	0	0	0	0	0	0	0	0	0	0	0	0	0	0	0	0	0	0	0	0	0	0	0	0	0	0	0	0	0	0	0	0	0	0	0	0	0	0	0	0
p__Firmicutes	c__Clostridia	o__Clostridiales				0.00061941	0	0	0	0	0	0	0	0	0	0	0	0	0	0	0.00112896	0	0	0	0	0	0	0	0	0	0.000666049	0	0	0	0	0	0	0	0	0	0	0	0	0	0	0	0	0	0
p__Firmicutes	c__Clostridia	o__Clostridiales	f__Lachnospiraceae			0.00061941	0	0	0	0	0	0	0	0	0	0	0	0	0	0	0	0	0	0	0	0	0	0	0	0	0	0	0	0	0	0	0	0	0	0	0	0	0	0	0	0	0	0	0
p__Firmicutes	c__Clostridia	o__Clostridiales	f__Lachnospiraceae	g__	s__	0.00061941	0.00065284	0	0	0	0	0	0	0	0	0	0	0	0.00294074	0	0	0	0	0	0	0	0	0	0	0	0	0	0	0	0	0	0	0	0	0	0	0	0	0	0	0	0	0	0
p__Firmicutes	c__Clostridia	o__Clostridiales	f__Lachnospiraceae	g__Lachnospira	s__	0.00061941	0	0	0	0	0	0	0	0	0	0	0	0	0.000588149	0	0	0	0	0	0	0	0	0	0	0	0	0	0	0	0	0	0	0	0	0	0	0	0	0	0	0	0	0	0
p__Firmicutes	c__Clostridia	o__Clostridiales				0.00061941	0	0	0	0	0	0	0	0	0	0	0	0	0	0	0	0	0	0	0	0	0	0	0	0	0	0	0	0.00603104	0	0	0.000631277	0	0	0	0	0	0.0033544	0	0	0.00328971	0	0	0.00128849
p__Bacteroidetes	c__Bacteroidia	o__Bacteroidales	f__Bacteroidaceae	g__Bacteroides	s__	0.00061941	0	0	0	0	0	0	0	0	0	0	0	0	0	0	0	0	0.000659065	0	0	0	0	0	0	0.000604738	0	0.000564771	0.00053287	0	0	0	0	0	0	0	0.000711096	0	0.00067088	0	0	0	0	0	0
p__Firmicutes	c__Clostridia	o__Clostridiales				0.00061941	0	0	0	0	0	0	0	0	0	0	0	0	0	0	0	0	0	0	0	0	0	0	0	0	0	0	0	0	0	0	0	0	0	0	0	0	0	0	0	0	0	0	0
p__Firmicutes	c__Clostridia	o__Clostridiales	f__Ruminococcaceae	g__	s__	0.00061941	0.00065284	0	0	0	0	0	0.000543089	0	0.000549831	0.000638651	0.000726327	0	0	0	0	0.000558556	0	0	0	0	0	0	0	0	0	0	0	0	0	0	0	0	0	0	0	0	0	0	0	0	0	0	0
p__Firmicutes	c__Clostridia	o__Clostridiales	f__Ruminococcaceae	g__Faecalibacterium	s__prausnitzii	0.00061941	0	0	0	0	0	0	0	0	0	0	0	0	0	0	0	0	0	0	0	0	0	0	0	0	0	0	0	0	0	0	0	0	0	0	0	0	0	0	0	0	0	0	0
p__Firmicutes	c__Clostridia	o__Clostridiales	f__Ruminococcaceae	g__Oscillospira	s__	0.00061941	0	0	0	0	0	0	0	0	0	0	0	0	0	0	0	0	0	0	0	0	0	0	0	0	0	0	0	0	0	0	0	0	0	0	0	0	0	0	0	0	0	0	0
p__Firmicutes	c__Clostridia	o__Clostridiales	f__Ruminococcaceae	g__	s__	0.00061941	0	0	0	0	0	0	0	0	0	0	0	0	0	0	0	0	0	0	0	0	0	0	0	0	0	0	0	0	0	0	0	0	0	0	0	0	0	0	0	0	0	0	0
p__Firmicutes	c__Clostridia	o__Clostridiales	f__Lachnospiraceae	g__	s__	0.00061941	0.00130568	0	0	0.000573345	0	0	0	0	0	0	0	0	0	0	0	0	0	0	0	0	0	0	0	0	0	0	0	0	0	0	0	0	0	0	0	0	0	0	0	0	0	0	0
p__Bacteroidetes	c__Bacteroidia	o__Bacteroidales	f__Bacteroidaceae	g__Bacteroides	s__	0.00061941	0	0	0	0	0	0	0	0	0	0.00191595	0	0	0	0	0	0.00167567	0.00131813	0.000573947	0	0	0	0	0	0.00241895	0.000666049	0.00112954	0	0.000670116	0	0	0	0	0.00109641	0.000638619	0.00142219	0.00263793	0.00067088	0	0	0	0	0.00177724	0
p__Bacteroidetes	c__Bacteroidia	o__Bacteroidales	f__Bacteroidaceae	g__Bacteroides	s__	0.00061941	0	0	0	0	0	0	0	0	0	0	0	0	0	0	0	0	0	0	0	0	0	0	0	0	0	0	0	0	0	0	0	0	0	0	0	0	0	0	0	0	0	0	0
p__Bacteroidetes	c__Bacteroidia	o__Bacteroidales	f__Bacteroidaceae	g__Bacteroides	s__	0.00061941	0	0	0	0	0	0	0	0	0	0	0	0	0	0	0	0	0	0.000573947	0	0	0	0	0	0.000604738	0	0	0	0	0	0	0	0	0	0	0	0	0	0	0	0	0	0	0
p__Bacteroidetes	c__Bacteroidia	o__Bacteroidales	f__Bacteroidaceae	g__Bacteroides		0.00061941	0	0	0	0	0	0	0	0	0	0	0	0	0	0	0	0	0	0	0	0	0	0	0	0	0	0	0	0	0	0.000756161	0	0	0	0	0	0	0	0	0	0	0	0	0
p__Firmicutes	c__Clostridia	o__Clostridiales				0.00061941	0.00195852	0	0	0	0	0.000556294	0	0	0	0	0	0	0	0	0	0.00167567	0	0	0	0	0	0	0	0	0	0	0	0	0	0	0	0	0	0	0	0	0	0	0	0	0	0	0
p__Firmicutes	c__Clostridia	o__Clostridiales	f__Lachnospiraceae	g__Lachnospira	s__	0.00061941	0.00065284	0	0.00060342	0.00229338	0	0	0	0	0	0	0	0	0	0	0	0	0	0	0	0	0	0	0	0	0	0	0	0	0	0	0	0	0	0	0	0	0	0	0	0	0	0	0
p__Firmicutes	c__Clostridia	o__Clostridiales	f__Ruminococcaceae	g__Faecalibacterium	s__prausnitzii	0.00061941	0	0	0	0.00286673	0	0	0	0	0	0	0	0.000570324	0	0	0	0.000558556	0	0	0	0	0	0	0	0	0	0	0	0	0	0	0	0	0	0	0	0	0	0	0	0	0	0	0
p__Bacteroidetes	c__Bacteroidia	o__Bacteroidales	f__Bacteroidaceae	g__Bacteroides	s__	0.00061941	0.00065284	0	0	0	0	0	0	0	0	0	0	0	0	0	0	0	0	0	0	0	0	0	0	0	0	0	0	0	0	0	0	0	0	0	0	0	0.00067088	0	0	0	0	0	0
p__Firmicutes	c__Clostridia	o__Clostridiales	f__Ruminococcaceae	g__	s__	0.00061941	0	0	0	0	0	0	0	0	0	0	0	0	0	0	0	0	0	0	0	0	0	0	0	0	0	0	0	0	0	0	0	0	0	0	0	0	0	0	0	0.000657942	0	0	0
p__Bacteroidetes	c__Bacteroidia	o__Bacteroidales	f__Rikenellaceae	g__	s__	0.00061941	0.00065284	0	0	0	0	0	0	0	0.00274916	0.00319326	0	0	0	0	0	0.00167567	0.000659065	0.00459158	0.0024311	0.0010192	0	0	0	0.00362843	0.0013321	0.00225908	0.00692731	0.00201035	0	0.000756161	0.00126255	0	0.000548207	0.00191586	0	0	0	0	0	0	0	0	0.00128849
p__Firmicutes	c__Clostridia	o__Clostridiales	f__Lachnospiraceae	g__	s__	0.00061941	0	0	0	0	0	0	0	0	0	0	0	0	0.000588149	0	0	0	0	0	0	0	0	0	0	0	0	0	0	0	0	0	0	0	0	0	0	0	0	0	0	0	0	0	0
p__Firmicutes	c__Clostridia	o__Clostridiales	f__Lachnospiraceae	g__	s__	0.00061941	0	0	0	0	0	0	0	0	0	0	0	0	0	0	0	0	0	0	0	0	0	0	0	0	0	0	0	0	0	0	0	0	0	0	0	0	0	0	0	0	0	0	0
p__Firmicutes	c__Clostridia	o__Clostridiales	f__Lachnospiraceae	g__	s__	0.00061941	0.00065284	0	0	0	0	0	0	0	0	0	0	0	0	0	0	0	0	0	0	0	0	0	0	0	0	0	0	0	0	0	0	0	0	0	0	0	0	0	0	0	0	0	0
p__Firmicutes	c__Clostridia	o__Clostridiales	f__Ruminococcaceae	g__	s__	0.00061941	0	0	0	0	0	0	0	0	0	0	0	0	0	0	0	0	0	0	0	0	0	0	0	0	0	0	0	0	0	0	0	0	0	0	0	0	0	0	0	0	0	0	0
p__Bacteroidetes	c__Bacteroidia	o__Bacteroidales	f__Bacteroidaceae	g__Bacteroides	s__	0.00061941	0	0	0	0	0	0	0	0	0	0	0	0	0	0	0	0	0	0	0	0	0	0	0	0	0	0	0	0	0	0	0	0	0	0	0	0	0	0	0	0	0	0	0
p__Firmicutes	c__Clostridia	o__Clostridiales	f__Ruminococcaceae	g__Faecalibacterium	s__prausnitzii	0.00061941	0.00130568	0	0	0	0	0	0	0	0	0	0	0	0	0	0	0	0	0	0	0	0	0	0	0	0	0	0	0	0	0	0	0	0	0	0	0	0	0	0	0	0	0	0
p__Bacteroidetes	c__Bacteroidia	o__Bacteroidales	f__Bacteroidaceae	g__Bacteroides	s__	0.00061941	0	0	0	0	0	0	0	0	0	0	0	0	0	0	0	0	0	0	0	0	0	0	0	0	0	0	0	0	0	0	0	0	0	0	0	0	0	0	0	0	0	0	0
p__Bacteroidetes	c__Bacteroidia	o__Bacteroidales	f__Bacteroidaceae	g__Bacteroides	s__	0.00061941	0	0	0	0	0	0	0	0	0	0	0	0	0	0	0	0	0	0	0	0	0	0	0	0	0	0	0	0	0	0	0	0	0	0	0	0	0	0	0	0	0	0	0
p__Firmicutes	c__Clostridia	o__Clostridiales	f__	g__	s__	0.00061941	0	0	0	0	0	0	0	0	0	0	0	0	0	0	0	0	0	0	0	0	0	0	0	0	0	0	0	0	0	0	0	0	0	0	0	0	0	0	0	0	0	0	0
p__Firmicutes	c__Clostridia	o__Clostridiales	f__Lachnospiraceae			0.00061941	0	0	0	0	0	0	0	0	0	0	0	0	0	0	0	0	0	0	0	0	0	0	0	0	0	0	0	0	0	0	0	0	0	0	0	0	0	0	0	0	0	0	0
p__Bacteroidetes	c__Bacteroidia	o__Bacteroidales	f__Bacteroidaceae	g__Bacteroides	s__	0.00061941	0	0	0	0	0	0	0	0	0	0	0	0	0	0	0	0	0	0	0	0	0	0	0	0	0	0	0	0	0	0	0	0	0	0	0	0	0	0	0	0	0	0	0
p__Firmicutes	c__Clostridia	o__Clostridiales	f__Lachnospiraceae	g__Lachnospira	s__	0.00061941	0	0	0	0	0	0	0	0	0	0	0	0	0.000588149	0	0	0	0	0	0	0	0	0	0	0	0	0	0	0	0	0	0	0	0	0	0	0	0	0	0	0	0	0	0
p__Bacteroidetes	c__Bacteroidia	o__Bacteroidales	f__Bacteroidaceae	g__Bacteroides	s__	0.00061941	0	0	0	0	0	0	0	0	0	0	0	0	0	0	0	0	0	0	0	0	0	0	0	0	0	0	0	0	0	0	0	0	0	0	0	0	0	0	0	0	0	0	0
p__Bacteroidetes	c__Bacteroidia	o__Bacteroidales	f__Bacteroidaceae	g__Bacteroides		0.00061941	0	0	0	0	0	0	0	0	0	0	0	0	0	0	0	0	0	0	0	0	0	0	0	0	0	0	0	0	0	0	0	0	0	0	0	0	0	0	0	0	0	0	0
p__Firmicutes	c__Clostridia	o__Clostridiales	f__Lachnospiraceae			0.00061941	0	0	0	0	0	0	0	0	0	0	0	0.00399227	0.00352889	0	0	0	0	0	0	0	0.00705622	0.0107389	0	0	0	0	0	0	0	0.0105863	0	0	0	0	0	0	0	0	0.00917275	0.0164486	0	0	0
p__Firmicutes	c__Clostridia	o__Clostridiales				0.00061941	0.00065284	0	0	0.000573345	0	0	0	0	0	0	0	0	0	0	0	0	0	0	0	0	0	0	0	0	0	0	0	0	0	0	0	0	0	0	0	0	0	0	0	0	0	0	0
p__Bacteroidetes	c__Bacteroidia	o__Bacteroidales	f__Bacteroidaceae	g__Bacteroides	s__	0.00061941	0	0	0	0	0	0	0	0	0	0	0	0	0	0	0	0	0	0	0	0	0	0	0	0	0	0	0	0	0	0	0	0	0	0	0	0	0.00067088	0	0	0	0	0	0
p__Firmicutes	c__Clostridia	o__Clostridiales	f__Lachnospiraceae			0.00061941	0	0	0	0	0	0	0	0	0	0	0	0	0	0	0	0	0	0	0	0	0	0	0	0	0	0	0	0	0	0	0	0	0	0	0	0	0	0	0	0	0	0	0
p__Firmicutes	c__Bacilli	o__Lactobacillales	f__Streptococcaceae	g__Streptococcus	s__	0.00061941	0.00065284	0.00219414	0.0706002	0.00344007	0.00811061	0.0139074	0.0287837	0.00303301	0.00824747	0.000638651	0.0138002	0.0439149	0.00646964	0.014249	0.0265306	0.0346305	0	0	0	0.000509598	0.000705622	0	0	0	0	0	0.00106574	0	0	0	0.000631277	0	0	0	0	0	0	0	0	0	0	0	0
p__Bacteroidetes	c__Bacteroidia	o__Bacteroidales				0.00061941	0.00130568	0	0.00120684	0	0	0	0	0	0	0	0	0	0	0	0	0	0	0	0	0	0	0	0	0	0	0	0	0	0	0	0	0	0	0	0	0	0	0	0	0	0	0	0
p__Firmicutes	c__Clostridia	o__Clostridiales	f__Lachnospiraceae	g__	s__	0.00061941	0	0	0	0	0	0	0	0	0	0	0	0	0	0	0	0	0	0	0	0	0	0	0	0	0	0	0	0	0	0	0	0	0	0	0	0	0	0	0	0	0	0	0
p__Bacteroidetes	c__Bacteroidia	o__Bacteroidales	f__Bacteroidaceae	g__Bacteroides	s__	0.00061941	0	0	0	0	0	0	0	0	0	0	0	0	0	0	0	0	0	0	0	0	0	0	0	0	0	0	0	0	0	0	0	0	0	0	0	0	0	0	0	0	0	0	0
p__Firmicutes	c__Clostridia	o__Clostridiales	f__Lachnospiraceae	g__Roseburia	s__	0.00061941	0	0	0	0	0	0	0	0	0	0	0	0.000570324	0	0	0	0	0	0	0	0	0	0	0	0	0	0	0	0	0	0	0	0	0	0	0	0	0	0	0.000655196	0	0	0	0
p__Firmicutes	c__Clostridia	o__Clostridiales	f__Ruminococcaceae			0.00061941	0	0	0	0	0	0	0	0	0.000549831	0	0	0	0	0	0	0	0	0	0	0	0	0	0	0	0	0	0	0	0	0	0	0	0	0	0	0	0	0	0	0	0	0	0
p__Firmicutes	c__Clostridia	o__Clostridiales	f__Lachnospiraceae	g__Lachnospira	s__	0.00061941	0	0	0	0	0	0	0	0	0	0	0	0	0	0	0	0	0	0	0	0	0	0	0	0	0	0	0	0	0	0	0	0	0	0	0	0	0	0	0	0	0	0	0
p__Firmicutes	c__Clostridia	o__Clostridiales	f__Ruminococcaceae	g__	s__	0.00061941	0	0	0	0	0	0	0	0	0	0	0	0	0	0	0	0	0	0	0	0	0	0	0	0	0	0	0	0	0	0	0	0	0	0	0	0	0	0	0	0	0	0	0
p__Firmicutes	c__Clostridia	o__Clostridiales	f__Ruminococcaceae	g__	s__	0.00061941	0	0	0	0	0	0	0	0	0	0.000638651	0	0	0	0	0	0	0	0	0	0	0	0	0	0	0	0	0	0	0	0	0	0	0	0	0	0	0	0	0	0	0	0	0
p__Firmicutes	c__Clostridia	o__Clostridiales	f__Ruminococcaceae	g__	s__	0.00061941	0	0	0	0	0	0	0	0	0	0	0	0	0	0	0	0	0	0	0	0	0	0	0	0	0	0	0	0	0	0	0	0	0	0	0	0	0	0	0	0	0	0	0
p__Bacteroidetes	c__Bacteroidia	o__Bacteroidales	f__Bacteroidaceae	g__Bacteroides	s__	0.00061941	0.00065284	0	0	0	0	0	0	0	0	0	0	0	0	0	0	0	0	0	0	0	0	0	0	0	0	0	0	0	0	0	0	0	0	0	0	0	0	0	0	0	0	0	0
[truncated: 51,272 more rows]
[truncated: 18 more columns]
