# Supplementary material for: Establishing a mucosal gut microbial community in vitro using an artificial simulator
Source: PLoS One. 2018 Jul 17;13(7):e0197692. doi: 10.1371/journal.pone.0197692 (PMC6050037; doi:10.1371/journal.pone.0197692)
Supplement: S3 Table — In the table provided, the SCFA measurements for each sample are given, as well as the ratio of Acetate:Propionate:Butyrate for each sample. (XLSX) [file pone.0197692.s004.xlsx]

## Sheet: GC Raw Data
																Average										Stdev										Ratios				Ratios-Average				Ratios STDEv				Ratios
Sample No.	Replicate	Sample ID	Sample Type	SubjectID	Study Day	Study Group	Acetic (mmol/L)	Propionic (mmol/L)	Isobutyric (mmol/L)	Butyric (mmol/L)	Isovaleric (mmol/L)	Valeric (mmol/L)	Isocaproic (mmol/L)	Caproic (mmol/L)		Acetic (mmol/L)	Propionic (mmol/L)	Isobutyric (mmol/L)	Butyric (mmol/L)	Isovaleric (mmol/L)	Valeric (mmol/L)	Isocaproic (mmol/L)	Caproic (mmol/L)			Acetic (mmol/L)	Propionic (mmol/L)	Isobutyric (mmol/L)	Butyric (mmol/L)	Isovaleric (mmol/L)	Valeric (mmol/L)	Isocaproic (mmol/L)	Caproic (mmol/L)		Ratios	A	P	B		A	P	B		A	P	B		B:A	B:A
1	a	Day1.AC1.L	Lumenal Contents Colon	Luminal Shime 1	1	acending colon	28.0711	1.74985	0.102395	0.466837	0.00244786	.	0.0374397	.		28.8528	1.75792	0.10227	0.462229	0.00175267	#DIV/0!	0.0500689	#DIV/0!			1.10539	0.011416	0.000176556	0.00651652	0.000983151	#DIV/0!	0.0178603	#DIV/0!			0.926813	0.0577741	0.0154133		0.928507	0.0566037	0.0148889		0.00239689	0.00165516	0.000741724		0.0166305	0.0160364
1	b	Day1.AC1.L	Lumenal Contents Colon	Luminal Shime 1	1	acending colon	29.6344	1.766	0.102145	0.457621	0.00105748	.	0.062698	.																						0.930202	0.0554333	0.0143644										0.0154422
1	c	Day1.AC1.L	Lumenal Contents Colon	Luminal Shime 1	1	acending colon	.	.	.	.	.	.	.	.																						.	.	.										.
2	a	Day1.TC1.L	Lumenal Contents Colon	Luminal Shime 1	1	transcending colon	34.1251	2.97563	0.227159	1.17936	0.0323803	.	0.181775	.		34.596	2.9872	0.223998	1.16731	0.0318662	#DIV/0!	0.168677	#DIV/0!			0.665952	0.0163509	0.00447008	0.0170377	0.000726977	#DIV/0!	0.0185238	#DIV/0!			0.891458	0.0777332	0.0308086		0.892772	0.0770957	0.0301319		0.0018586	0.000901619	0.000956978		0.0345598	0.0337521
2	b	Day1.TC1.L	Lumenal Contents Colon	Luminal Shime 1	1	transcending colon	35.0669	2.99876	0.220838	1.15526	0.0313522	.	0.155579	.																						0.894087	0.0764581	0.0294552										0.0329445
2	c	Day1.TC1.L	Lumenal Contents Colon	Luminal Shime 1	1	transcending colon	.	.	.	.	.	.	.	.																						.	.	.										.
3	a	Day1.DC1.L	Lumenal Contents Colon	Luminal Shime 1	1	descending colon	53.9138	5.15703	0.455533	3.41279	0.0307941	.	0.961699	.		52.6821	5.06359	0.448451	3.37726	0.0318858	#DIV/0!	0.968195	#DIV/0!			1.74188	0.132153	0.0100155	0.0502543	0.00154396	#DIV/0!	0.00918581	#DIV/0!			0.862847	0.0825342	0.054619		0.861882	0.0828497	0.055268		0.001364	0.000446217	0.000917781		0.0633009	0.0641257
3	b	Day1.DC1.L	Lumenal Contents Colon	Luminal Shime 1	1	descending colon	51.4504	4.97014	0.441369	3.34172	0.0329776	.	0.97469	.																						0.860918	0.0831653	0.0559169										0.0649504
3	c	Day1.DC1.L	Lumenal Contents Colon	Luminal Shime 1	1	descending colon	.	.	.	.	.	.	.	.																						.	.	.										.
4	a	Day1.AC2.L	Lumenal Contents Colon	Luminal Shime 2	1	acending colon	22.2294	1.06199	0.108603	0.128033	0.0052678	.	.	.		22.5739	1.07135	0.108444	0.124753	0.0042299	#DIV/0!	#DIV/0!	#DIV/0!			0.487238	0.0132392	0.000224708	0.00463861	0.0014678	#DIV/0!	#DIV/0!	#DIV/0!			0.949187	0.0453465	0.00546697		0.949673	0.0450754	0.00525152		0.000687989	0.000383298	0.000304691		0.00575964	0.00552994
4	b	Day1.AC2.L	Lumenal Contents Colon	Luminal Shime 2	1	acending colon	22.9184	1.08071	0.108285	0.121473	0.00319201	.	.	.																						0.95016	0.0448044	0.00503607										0.00530024
4	c	Day1.AC2.L	Lumenal Contents Colon	Luminal Shime 2	1	acending colon	.	.	.	.	.	.	.	.																						.	.	.										.
5	a	Day1.TC2.L	Lumenal Contents Colon	Luminal Shime 2	1	transcending colon	38.8636	2.37068	0.23322	1.21355	0.0107608	.	0.735606	.		41.243	2.47952	0.233543	1.23395	0.012019	#DIV/0!	0.733979	#DIV/0!			3.36497	0.153916	0.000457441	0.0288428	0.00177936	#DIV/0!	0.00230102	#DIV/0!			0.915561	0.0558493	0.0285893		0.917302	0.0551905	0.0275079		0.00246089	0.000931679	0.00152921		0.0312259	0.0299902
5	b	Day1.TC2.L	Lumenal Contents Colon	Luminal Shime 2	1	transcending colon	43.6223	2.58835	0.233867	1.25434	0.0132772	.	0.732352	.																						0.919042	0.0545317	0.0264266										0.0287546
5	c	Day1.TC2.L	Lumenal Contents Colon	Luminal Shime 2	1	transcending colon	.	.	.	.	.	.	.	.																						.	.	.										.
6	a	Day1.DC2.L	Lumenal Contents Colon	Luminal Shime 2	1	descending colon	42.0005	3.1559	0.545761	2.19153	0.0191031	0.878968	.	.		41.1323	3.06728	0.524384	2.12549	0.0180554	0.878968	0.762173	#DIV/0!			1.22778	0.125328	0.0302312	0.0933981	0.00148165	#DIV/0!	#DIV/0!	#DIV/0!			0.887061	0.0666534	0.0462857		0.887925	0.0662021	0.0458729		0.00122201	0.000638246	0.000583762		0.0521787	0.0516636
6	b	Day1.DC2.L	Lumenal Contents Colon	Luminal Shime 2	1	descending colon	40.2642	2.97866	0.503008	2.05945	0.0170077	.	0.762173	.																						0.888789	0.0657507	0.0454602										0.0511484
6	c	Day1.DC2.L	Lumenal Contents Colon	Luminal Shime 2	1	descending colon	.	.	.	.	.	.	.	.																						.	.	.										.
7	a	Day3.AC1.L	Lumenal Contents Colon	Luminal Shime 1	3	acending colon	38.1927	11.7308	0.151016	0.643332	.	.	0.0461519	.		40.0554	12.0314	0.15074	0.637559	#DIV/0!	#DIV/0!	0.0359805	#DIV/0!			2.58172	0.581379	0.00310196	0.051215	#DIV/0!	#DIV/0!	0.0143844	#DIV/0!			0.755292	0.231985	0.0127224		0.759597	0.22831	0.0120927		0.0038229	0.00341098	0.000665322		0.0168444	0.0159222
7	b	Day3.AC1.L	Lumenal Contents Colon	Luminal Shime 1	3	acending colon	38.971	11.6619	0.147509	0.583702	.	.	.	.																						0.760905	0.227698	0.0113967										0.0149779
7	c	Day3.AC1.L	Lumenal Contents Colon	Luminal Shime 1	3	acending colon	43.0024	12.7015	0.153694	0.685643	.	.	0.0258092	.																						0.762595	0.225246	0.012159										0.0159443
8	a	Day3.TC1.L	Lumenal Contents Colon	Luminal Shime 1	3	transcending colon	58.159	19.8694	0.557326	10.133	0.0951337	0.139743	0.4237	.		54.3235	18.8038	0.550634	9.76847	0.0940599	0.137658	0.414816	#DIV/0!			3.52912	1.02609	0.0105763	0.343094	0.0019625	0.00351106	0.0125643	#DIV/0!			0.659688	0.225375	0.114937		0.655174	0.226876	0.11795		0.00393112	0.00141326	0.0027831		0.174229	0.180049
8	b	Day3.TC1.L	Lumenal Contents Colon	Luminal Shime 1	3	transcending colon	53.5978	18.7195	0.556134	9.72054	0.0952512	0.139626	0.405931	.																						0.65333	0.228181	0.118488										0.181361
8	c	Day3.TC1.L	Lumenal Contents Colon	Luminal Shime 1	3	transcending colon	51.2136	17.8224	0.538441	9.45186	0.0917948	0.133604	.	.																						0.652503	0.227072	0.120424										0.184558
9	a	Day3.DC1.L	Lumenal Contents Colon	Luminal Shime 1	3	descending colon	.	.	.	.	.	.	.	.		62.4727	21.8254	1.20489	11.314	0.349305	2.31962	0.591215	#DIV/0!			3.59367	0.752637	0.0147665	0.294014	0.00136395	0.0199746	0.0045229	#DIV/0!			.	.	.		0.653255	0.228348	0.118397		0.00588165	0.00321059	0.00267106		.	0.181267
9	b	Day3.DC1.L	Lumenal Contents Colon	Luminal Shime 1	3	descending colon	65.0138	22.3576	1.21533	11.5219	0.350269	2.33374	0.594413	.																						0.657414	0.226078	0.116508										0.177222
9	c	Day3.DC1.L	Lumenal Contents Colon	Luminal Shime 1	3	descending colon	59.9316	21.2932	1.19445	11.1061	0.34834	2.30549	0.588017	.																						0.649096	0.230618	0.120286										0.185313
10	a	Day3.AC2.L	Lumenal Contents Colon	Luminal Shime 2	3	acending colon	39.6764	6.87496	0.137987	1.16465	.	.	.	.		39.4615	6.87425	0.137536	1.1716	#DIV/0!	#DIV/0!	#DIV/0!	#DIV/0!			1.11754	0.147794	0.0014221	0.012047	#DIV/0!	#DIV/0!	#DIV/0!	#DIV/0!			0.831511	0.144081	0.0244079		0.830617	0.144713	0.0246697		0.00140882	0.000918793	0.00049424		0.0293536	0.0297012
10	b	Day3.AC2.L	Lumenal Contents Colon	Luminal Shime 2	3	acending colon	38.2521	6.72611	0.138679	1.16464	.	.	.	.																						0.828993	0.145767	0.0252398										0.0304463
10	c	Day3.AC2.L	Lumenal Contents Colon	Luminal Shime 2	3	acending colon	40.4559	7.02169	0.135944	1.18551	.	.	.	.																						0.831347	0.144292	0.0243615										0.0293037
11	a	Day3.TC2.L	Lumenal Contents Colon	Luminal Shime 2	3	transcending colon	59.5994	16.9228	0.303189	10.9175	0.097513	0.0966415	0.215677	.		58.767	16.9085	0.309193	11.1254	0.103143	0.102321	0.251779	#DIV/0!			3.13097	0.89055	0.0205034	0.500204	0.00942281	0.00942393	0.033135	#DIV/0!			0.681606	0.193537	0.124857		0.676986	0.194789	0.128225		0.0040949	0.00113792	0.00316084		0.183181	0.189428
11	b	Day3.TC2.L	Lumenal Contents Colon	Luminal Shime 2	3	transcending colon	61.3977	17.7918	0.332028	11.696	0.114021	0.113199	0.280802	.																						0.67555	0.19576	0.128689										0.190495
11	c	Day3.TC2.L	Lumenal Contents Colon	Luminal Shime 2	3	transcending colon	55.304	16.0108	0.292362	10.7626	0.0978948	0.0971213	0.258858	.																						0.673803	0.19507	0.131128										0.194608
12	a	Day3.DC2.L	Lumenal Contents Colon	Luminal Shime 2	3	descending colon	71.955	21.5045	1.2067	11.9829	1.87925	0.553403	.	.		68.2366	20.8844	1.12783	11.7645	0.950302	1.32876	0.436445	#DIV/0!			4.15822	0.649943	0.0683054	0.189155	0.804502	0.671665	0.00778572	#DIV/0!			0.68241	0.203946	0.113644		0.676111	0.207135	0.116754		0.00827551	0.00381566	0.00448823		0.166533	0.172756
12	b	Day3.DC2.L	Lumenal Contents Colon	Luminal Shime 2	3	descending colon	69.0082	20.9404	1.08801	11.6559	0.482356	1.70078	0.441951	.																						0.679184	0.206098	0.114718										0.168905
12	c	Day3.DC2.L	Lumenal Contents Colon	Luminal Shime 2	3	descending colon	63.7466	20.2083	1.08876	11.6547	0.489298	1.73211	0.43094	.																						0.666738	0.211363	0.121899										0.182829
16	a	Day6.AC1.L	Lumenal Contents Colon	Luminal Shime 1	6	acending colon	47.8237	13.4522	0.128203	0.234877	0.070655	.	.	.		47.5683	13.666	0.124171	0.229804	0.0682529	#DIV/0!	0.0318871	#DIV/0!			0.223589	0.200157	0.00351256	0.00539257	0.00290445	#DIV/0!	#DIV/0!	#DIV/0!			0.777485	0.218696	0.00381847		0.773919	0.222342	0.00373882		0.00325745	0.00333993	8.7186e-05		0.0049113	0.00483078
16	b	Day6.AC1.L	Lumenal Contents Colon	Luminal Shime 1	6	acending colon	47.4729	13.6969	0.12178	0.230394	0.0690786	.	0.0318871	.																						0.773172	0.223076	0.00375233										0.00485316
16	c	Day6.AC1.L	Lumenal Contents Colon	Luminal Shime 1	6	acending colon	47.4082	13.8489	0.122529	0.22414	0.065025	.	.	.																						0.7711	0.225254	0.00364567										0.00472788
17	a	Day6.TC1.L	Lumenal Contents Colon	Luminal Shime 1	6	transcending colon	48.1456	16.69	0.272114	4.33375	0.11129	0.0644766	0.0325241	.		49.6001	17.265	0.27488	4.45603	0.114067	0.0662097	0.0212681	#DIV/0!			1.34613	0.504887	0.00333508	0.10624	0.0024085	0.00220159	0.0159184	#DIV/0!			0.696054	0.241292	0.0626542		0.69545	0.242066	0.062484		0.00138545	0.000962909	0.000610033		0.0900135	0.089848
17	b	Day6.TC1.L	Lumenal Contents Colon	Luminal Shime 1	6	transcending colon	50.8021	17.6357	0.273942	4.50859	0.115333	0.068687	.	.																						0.69643	0.241763	0.0618069										0.0887481
17	c	Day6.TC1.L	Lumenal Contents Colon	Luminal Shime 1	6	transcending colon	49.8526	17.4694	0.278584	4.52574	0.115578	0.0654656	0.0100121	.																						0.693865	0.243145	0.0629908										0.0907825
18	a	Day6.DC1.L	Lumenal Contents Colon	Luminal Shime 1	6	descending colon	57.6624	20.2053	0.961196	8.36461	0.700793	1.72707	0.0922607	.		60.2886	20.9171	0.987735	8.60834	0.721114	1.77545	0.0894714	#DIV/0!			3.60201	0.876069	0.0286659	0.28992	0.0201007	0.0425406	0.00820621	#DIV/0!			0.668687	0.234312	0.097001		0.671106	0.232983	0.0959107		0.00448374	0.00263563	0.00185187		0.145062	0.142931
18	b	Day6.DC1.L	Lumenal Contents Colon	Luminal Shime 1	6	descending colon	64.3949	21.8955	1.01814	8.92895	0.740987	1.80702	0.0802342	.																						0.67628	0.229948	0.0937725										0.138659
18	c	Day6.DC1.L	Lumenal Contents Colon	Luminal Shime 1	6	descending colon	58.8086	20.6505	0.983872	8.53145	0.721561	1.79225	0.0959194	.																						0.668351	0.23469	0.0969587										0.145072
19	a	Day6.AC2.L	Lumenal Contents Colon	Luminal Shime 2	6	acending colon	35.7545	12.782	0.16695	0.211032	0.0590326	.	.	.		35.3096	12.8269	0.165316	0.201218	0.0575769	#DIV/0!	#DIV/0!	#DIV/0!			1.24864	0.264656	0.00522323	0.0131747	0.00641127	#DIV/0!	#DIV/0!	#DIV/0!			0.733463	0.262208	0.00432907		0.730413	0.265427	0.00416033		0.00368722	0.00385181	0.000169338		0.00590224	0.00569519
19	b	Day6.AC2.L	Lumenal Contents Colon	Luminal Shime 2	6	acending colon	33.8994	12.5875	0.159471	0.186244	0.050563	.	.	.																						0.726315	0.269694	0.0039904										0.00549403
19	c	Day6.AC2.L	Lumenal Contents Colon	Luminal Shime 2	6	acending colon	36.2748	13.1111	0.169527	0.206378	0.0631352	.	.	.																						0.731461	0.264377	0.00416151										0.00568931
20	a	Day6.TC2.L	Lumenal Contents Colon	Luminal Shime 2	6	transcending colon	50.9339	15.5148	0.285904	7.56619	0.147077	0.0396651	.	.		49.1829	15.123	0.285047	7.34797	0.144762	0.0383629	#DIV/0!	#DIV/0!			2.47622	0.554145	0.00121182	0.308604	0.00327486	0.00184168	#DIV/0!	#DIV/0!			0.688157	0.209618	0.102225		0.686336	0.211105	0.102559		0.00257579	0.00210355	0.000472235		0.148549	0.149432
20	b	Day6.TC2.L	Lumenal Contents Colon	Luminal Shime 2	6	transcending colon	47.432	14.7312	0.28419	7.12976	0.142446	0.0370606	.	.																						0.684514	0.212593	0.102893										0.150315
20	c	Day6.TC2.L	Lumenal Contents Colon	Luminal Shime 2	6	transcending colon	.	.	.	.	.	.	.	.																						.	.	.										.
21	a	Day6.DC2.L	Lumenal Contents Colon	Luminal Shime 2	6	descending colon	57.9604	15.5837	0.240393	7.52866	0.158279	0.035494	0.0289601	.		54.5602	15.3199	0.239061	7.48534	0.158089	0.0357029	0.0240014	0.000180785			2.94485	0.228708	0.00178462	0.0411684	0.00102176	0.000976464	0.00701263	#DIV/0!			0.714918	0.192219	0.092863		0.704989	0.198163	0.0968484		0.0086002	0.00514782	0.00345436		0.129893	0.137429
21	b	Day6.DC2.L	Lumenal Contents Colon	Luminal Shime 2	6	descending colon	52.8941	15.1996	0.239757	7.48063	0.159003	0.0348477	.	0.000180785																						0.699895	0.201122	0.0989837										0.141427
21	c	Day6.DC2.L	Lumenal Contents Colon	Luminal Shime 2	6	descending colon	52.8261	15.1765	0.237033	7.44673	0.156986	0.0367669	0.0190427	.																						0.700153	0.201148	0.0986984										0.140967
25	a	Day8.AC1.L	Lumenal Contents Colon	Luminal Shime 1	8	acending colon	48.7815	11.9114	0.124288	0.794859	0.0592382	.	.	.		46.535	11.4861	0.114887	0.733106	0.0532132	#DIV/0!	0.00179924	#DIV/0!			2.35148	0.438132	0.00816595	0.05584	0.0052917	#DIV/0!	#DIV/0!	#DIV/0!			0.793353	0.19372	0.0129271		0.791966	0.195556	0.0124777		0.00212621	0.00195983	0.000722886		0.0162943	0.0157561
25	b	Day8.AC1.L	Lumenal Contents Colon	Luminal Shime 1	8	acending colon	44.091	11.0362	0.110816	0.718295	0.051082	.	.	.																						0.789518	0.197619	0.0128622										0.0162912
25	c	Day8.AC1.L	Lumenal Contents Colon	Luminal Shime 1	8	acending colon	46.7326	11.5106	0.109556	0.686165	0.0493195	.	0.00179924	.																						0.793027	0.195329	0.0116438										0.0146828
26	a	Day8.TC1.L	Lumenal Contents Colon	Luminal Shime 1	8	transcending colon	55.8366	20.8946	0.334548	4.16779	0.194468	0.0554391	.	.		58.4282	21.5842	0.339935	4.24126	0.198071	0.0549235	#DIV/0!	#DIV/0!			3.16566	0.88386	0.0048797	0.0640482	0.00412164	0.00127531	#DIV/0!	#DIV/0!			0.690201	0.25828	0.0515185		0.693358	0.256244	0.0503979		0.00377004	0.00202942	0.00186378		0.0746427	0.0726975
26	b	Day8.TC1.L	Lumenal Contents Colon	Luminal Shime 1	8	transcending colon	57.4915	21.2774	0.341199	4.27062	0.202565	0.0558602	.	.																						0.692339	0.256232	0.0514287										0.0742825
26	c	Day8.TC1.L	Lumenal Contents Colon	Luminal Shime 1	8	transcending colon	61.9565	22.5805	0.344059	4.28536	0.19718	0.0534711	.	.																						0.697532	0.254221	0.0482464										0.0691672
27	a	Day8.DC1.L	Lumenal Contents Colon	Luminal Shime 1	8	descending colon	.	.	.	.	.	.	.	.		80.4336	22.1923	1.32856	6.60474	1.05213	1.41715	0.0142476	#DIV/0!			6.97867	0.5572	0.00826603	0.00853889	0.00446572	0.0193999	0.00774311	#DIV/0!			.	.	.		0.735914	0.203478	0.0606079		0.0130608	0.00895282	0.00410793		.	0.0824198
27	b	Day8.DC1.L	Lumenal Contents Colon	Luminal Shime 1	8	descending colon	75.499	21.7983	1.3344	6.59871	1.05529	1.43087	0.00877238	.																						0.726678	0.209809	0.0635126										0.0874013
27	c	Day8.DC1.L	Lumenal Contents Colon	Luminal Shime 1	8	descending colon	85.3683	22.5863	1.32271	6.61078	1.04898	1.40344	0.0197228	.																						0.745149	0.197148	0.0577031										0.0774384
28	a	Day8.AC2.L	Lumenal Contents Colon	Luminal Shime 2	8	acending colon	37.8148	9.2226	0.149109	0.0468165	0.0143836	.	.	.		34.8625	8.77563	0.146646	0.0459577	0.0115931	#DIV/0!	#DIV/0!	#DIV/0!			2.61719	0.417805	0.00264281	0.00301563	0.00254199	#DIV/0!	#DIV/0!	#DIV/0!			0.803131	0.195874	0.000994314		0.797858	0.201089	0.0010538		0.00457745	0.00452287	7.25247e-05		0.00123805	0.00132108
28	b	Day8.AC2.L	Lumenal Contents Colon	Luminal Shime 2	8	acending colon	32.8273	8.3949	0.143854	0.0426058	0.00940958	.	.	.																						0.795528	0.20344	0.0010325										0.00129788
28	c	Day8.AC2.L	Lumenal Contents Colon	Luminal Shime 2	8	acending colon	33.9454	8.70941	0.146975	0.0484508	0.010986	.	.	.																						0.794914	0.203952	0.00113459										0.00142731
29	a	Day8.TC2.L	Lumenal Contents Colon	Luminal Shime 2	8	transcending colon	51.1184	15.7253	0.265747	6.56047	0.145892	0.032253	.	.		53.0296	16.3531	0.281716	6.84597	0.151444	0.0351578	#DIV/0!	#DIV/0!			1.67075	0.549745	0.0139802	0.247289	0.00481035	0.00251656	#DIV/0!	#DIV/0!			0.696396	0.214229	0.0893746		0.695676	0.214523	0.0898006		0.00170376	0.00148952	0.000387346		0.128339	0.129085
29	b	Day8.TC2.L	Lumenal Contents Colon	Luminal Shime 2	8	transcending colon	53.7575	16.7486	0.287652	6.98433	0.154068	0.0365417	.	.																						0.693731	0.216137	0.0901316										0.129923
29	c	Day8.TC2.L	Lumenal Contents Colon	Luminal Shime 2	8	transcending colon	54.213	16.5853	0.291749	6.99311	0.154372	0.0366787	.	.																						0.696902	0.213202	0.0898956										0.128993
30	a	Day8.DC2.L	Lumenal Contents Colon	Luminal Shime 2	8	descending colon	55.3763	17.2812	0.450289	8.1215	0.32769	0.480358	.	.		55.6015	17.4576	0.455332	8.36944	0.33629	0.49483	#DIV/0!	#DIV/0!			0.444653	0.201171	0.00472328	0.226909	0.00858712	0.0126989	#DIV/0!	#DIV/0!			0.685529	0.213932	0.10054		0.682832	0.214389	0.102779		0.00257188	0.000563036	0.00243852		0.14666	0.150529
30	b	Day8.DC2.L	Lumenal Contents Colon	Luminal Shime 2	8	descending colon	55.3145	17.415	0.459653	8.56677	0.344864	0.504112	.	.																						0.680406	0.214217	0.105377										0.154874
30	c	Day8.DC2.L	Lumenal Contents Colon	Luminal Shime 2	8	descending colon	56.1137	17.6767	0.456055	8.42004	0.336316	0.50002	.	.																						0.682562	0.215018	0.102421										0.150053
34	a	Day10.AC1.L	Lumenal Contents Colon	Luminal Shime 1	10	acending colon	43.5636	12.9612	0.178311	2.71223	0.0445511	.	.	.		42.8976	12.8964	0.176911	2.73103	0.0455204	#DIV/0!	#DIV/0!	#DIV/0!			1.94705	0.549819	0.00207146	0.0834709	0.00255542	#DIV/0!	#DIV/0!	#DIV/0!			0.735411	0.218802	0.0457861		0.732945	0.220368	0.046687		0.0022377	0.00135692	0.000989832		0.0622592	0.0637009
34	b	Day10.AC1.L	Lumenal Contents Colon	Luminal Shime 1	10	acending colon	40.7049	12.317	0.174532	2.65855	0.0435915	.	.	.																						0.731045	0.221209	0.0477466										0.0653129
34	c	Day10.AC1.L	Lumenal Contents Colon	Luminal Shime 1	10	acending colon	44.4242	13.4109	0.177891	2.82229	0.0484187	.	.	.																						0.732379	0.221092	0.0465284										0.0635305
35	a	Day10.TC1.L	Lumenal Contents Colon	Luminal Shime 1	10	transcending colon	62.8924	21.0596	0.288741	4.32949	0.222246	0.0432978	.	.		62.4949	20.855	0.287232	4.33276	0.222801	0.0424459	#DIV/0!	#DIV/0!			2.01868	0.847409	0.00679474	0.0983612	0.00417929	0.00117575	#DIV/0!	#DIV/0!			0.712407	0.238551	0.0490418		0.712764	0.237809	0.0494272		0.00107411	0.00168667	0.000626955		0.0688395	0.0693451
35	b	Day10.TC1.L	Lumenal Contents Colon	Luminal Shime 1	10	transcending colon	64.2853	21.5813	0.293145	4.43272	0.22723	0.0429355	.	.																						0.711913	0.238997	0.0490892										0.0689539
35	c	Day10.TC1.L	Lumenal Contents Colon	Luminal Shime 1	10	transcending colon	60.3071	19.924	0.279809	4.23608	0.218927	0.0411045	.	.																						0.713971	0.235878	0.0501506										0.0702419
36	a	Day10.DC1.L	Lumenal Contents Colon	Luminal Shime 1	10	descending colon	55.227	21.6221	1.06453	6.29974	0.903828	0.998404	.	.		54.8973	21.4707	1.09132	6.38097	0.939512	1.04175	#DIV/0!	#DIV/0!			1.00511	0.349891	0.0447125	0.129124	0.04215	0.0388104	#DIV/0!	#DIV/0!			0.664194	0.260041	0.0757646		0.663413	0.259472	0.0771156		0.000817673	0.00067088	0.00117005		0.11407	0.116242
36	b	Day10.DC1.L	Lumenal Contents Colon	Luminal Shime 1	10	descending colon	53.7688	21.0706	1.06649	6.3133	0.928689	1.05359	.	.																						0.662563	0.259642	0.0777953										0.117416
36	c	Day10.DC1.L	Lumenal Contents Colon	Luminal Shime 1	10	descending colon	55.6962	21.7194	1.14293	6.52986	0.986018	1.07327	.	.																						0.663481	0.258732	0.077787										0.117241
37	a	Day10.AC2.L	Lumenal Contents Colon	Luminal Shime 2	10	acending colon	38.5752	12.703	0.0909885	0.0301895	0.0347107	.	.	.		38.8065	12.9046	0.0931147	0.0332047	0.0363817	#DIV/0!	0.011015	#DIV/0!			0.418388	0.174906	0.00270834	0.00600542	0.00214719	#DIV/0!	0.00136965	#DIV/0!			0.75183	0.247581	0.000588394		0.749966	0.249392	0.000642003		0.00234866	0.00223805	0.000118351		0.000782616	0.000856358
37	b	Day10.AC2.L	Lumenal Contents Colon	Luminal Shime 2	10	acending colon	39.2895	13.0156	0.0961639	0.0293043	0.0356311	.	0.0119835	.																						0.75074	0.2487	0.000559944										0.000745856
37	c	Day10.AC2.L	Lumenal Contents Colon	Luminal Shime 2	10	acending colon	38.5548	12.9953	0.0921916	0.0401203	0.0388035	.	0.0100465	.																						0.747328	0.251894	0.000777672										0.0010406
38	a	Day10.TC2.L	Lumenal Contents Colon	Luminal Shime 2	10	transcending colon	55.2704	16.5975	0.224572	5.70544	0.170361	0.0257221	.	.		55.2465	16.8289	0.234831	5.89463	0.181912	0.0288945	0.000774793	#DIV/0!			0.147297	0.231284	0.00889276	0.164556	0.010092	0.00286232	#DIV/0!	#DIV/0!			0.712492	0.213959	0.0735489		0.708572	0.215832	0.0755962		0.0034539	0.00177074	0.00177466		0.103228	0.106698
38	b	Day10.TC2.L	Lumenal Contents Colon	Luminal Shime 2	10	transcending colon	55.0887	16.8292	0.240325	5.97398	0.189024	0.0312837	.	.																						0.707246	0.216059	0.0766958										0.108443
38	c	Day10.TC2.L	Lumenal Contents Colon	Luminal Shime 2	10	transcending colon	55.3803	17.0601	0.239598	6.00448	0.186351	0.0296779	0.000774793	.																						0.705977	0.217479	0.0765439										0.108423
39	a	Day10.DC2.L	Lumenal Contents Colon	Luminal Shime 2	10	descending colon	55.0802	17.6317	0.437203	7.18789	0.296044	0.283629	.	.		53.9066	17.3893	0.435917	7.08442	0.294177	0.283485	0.0309315	#DIV/0!			1.10817	0.256455	0.00112688	0.114089	0.00399407	0.00685514	#DIV/0!	#DIV/0!			0.689366	0.220672	0.0899613		0.687734	0.221874	0.0903917		0.00396993	0.00274403	0.00122868		0.130499	0.131444
39	b	Day10.DC2.L	Lumenal Contents Colon	Luminal Shime 2	10	descending colon	53.7613	17.1208	0.435444	6.96207	0.289592	0.276559	.	.																						0.690627	0.219937	0.0894361										0.1295
39	c	Day10.DC2.L	Lumenal Contents Colon	Luminal Shime 2	10	descending colon	52.8783	17.4154	0.435104	7.10331	0.296896	0.290267	0.0309315	.																						0.683208	0.225014	0.0917776										0.134333
43	a	Day13.AC1.L	Lumenal Contents Colon	Luminal Shime 1	13	acending colon	39.2024	11.4249	0.164544	2.86275	0.125585	.	.	.		38.4892	11.0333	0.163617	2.82889	0.123519	#DIV/0!	#DIV/0!	#DIV/0!			0.620423	0.339607	0.00156624	0.0316914	0.00178975	#DIV/0!	#DIV/0!	#DIV/0!			0.732891	0.21359	0.0535193		0.735234	0.210724	0.0540424		0.00215044	0.0025225	0.000523637		0.0730249	0.0735031
43	b	Day13.AC1.L	Lumenal Contents Colon	Luminal Shime 1	13	acending colon	38.0742	10.8546	0.164499	2.82397	0.12253	.	.	.																						0.735694	0.20974	0.0545665										0.0741702
43	c	Day13.AC1.L	Lumenal Contents Colon	Luminal Shime 1	13	acending colon	38.191	10.8203	0.161809	2.79994	0.122442	.	.	.																						0.737118	0.208841	0.0540412										0.0733143
44	a	Day13.TC1.L	Lumenal Contents Colon	Luminal Shime 1	13	transcending colon	54.1778	21.531	0.404143	5.5502	0.316244	0.0620092	.	.		52.8691	21.0002	0.402607	5.50821	0.31175	0.0632005	#DIV/0!	#DIV/0!			2.17291	0.771006	0.00728399	0.0889223	0.00664853	0.00280597	#DIV/0!	#DIV/0!			0.66673	0.264968	0.0683026		0.665995	0.264572	0.0694327		0.00206214	0.000794509	0.00158339		0.102444	0.104259
44	b	Day13.TC1.L	Lumenal Contents Colon	Luminal Shime 1	13	transcending colon	50.3608	20.1159	0.394677	5.40607	0.304112	0.0611867	.	.																						0.663666	0.265091	0.0712424										0.107347
44	c	Day13.TC1.L	Lumenal Contents Colon	Luminal Shime 1	13	transcending colon	54.0687	21.3539	0.409	5.56837	0.314893	0.0664056	.	.																						0.667589	0.263658	0.068753										0.102987
45	a	Day13.DC1.L	Lumenal Contents Colon	Luminal Shime 1	13	descending colon	.	.	.	.	.	.	.	.		79.4477	25.1574	1.37116	8.24358	1.09282	1.95655	0.000344353	#DIV/0!			3.30098	0.874921	0.0515303	0.104746	0.0373597	0.0795867	#DIV/0!	#DIV/0!			.	.	.		0.70395	0.222936	0.0731142		0.00385552	0.000289637	0.00356588		.	0.103878
45	b	Day13.DC1.L	Lumenal Contents Colon	Luminal Shime 1	13	descending colon	77.1136	24.5387	1.40759	8.31765	1.11924	2.01283	.	.																						0.701224	0.22314	0.0756356										0.107862
45	c	Day13.DC1.L	Lumenal Contents Colon	Luminal Shime 1	13	descending colon	81.7819	25.7761	1.33472	8.16952	1.06641	1.90027	0.000344353	.																						0.706676	0.222731	0.0705927										0.099894
46	a	Day13.AC2.L	Lumenal Contents Colon	Luminal Shime 2	13	acending colon	42.868	12.027	0.148224	0.0427988	0.0118574	.	.	.		41.3432	11.739	0.146325	0.0419438	0.0110447	#DIV/0!	#DIV/0!	#DIV/0!			2.0575	0.383196	0.00657604	0.000785111	0.00348414	#DIV/0!	#DIV/0!	#DIV/0!			0.780301	0.21892	0.000779041		0.778144	0.221065	0.000790286		0.00304344	0.00301892	2.54274e-05		0.000998385	0.0010157
46	b	Day13.AC2.L	Lumenal Contents Colon	Luminal Shime 2	13	acending colon	42.1586	11.8859	0.151742	0.0417773	0.0140507	.	.	.																						0.779469	0.219759	0.00077242										0.000990957
46	c	Day13.AC2.L	Lumenal Contents Colon	Luminal Shime 2	13	acending colon	39.0029	11.3041	0.139008	0.0412552	0.00722608	.	.	.																						0.774663	0.224518	0.000819397										0.00105775
47	a	Day13.TC2.L	Lumenal Contents Colon	Luminal Shime 2	13	transcending colon	63.8002	19.2263	0.242708	5.37008	0.195339	0.0284637	0.0042011	.		61.73	18.6634	0.236403	5.26205	0.19179	0.0265887	0.0042011	#DIV/0!			2.92774	0.796077	0.00891608	0.152785	0.00501961	0.00265174	#DIV/0!	#DIV/0!			0.72175	0.2175	0.0607499		0.720643	0.217902	0.0614553		0.0015655	0.000567872	0.000997633		0.0841703	0.0852802
47	b	Day13.TC2.L	Lumenal Contents Colon	Luminal Shime 2	13	transcending colon	.	.	.	.	.	.	.	.																						.	.	.										.
47	c	Day13.TC2.L	Lumenal Contents Colon	Luminal Shime 2	13	transcending colon	59.6598	18.1005	0.230099	5.15401	0.18824	0.0247136	.	.																						0.719536	0.218303	0.0621607										0.0863901
48	a	Day13.DC2.L	Lumenal Contents Colon	Luminal Shime 2	13	descending colon	52.2883	18.4025	1.05449	6.13614	0.916117	0.354372	.	.		54.2895	18.8661	1.06252	6.25247	0.92459	0.359646	0.013249	#DIV/0!			3.87346	0.930423	0.0276503	0.194708	0.0188924	0.00559503	#DIV/0!	#DIV/0!			0.680598	0.239532	0.0798696		0.683444	0.237716	0.0788406		0.00556555	0.00313891	0.00244238		0.117352	0.115382
48	b	Day13.DC2.L	Lumenal Contents Colon	Luminal Shime 2	13	descending colon	58.7542	19.9373	1.09329	6.47726	0.946235	0.365515	0.013249	.																						0.689857	0.234091	0.0760521										0.110243
48	c	Day13.DC2.L	Lumenal Contents Colon	Luminal Shime 2	13	descending colon	51.8259	18.2586	1.03977	6.14402	0.911417	0.359052	.	.																						0.679876	0.239524	0.0806001										0.118551
52	a	Day15.AC1.L	Lumenal Contents Colon	Luminal Shime 1	15	acending colon	34.524	15.3902	0.170877	0.6545	0.0381377	.	.	.		35.9819	15.9861	0.17928	0.710774	0.044117	#DIV/0!	#DIV/0!	#DIV/0!			3.46838	1.11521	0.010158	0.092329	0.00831933	#DIV/0!	#DIV/0!	#DIV/0!			0.682716	0.304342	0.0129428		0.682743	0.303795	0.0134625		0.00551457	0.00589552	0.000577564		0.0189578	0.0197163
52	b	Day15.AC1.L	Lumenal Contents Colon	Luminal Shime 1	15	acending colon	39.9412	17.2727	0.190569	0.817331	0.0536179	.	.	.																						0.688271	0.297645	0.0140843										0.0204633
52	c	Day15.AC1.L	Lumenal Contents Colon	Luminal Shime 1	15	acending colon	33.4804	15.2955	0.176393	0.660493	0.0405953	.	.	.																						0.677242	0.309397	0.0133605										0.0197277
53	a	Day15.TC1.L	Lumenal Contents Colon	Luminal Shime 1	15	transcending colon	44.3559	21.9285	0.315617	3.86435	0.197621	0.0398805	.	.		43.1291	21.2999	0.311576	3.7921	0.193306	0.0390613	#DIV/0!	#DIV/0!			1.13316	0.572647	0.00351058	0.0723872	0.00437809	0.000777562	#DIV/0!	#DIV/0!			0.632312	0.3126	0.055088		0.632193	0.312214	0.0555924		0.000175574	0.000378273	0.000438266		0.0871215	0.0879358
53	b	Day15.TC1.L	Lumenal Contents Colon	Luminal Shime 1	15	transcending colon	42.1216	20.8078	0.30984	3.71958	0.188867	0.0383335	.	.																						0.631992	0.3122	0.0558085										0.0883058
53	c	Day15.TC1.L	Lumenal Contents Colon	Luminal Shime 1	15	transcending colon	42.91	21.1635	0.309273	3.79238	0.19343	0.0389699	.	.																						0.632276	0.311844	0.0558806										0.0883801
54	a	Day15.DC1.L	Lumenal Contents Colon	Luminal Shime 1	15	descending colon	75.0503	27.8908	1.31827	7.14377	1.01051	1.73402	.	.		71.6426	27.03	1.30382	6.97606	1.00099	1.71803	#DIV/0!	#DIV/0!			4.81912	1.21733	0.0204323	0.237179	0.0134525	0.0226055	#DIV/0!	#DIV/0!			0.681749	0.253357	0.0648933		0.677962	0.255957	0.0660806		0.00535581	0.00367679	0.00167902		0.0951865	0.0974823
54	b	Day15.DC1.L	Lumenal Contents Colon	Luminal Shime 1	15	descending colon	68.235	26.1692	1.28938	6.80835	0.991481	1.70205	.	.																						0.674175	0.258557	0.0672678										0.099778
54	c	Day15.DC1.L	Lumenal Contents Colon	Luminal Shime 1	15	descending colon	.	.	.	.	.	.	.	.																						.	.	.										.
55	a	Day15.AC2.L	Lumenal Contents Colon	Luminal Shime 2	15	acending colon	43.1757	11.7567	0.143253	0.0363977	0.0105845	.	.	.		41.3072	11.2584	0.141615	0.0348958	0.00939652	#DIV/0!	#DIV/0!	#DIV/0!			1.63676	0.442164	0.00228207	0.0013141	0.00116585	#DIV/0!	#DIV/0!	#DIV/0!			0.785458	0.21388	0.000662151		0.7853	0.214037	0.000663477		0.000458858	0.000466215	8.13787e-06		0.000843012	0.000844867
55	b	Day15.AC2.L	Lumenal Contents Colon	Luminal Shime 2	15	acending colon	40.6188	11.1053	0.139008	0.0339576	0.00935083	.	.	.																						0.784782	0.214561	0.000656083										0.000836006
55	c	Day15.AC2.L	Lumenal Contents Colon	Luminal Shime 2	15	acending colon	40.1271	10.9131	0.142583	0.0343321	0.00825419	.	.	.																						0.785658	0.21367	0.000672196										0.000855583
56	a	Day15.TC2.L	Lumenal Contents Colon	Luminal Shime 2	15	transcending colon	63.955	18.3988	0.233152	5.2311	0.192931	0.0212768	.	.		69.2891	19.2845	0.243442	5.463	0.202674	0.0241751	#DIV/0!	#DIV/0!			7.50078	0.990379	0.010959	0.203729	0.0127292	0.00314773	#DIV/0!	#DIV/0!			0.730206	0.210068	0.059726		0.736105	0.205559	0.0583359		0.012451	0.00814651	0.00437394		0.0817934	0.0793301
56	b	Day15.TC2.L	Lumenal Contents Colon	Luminal Shime 2	15	transcending colon	66.0466	19.101	0.254965	5.61318	0.217076	0.0275237	.	.																						0.7277	0.210454	0.0618458										0.0849881
56	c	Day15.TC2.L	Lumenal Contents Colon	Luminal Shime 2	15	transcending colon	77.8656	20.3538	0.242209	5.54473	0.198015	0.0237247	.	.																						0.750409	0.196155	0.0534358										0.0712089
57	a	Day15.DC2.L	Lumenal Contents Colon	Luminal Shime 2	15	descending colon	68.6603	18.6886	1.36265	6.72333	1.09239	0.501802	.	.		73.2098	19.3299	1.38305	6.87461	1.11177	0.509517	#DIV/0!	#DIV/0!			6.43406	0.90683	0.0288509	0.21393	0.0274036	0.0109116	#DIV/0!	#DIV/0!			0.729867	0.198663	0.0714699		0.736078	0.194653	0.0692693		0.00878269	0.00567059	0.0031121		0.0979218	0.0941379
57	b	Day15.DC2.L	Lumenal Contents Colon	Luminal Shime 2	15	descending colon	77.7594	19.9711	1.40345	7.02588	1.13115	0.517233	.	.																						0.742288	0.190643	0.0670687										0.090354
57	c	Day15.DC2.L	Lumenal Contents Colon	Luminal Shime 2	15	descending colon	.	.	.	.	.	.	.	.																						.	.	.										.
61	a	Day23.AC1.L	Lumenal Contents Colon	Luminal Shime 1	23	acending colon	43.6617	11.8653	0.235944	3.33484	0.233643	.	.	.		45.0627	11.9667	0.235842	3.34599	0.23238	#DIV/0!	#DIV/0!	#DIV/0!			1.98126	0.143349	0.000144455	0.0157616	0.00178629	#DIV/0!	#DIV/0!	#DIV/0!			0.741766	0.201579	0.0566554		0.746263	0.198287	0.05545		0.00635991	0.0046552	0.0017047		0.0763791	0.074316
61	b	Day23.AC1.L	Lumenal Contents Colon	Luminal Shime 1	23	acending colon	.	.	.	.	.	.	.	.																						.	.	.										.
61	c	Day23.AC1.L	Lumenal Contents Colon	Luminal Shime 1	23	acending colon	46.4637	12.068	0.235739	3.35713	0.231117	.	.	.																						0.75076	0.194995	0.0542446										0.0722529
62	a	Day23.TC1.L	Lumenal Contents Colon	Luminal Shime 1	23	transcending colon	53.6814	19.6316	0.481296	5.48158	0.399217	0.0614315	0.0505337	.		55.1286	19.6114	0.449011	5.18265	0.368775	0.0547048	0.0468449	#DIV/0!			5.12222	1.18028	0.0350958	0.317825	0.0276948	0.00582833	0.00521686	#DIV/0!			0.681283	0.249149	0.069568		0.689339	0.245643	0.0650176		0.0100013	0.00544623	0.00474585		0.102113	0.0943968
62	b	Day23.TC1.L	Lumenal Contents Colon	Luminal Shime 1	23	transcending colon	60.8188	20.7815	0.45408	5.21757	0.362039	0.0515226	.	.																						0.700533	0.239369	0.0600979										0.0857888
62	c	Day23.TC1.L	Lumenal Contents Colon	Luminal Shime 1	23	transcending colon	50.8857	18.4212	0.411656	4.84881	0.34507	0.0511603	0.043156	.																						0.686201	0.248412	0.0653869										0.0952883
63	a	Day23.DC1.L	Lumenal Contents Colon	Luminal Shime 1	23	descending colon	73.4035	22.1833	1.23504	7.1673	0.990532	1.88383	0.00445076	.		72.3521	22.5116	1.25304	7.27155	1.00064	1.90605	0.00445076	#DIV/0!			1.48689	0.464382	0.0254642	0.147424	0.0142972	0.0314124	#DIV/0!	#DIV/0!			0.714361	0.215887	0.069752		0.708358	0.220438	0.071204		0.00848891	0.00643542	0.00205349		0.0976425	0.100544
63	b	Day23.DC1.L	Lumenal Contents Colon	Luminal Shime 1	23	descending colon	71.3007	22.84	1.27105	7.37579	1.01075	1.92826	.	.																						0.702356	0.224988	0.0726561										0.103446
63	c	Day23.DC1.L	Lumenal Contents Colon	Luminal Shime 1	23	descending colon	.	.	.	.	.	.	.	.																						.	.	.										.
64	a	Day23.AC2.L	Lumenal Contents Colon	Luminal Shime 2	23	acending colon	38.2325	12.8679	0.193769	0.438668	0.159209	.	0.00103306	.		39.2077	13.128	0.194957	0.441059	0.159679	#DIV/0!	0.00989583	#DIV/0!			0.859124	0.233564	0.00219656	0.0149776	0.00711045	#DIV/0!	0.0125339	#DIV/0!			0.741816	0.249673	0.00851137		0.742886	0.248756	0.00835815		0.000976483	0.000796414	0.000275576		0.0114737	0.0112512
64	b	Day23.AC2.L	Lumenal Contents Colon	Luminal Shime 2	23	acending colon	39.8527	13.3197	0.197492	0.457088	0.167013	.	.	.																						0.743111	0.248366	0.00852306										0.0114694
64	c	Day23.AC2.L	Lumenal Contents Colon	Luminal Shime 2	23	acending colon	39.5379	13.1963	0.19361	0.42742	0.152815	.	0.0187586	.																						0.74373	0.24823	0.00804001										0.0108104
65	a	Day23.TC2.L	Lumenal Contents Colon	Luminal Shime 2	23	transcending colon	55.4343	17.9753	0.26224	3.50864	0.28686	0.00931166	.	.		55.8469	18.0496	0.265967	3.52154	0.286507	0.0106205	#DIV/0!	#DIV/0!			0.394802	0.133309	0.0100596	0.0871962	0.0112447	0.001906	#DIV/0!	#DIV/0!			0.720691	0.233693	0.0456151		0.721365	0.233148	0.0454865		0.0010582	0.00197311	0.00103893		0.0632936	0.0630552
65	b	Day23.TC2.L	Lumenal Contents Colon	Luminal Shime 2	23	transcending colon	55.8853	18.2035	0.258302	3.44152	0.275091	0.00974249	.	.																						0.720819	0.234792	0.0443893										0.0615817
65	c	Day23.TC2.L	Lumenal Contents Colon	Luminal Shime 2	23	transcending colon	56.2211	17.97	0.277358	3.61447	0.297572	0.0128072	.	.																						0.722585	0.23096	0.0464552										0.0642903
66	a	Day23.DC2.L	Lumenal Contents Colon	Luminal Shime 2	23	descending colon	60.2215	18.1461	1.22253	5.53818	1.02907	0.426016	.	.		61.1179	18.5385	1.18794	5.48155	1.00367	0.413529	#DIV/0!	#DIV/0!			2.74292	0.574442	0.0356893	0.129691	0.0256472	0.0111259	#DIV/0!	#DIV/0!			0.717728	0.216267	0.0660048		0.717774	0.217805	0.0644206		0.00377607	0.0030928	0.00168871		0.0919635	0.0897571
66	b	Day23.DC2.L	Lumenal Contents Colon	Luminal Shime 2	23	descending colon	58.9353	18.2715	1.15124	5.33317	0.977783	0.404671	.	.																						0.714021	0.221366	0.0646133										0.0904921
66	c	Day23.DC2.L	Lumenal Contents Colon	Luminal Shime 2	23	descending colon	64.1968	19.1978	1.19004	5.57329	1.00415	0.409899	.	.																						0.721573	0.215783	0.0626439										0.0868157
70	a	Day30.AC1.L	Lumenal Contents Colon	Luminal Shime 1	30	acending colon	36.3667	15.9125	0.838543	7.29338	0.95447	0.0293645	.	.		35.9177	16.098	0.805977	7.23251	0.918166	0.0266752	#DIV/0!	#DIV/0!			0.390831	0.16068	0.0291456	0.0857583	0.0324162	0.00240444	#DIV/0!	#DIV/0!			0.61046	0.267111	0.122429		0.606214	0.271716	0.12207		0.00381307	0.00398873	0.00112172		0.200551	0.20137
70	b	Day30.AC1.L	Lumenal Contents Colon	Luminal Shime 1	30	acending colon	35.7332	16.186	0.78234	7.13443	0.892118	0.0247332	.	.																						0.605098	0.274089	0.120813										0.199658
70	c	Day30.AC1.L	Lumenal Contents Colon	Luminal Shime 1	30	acending colon	35.6533	16.1954	0.797049	7.26972	0.907911	0.0259277	.	.																						0.603083	0.273948	0.122969										0.2039
71	a	Day30.TC1.L	Lumenal Contents Colon	Luminal Shime 1	30	transcending colon	54.9736	25.8058	1.40581	9.70689	1.21151	0.0971899	.	.		56.8949	26.6299	1.41429	9.9395	1.19136	0.0932733	#DIV/0!	#DIV/0!			2.71724	1.16552	0.0119978	0.328956	0.0285044	0.00553888	#DIV/0!	#DIV/0!			0.607535	0.28519	0.107275		0.608697	0.284929	0.106374		0.0016432	0.000369325	0.00127388		0.176574	0.17476
71	b	Day30.TC1.L	Lumenal Contents Colon	Luminal Shime 1	30	transcending colon	.	.	.	.	.	.	.	.																						.	.	.										.
71	c	Day30.TC1.L	Lumenal Contents Colon	Luminal Shime 1	30	transcending colon	58.8163	27.4541	1.42278	10.1721	1.1712	0.0893567	.	.																						0.609859	0.284668	0.105473										0.172947
72	a	Day30.DC1.L	Lumenal Contents Colon	Luminal Shime 1	30	descending colon	48.6761	20.3205	1.26593	9.17543	1.04624	2.00201	.	0.00143767		49.627	20.5625	1.28027	9.32453	1.07143	2.05899	#DIV/0!	0.00132576			1.3449	0.342233	0.0202799	0.210864	0.0356288	0.0805837	#DIV/0!	0.000158271			0.622679	0.259946	0.117375		0.624105	0.258624	0.117271		0.00201665	0.0018693	0.000147345		0.1885	0.187904
72	b	Day30.DC1.L	Lumenal Contents Colon	Luminal Shime 1	30	descending colon	.	.	.	.	.	.	.	.																						.	.	.										.
72	c	Day30.DC1.L	Lumenal Contents Colon	Luminal Shime 1	30	descending colon	50.578	20.8045	1.29461	9.47364	1.09662	2.11597	.	0.00121384																						0.625531	0.257302	0.117167										0.187307
73	a	Day30.AC2.L	Lumenal Contents Colon	Luminal Shime 2	30	acending colon	34.8103	14.9604	0.799115	4.8983	0.965133	.	.	.		35.8506	15.3459	0.801661	4.96369	0.97183	#DIV/0!	#DIV/0!	#DIV/0!			0.992357	0.340789	0.00973545	0.0568678	0.0101524	#DIV/0!	#DIV/0!	#DIV/0!			0.636746	0.273655	0.0895992		0.638332	0.273263	0.088405		0.00236526	0.00114576	0.00132694		0.140714	0.1385
73	b	Day30.AC2.L	Lumenal Contents Colon	Luminal Shime 2	30	acending colon	35.9549	15.47	0.812416	5.0016	0.983511	.	.	.																						0.637199	0.274162	0.0886392										0.139108
73	c	Day30.AC2.L	Lumenal Contents Colon	Luminal Shime 2	30	acending colon	36.7868	15.6072	0.793451	4.99116	0.966846	.	.	.																						0.64105	0.271973	0.0869765										0.135678
74	a	Day30.TC2.L	Lumenal Contents Colon	Luminal Shime 2	30	transcending colon	48.1452	20.3654	1.03994	7.047	1.01045	0.0443357	.	.		46.6542	19.9322	1.01853	6.85805	0.987513	0.042756	#DIV/0!	#DIV/0!			1.92051	0.754581	0.037019	0.259005	0.0381579	0.00231713	#DIV/0!	#DIV/0!			0.637198	0.269535	0.0932666		0.635209	0.271408	0.0933825		0.00175073	0.00169122	0.000193897		0.14637	0.147012
74	b	Day30.TC2.L	Lumenal Contents Colon	Luminal Shime 2	30	transcending colon	47.3304	20.3703	1.03986	6.96434	1.00863	0.0438363	.	.																						0.633903	0.272822	0.0932744										0.147143
74	c	Day30.TC2.L	Lumenal Contents Colon	Luminal Shime 2	30	transcending colon	44.4871	19.0609	0.97578	6.56281	0.943464	0.040096	.	.																						0.634526	0.271868	0.0936063										0.147522
75	a	Day30.DC2.L	Lumenal Contents Colon	Luminal Shime 2	30	descending colon	62.0268	21.2498	1.21275	8.49675	1.02292	0.542348	.	.		61.7641	21.1528	1.21997	8.49595	1.03372	0.542315	#DIV/0!	#DIV/0!			0.686011	0.158694	0.00970842	0.0765041	0.0192142	0.00786258	#DIV/0!	#DIV/0!			0.675869	0.231547	0.0925841		0.675656	0.231403	0.0929414		0.000761012	0.00071171	0.000311706		0.136985	0.137558
75	b	Day30.DC2.L	Lumenal Contents Colon	Luminal Shime 2	30	descending colon	60.9855	20.9697	1.21616	8.41904	1.02234	0.534437	.	.																						0.674811	0.232032	0.0931576										0.13805
75	c	Day30.DC2.L	Lumenal Contents Colon	Luminal Shime 2	30	descending colon	62.2799	21.2389	1.23101	8.57205	1.05591	0.550162	.	.																						0.676287	0.23063	0.0930825										0.137637
79	a	ORI.1	Microbial Culture	fecal sample	end	fecal sample	5.17627	1.81532	0.205425	1.28547	0.0547635	0.196563	.	.		5.43937	1.87652	0.215352	1.34334	0.0557655	0.194494	#DIV/0!	#DIV/0!			0.448363	0.104241	0.0159047	0.114657	0.0069913	0.0131162	#DIV/0!	#DIV/0!			0.625375	0.219319	0.155305		0.627991	0.216937	0.155071		0.0033437	0.00447691	0.00152782		0.24834	0.246931
79	b	ORI.1	Microbial Culture	fecal sample	end	fecal sample	5.18476	1.81736	0.206935	1.26914	0.0493293	0.180466	.	.																						0.62684	0.21972	0.15344										0.244783
79	c	ORI.1	Microbial Culture	fecal sample	end	fecal sample	5.95707	1.99688	0.233697	1.47539	0.0632038	0.206453	.	.																						0.631759	0.211773	0.156468										0.247671
81	a	Day43.AC1.L	Lumenal Contents Colon	Luminal Shime 1	43	acending colon	42.2097	14.5283	0.572602	3.87214	0.824077	.	.	.		46.0333	15.6192	0.615832	4.13754	0.859555	#DIV/0!	#DIV/0!	#DIV/0!			3.3185	0.945247	0.045885	0.268418	0.0428468	#DIV/0!	#DIV/0!	#DIV/0!			0.696414	0.2397	0.063886		0.699573	0.237497	0.0629299		0.00343232	0.00190935	0.00228158		0.0917357	0.0899652
81	b	Day43.AC1.L	Lumenal Contents Colon	Luminal Shime 1	43	acending colon	47.7278	16.1355	0.663977	4.40888	0.907158	.	.	.																						0.699082	0.23634	0.0645779										0.0923753
81	c	Day43.AC1.L	Lumenal Contents Colon	Luminal Shime 1	43	acending colon	48.1625	16.1939	0.610918	4.1316	0.84743	.	.	.																						0.703225	0.236449	0.0603258										0.0857845
82	a	Day43.TC1.L	Lumenal Contents Colon	Luminal Shime 1	43	transcending colon	38.8483	17.4634	0.976143	5.39207	0.837433	0.03615	.	.	63.5536	37.4476	16.9084	0.952257	5.22888	0.818382	0.0351088	0	#DIV/0!			1.23888	0.488915	0.0210189	0.145779	0.0189618	0.00104775	#DIV/0!	#DIV/0!			0.629593	0.28302	0.0873863		0.628451	0.283783	0.0877656		0.00142513	0.000662041	0.00111916		0.138798	0.139657
82	b	Day43.TC1.L	Lumenal Contents Colon	Luminal Shime 1	43	transcending colon	36.4956	16.5415	0.936591	5.18306	0.818202	0.0351219	.	.	60.0101																					0.626854	0.284121	0.0890251										0.142019
82	c	Day43.TC1.L	Lumenal Contents Colon	Luminal Shime 1	43	transcending colon	36.999	16.7202	0.944036	5.11152	0.79951	0.0340546	0	.	60.6082																					0.628906	0.284208	0.0868853										0.138153
83	a	Day43.DC1.L	Lumenal Contents Colon	Luminal Shime 1	43	descending colon	55.4844	21.2644	1.28312	7.82885	1.06828	1.97066	.	.	88.8997	57.4636	21.8081	1.31279	8.04852	1.08818	2.00877	#DIV/0!	#DIV/0!			2.79899	0.768835	0.0419481	0.310666	0.0281444	0.0538863	#DIV/0!	#DIV/0!			0.656017	0.251419	0.092564		0.658016	0.249799	0.0921845		0.00282729	0.00229052	0.000536765		0.1411	0.140098
83	b	Day43.DC1.L	Lumenal Contents Colon	Luminal Shime 1	43	descending colon	59.4427	22.3517	1.34245	8.2682	1.10808	2.04687	.	.	94.5601																					0.660015	0.24818	0.0918049										0.139095
83	c	Day43.DC1.L	Lumenal Contents Colon	Luminal Shime 1	43	descending colon	.	.	.	.	.	.	.	.	0																					.	.	.										.
84	a	Day43.AC2.L	Lumenal Contents Colon	Luminal Shime 2	43	acending colon	19.4757	12.1518	0.900817	10.819	0.817233	0.0517771	.	.	44.2164	19.1477	12.453	0.858692	11.0912	0.794931	0.0485101	#DIV/0!	#DIV/0!			1.39019	0.71431	0.046241	0.437832	0.0275431	0.00335165	#DIV/0!	#DIV/0!			0.45883	0.286285	0.254886		0.448276	0.291715	0.260009		0.0115159	0.00479532	0.00751765		0.555513	0.580554
84	b	Day43.AC2.L	Lumenal Contents Colon	Luminal Shime 2	43	acending colon	20.3445	13.2686	0.866042	11.5963	0.803417	0.0486733	.	.	46.9275																					0.450006	0.293493	0.256501										0.569996
84	c	Day43.AC2.L	Lumenal Contents Colon	Luminal Shime 2	43	acending colon	17.6228	11.9387	0.809216	10.8583	0.764144	0.0450798	.	.	42.0383																					0.435993	0.295367	0.268639										0.616154
85	a	Day43.TC2.L	Lumenal Contents Colon	Luminal Shime 2	43	transcending colon	37.0383	19.4619	1.2302	14.3667	1.05601	0.114511	.	.	73.2677	35.0259	18.7758	1.22165	13.8352	1.0452	0.11424	#DIV/0!	#DIV/0!			1.83993	0.751808	0.0202599	0.563028	0.0220772	0.00140521	#DIV/0!	#DIV/0!			0.522646	0.274626	0.202728		0.517759	0.277653	0.204587		0.00459659	0.00286774	0.00172987		0.387888	0.39518
85	b	Day43.TC2.L	Lumenal Contents Colon	Luminal Shime 2	43	transcending colon	33.4298	17.9722	1.19851	13.2452	1.0198	0.112719	.	.	66.9782																					0.517111	0.278004	0.204885										0.39621
85	c	Day43.TC2.L	Lumenal Contents Colon	Luminal Shime 2	43	transcending colon	34.6096	18.8933	1.23623	13.8938	1.05979	0.11549	.	.	69.8082																					0.513521	0.28033	0.206149										0.401442
86	a	Day43.DC2.L	Lumenal Contents Colon	Luminal Shime 2	43	descending colon	.	.	.	.	.	.	.	.	0	33.4836	15.0974	1.07689	11.0616	0.889802	1.68834	0.0416839	0.00365444			3.25014	1.505	0.0661684	0.770402	0.0403022	0.0895082	#DIV/0!	0.000663521			.	.	.		0.561289	0.253049	0.185662		0.00249341	0.00179014	0.00428356		.	0.330799
86	b	Day43.DC2.L	Lumenal Contents Colon	Luminal Shime 2	43	descending colon	31.1854	14.0332	1.0301	10.5168	0.861304	1.62505	.	0.00318526	59.2551																					0.559526	0.251783	0.188691										0.337235
86	c	Day43.DC2.L	Lumenal Contents Colon	Luminal Shime 2	43	descending colon	35.7818	16.1616	1.12367	11.6063	0.9183	1.75163	0.0416839	0.00412362	67.3892																					0.563052	0.254314	0.182634										0.324364
92	a	Feed	Feed	Feed	0	Feed	0.552906	0.0296976	0.109976	0.0299171	.	.	.	.	0.722497	0.519012	0.0280643	0.111452	0.0310786	#DIV/0!	#DIV/0!	#DIV/0!	#DIV/0!			0.0754371	0.00349184	0.00531973	0.00638435	#DIV/0!	#DIV/0!	#DIV/0!	#DIV/0!			0.902673	0.0484843	0.0488427		0.897757	0.0486528	0.0535899		0.00478613	0.0011806	0.00530876		0.0541089	0.0597148
92	b	Feed	Feed	Feed	0	Feed	0.571557	0.0304401	0.117353	0.0379639	.	.	.	.	0.757314																					0.893112	0.0475655	0.0593222										0.0664219
92	c	Feed	Feed	Feed	0	Feed	0.432573	0.0240551	0.107025	0.0253547	.	.	.	.	0.589008																					0.897486	0.0499086	0.0526049										0.0586136
95	a	Day17.AC1.L	Lumenal Contents Colon	Luminal Shime 1	17	acending colon	41.2154	14.703	0.119737	3.15649	0.0816704	0.00631548	.	.	59.2827	39.9932	14.4993	0.119843	3.14114	0.0833056	0.00624694	#DIV/0!	#DIV/0!			1.106	0.196015	0.00075466	0.0218029	0.00221163	0.000663582	#DIV/0!	#DIV/0!			0.69768	0.248888	0.0534319		0.69387	0.251612	0.0545185		0.00342283	0.00236999	0.00116098		0.0765851	0.0785781
95	b	Day17.AC1.L	Lumenal Contents Colon	Luminal Shime 1	17	acending colon	39.703	14.4827	0.119147	3.11618	0.0824244	0.00687359	.	.	57.5103																					0.692873	0.252745	0.0543819										0.0784874
95	c	Day17.AC1.L	Lumenal Contents Colon	Luminal Shime 1	17	acending colon	39.0613	14.3121	0.120645	3.15075	0.085822	0.00555175	.	.	56.7361																					0.691056	0.253203	0.0557418										0.0806618
96	a	Day17.TC1.L	Lumenal Contents Colon	Luminal Shime 1	17	transcending colon	49.4683	22.8142	0.322688	5.33329	0.270332	0.0611965	.	.	78.2699	47.3907	22.1485	0.320686	5.59307	0.268547	0.0606678	#DIV/0!	#DIV/0!			3.27736	0.918867	0.00331999	0.515536	0.00256091	0.000487217	#DIV/0!	#DIV/0!			0.637349	0.293937	0.068714		0.630337	0.29487	0.0747936		0.0131811	0.00241001	0.0107987		0.107812	0.118933
96	b	Day17.TC1.L	Lumenal Contents Colon	Luminal Shime 1	17	transcending colon	49.0911	22.5313	0.316854	5.2591	0.265612	0.0605699	.	.	77.5245																					0.63853	0.293065	0.0684052										0.107129
96	c	Day17.TC1.L	Lumenal Contents Colon	Luminal Shime 1	17	transcending colon	43.6126	21.1002	0.322517	6.18681	0.269695	0.060237	.	.	71.552																					0.615132	0.297607	0.0872617										0.141859
97	a	Day17.DC1.L	Lumenal Contents Colon	Luminal Shime 1	17	descending colon	54.5763	24.0095	1.19004	6.52987	0.991932	1.64238	.	0.00499311	88.945	56.4083	24.784	1.24496	6.77032	1.02323	1.69456	#DIV/0!	0.00324122			1.75977	0.746908	0.0494503	0.229826	0.0288122	0.0457278	#DIV/0!	0.00247755			0.641201	0.282081	0.0767176		0.641275	0.281762	0.0769636		6.38015e-05	0.000283855	0.000222477		0.119647	0.120017
97	b	Day17.DC1.L	Lumenal Contents Colon	Luminal Shime 1	17	descending colon	56.563	24.8425	1.25888	6.79328	1.02909	1.71364	.	.	92.2004																					0.641313	0.281665	0.0770224										0.120101
97	c	Day17.DC1.L	Lumenal Contents Colon	Luminal Shime 1	17	descending colon	58.0856	25.4999	1.28595	6.9878	1.04865	1.72765	.	0.00148933	94.637																					0.64131	0.281539	0.0771508										0.120302
98	a	Day17.AC2.L	Lumenal Contents Colon	Luminal Shime 2	17	acending colon	44.8031	12.2759	0.0841675	0.0685393	0.0507784	.	.	.	57.2825	45.3349	12.5301	0.0838384	0.069591	0.0500277	#DIV/0!	#DIV/0!	#DIV/0!			0.653662	0.24857	0.000579934	0.00142883	0.001233	#DIV/0!	#DIV/0!	#DIV/0!			0.78399	0.21481	0.00119934		0.782528	0.216271	0.00120114		0.00127822	0.00127763	7.08598e-06		0.00152979	0.00153496
98	b	Day17.AC2.L	Lumenal Contents Colon	Luminal Shime 2	17	acending colon	46.0647	12.7726	0.0831688	0.0712178	0.0507001	.	.	.	59.0424																					0.78197	0.216821	0.00120896										0.00154604
98	c	Day17.AC2.L	Lumenal Contents Colon	Luminal Shime 2	17	acending colon	45.1369	12.5417	0.0841789	0.069016	0.0486047	.	.	.	57.8804																					0.781624	0.217181	0.00119513										0.00152904
99	a	Day17.TC2.L	Lumenal Contents Colon	Luminal Shime 2	17	transcending colon	0	0	0	0	0	.	.	.	0	0	0	0	0	0	#DIV/0!	#DIV/0!	#DIV/0!			0	0	0	0	0	#DIV/0!	#DIV/0!	#DIV/0!			.	.	.		#DIV/0!	#DIV/0!	#DIV/0!		#DIV/0!	#DIV/0!	#DIV/0!
99	b	Day17.TC2.L	Lumenal Contents Colon	Luminal Shime 2	17	transcending colon	0	0	0	0	0	.	.	.	0																					.	.	.
99	c	Day17.TC2.L	Lumenal Contents Colon	Luminal Shime 2	17	transcending colon	0	0	0	0	0	.	.	.	0																					.	.	.
100	a	Day17.DC2.L	Lumenal Contents Colon	Luminal Shime 2	17	descending colon	56.9551	19.4714	1.19486	6.59664	1.01514	0.448301	.	0.00525138	85.6867	55.6534	19.5351	1.23178	6.70452	1.04688	0.460015	#DIV/0!	0.00646235			1.50806	0.260997	0.0327619	0.11351	0.0281601	0.0103717	#DIV/0!	0.00167694			0.686014	0.23453	0.0794554		0.679527	0.238581	0.081892		0.00577324	0.00359185	0.00218256		0.115822	0.120537
100	b	Day17.DC2.L	Lumenal Contents Colon	Luminal Shime 2	17	descending colon	54.0008	19.3119	1.24309	6.69398	1.05663	0.463713	.	0.00837638	82.7785																					0.674954	0.241378	0.0836678										0.123961
100	c	Day17.DC2.L	Lumenal Contents Colon	Luminal Shime 2	17	descending colon	56.0042	19.8221	1.25738	6.82293	1.06886	0.468031	.	0.0057593	85.4493																					0.677614	0.239834	0.0825528										0.121829
104	a	Day20.AC1.L	Lumenal Contents Colon	Luminal Shime 1	20	acending colon	39.938	12.4903	0.129134	3.6748	0.0900029	0.0072065	.	.	56.3294	39.517	12.3838	0.12669	3.64621	0.0875388	0.00599236	#DIV/0!	#DIV/0!			1.14746	0.418638	0.00547605	0.123949	0.00222553	0.00109717	#DIV/0!	#DIV/0!			0.711868	0.222631	0.065501		0.711435	0.222928	0.0656373		0.00119336	0.000896374	0.000298496		0.0920128	0.0922611
104	b	Day20.AC1.L	Lumenal Contents Colon	Luminal Shime 1	20	acending colon	40.3945	12.7389	0.130519	3.75337	0.0869382	0.00507197	.	.	57.1093																					0.710086	0.223935	0.0659796										0.0929178
104	c	Day20.AC1.L	Lumenal Contents Colon	Luminal Shime 1	20	acending colon	38.2185	11.9222	0.120418	3.51046	0.0856751	0.00569862	.	.	53.8629																					0.712351	0.222217	0.0654313										0.0918526
105	a	Day20.TC1.L	Lumenal Contents Colon	Luminal Shime 1	20	transcending colon	51.1295	20.8461	0.387947	5.59871	0.312602	0.0660922	.	.	78.3409	50.3221	20.824	0.383812	5.59217	0.311214	0.0655341	#DIV/0!	#DIV/0!			0.701262	0.0827185	0.0052769	0.0182319	0.00342432	0.00132958	#DIV/0!	#DIV/0!			0.659104	0.268724	0.0721722		0.655744	0.271378	0.0728775		0.00292528	0.00238649	0.000698126		0.1095	0.111141
105	b	Day20.TC1.L	Lumenal Contents Colon	Luminal Shime 1	20	transcending colon	49.9709	20.8935	0.377869	5.57157	0.307314	0.0664937	.	.	77.1876																					0.653761	0.273347	0.072892										0.111496
105	c	Day20.TC1.L	Lumenal Contents Colon	Luminal Shime 1	20	transcending colon	49.8658	20.7325	0.38562	5.60623	0.313728	0.0640164	.	.	76.9679																					0.654368	0.272064	0.0735682										0.112426
106	a	Day20.DC1.L	Lumenal Contents Colon	Luminal Shime 1	20	descending colon	51.6141	20.2065	1.15475	6.76942	0.934329	1.88658	.	0.00761019	82.5733	52.7322	20.6966	1.17784	6.89932	0.955498	1.91727	#DIV/0!	0.00781967			0.973615	0.430236	0.0202671	0.116087	0.0191187	0.0326877	#DIV/0!	0.000187493			0.656751	0.257113	0.0861359		0.656464	0.257644	0.0858917		0.000446742	0.000514853	0.000253859		0.131155	0.13084
106	b	Day20.DC1.L	Lumenal Contents Colon	Luminal Shime 1	20	descending colon	53.3933	21.0123	1.18607	6.99294	0.971507	1.95164	.	0.00787707	85.5156																					0.655949	0.258141	0.08591										0.13097
106	c	Day20.DC1.L	Lumenal Contents Colon	Luminal Shime 1	20	descending colon	53.1891	20.8709	1.19269	6.93558	0.960658	1.91359	.	0.00797176	85.0705																					0.656691	0.25768	0.0856292										0.130395
107	a	Day20.AC2.L	Lumenal Contents Colon	Luminal Shime 2	20	acending colon	40.5634	12.0185	0.0886506	0.105016	0.0661314	.	.	.	52.8416	40.4717	12.1754	0.091155	0.102644	0.0656092	#DIV/0!	0.00513946	#DIV/0!			0.369063	0.192024	0.00224482	0.0026935	0.00124987	#DIV/0!	#DIV/0!	#DIV/0!			0.769896	0.228111	0.00199322		0.767244	0.230811	0.00194581		0.00233045	0.00236849	4.36717e-05		0.00258895	0.00253602
107	b	Day20.AC2.L	Lumenal Contents Colon	Luminal Shime 2	20	acending colon	40.7863	12.3895	0.0918284	0.103201	0.0665133	.	.	.	53.4374																					0.765523	0.23254	0.00193698										0.00253028
107	c	Day20.AC2.L	Lumenal Contents Colon	Luminal Shime 2	20	acending colon	40.0654	12.1183	0.092986	0.0997163	0.0641829	.	0.00513946	.	52.4457																					0.766313	0.23178	0.00190723										0.00248883
108	a	Day20.TC2.L	Lumenal Contents Colon	Luminal Shime 2	20	transcending colon	49.2919	16.6516	0.207718	4.17299	0.210594	0.0232449	.	.	70.558	49.6355	16.8678	0.209878	4.22815	0.212771	0.0232579	#DIV/0!	#DIV/0!			1.45252	0.474499	0.00386009	0.144553	0.00665189	0.00130231	#DIV/0!	#DIV/0!			0.703	0.237485	0.0595151		0.701745	0.238484	0.0597718		0.00113681	0.00103648	0.000326476		0.0846587	0.0851764
108	b	Day20.TC2.L	Lumenal Contents Colon	Luminal Shime 2	20	transcending colon	51.229	17.4119	0.214334	4.39216	0.220239	0.0245667	.	.	73.4923																					0.701449	0.238412	0.0601393										0.0857358
108	c	Day20.TC2.L	Lumenal Contents Colon	Luminal Shime 2	20	transcending colon	48.3856	16.54	0.207581	4.11929	0.207481	0.0219622	.	.	69.4819																					0.700785	0.239554	0.0596611										0.0851347
109	a	Day20.DC2.L	Lumenal Contents Colon	Luminal Shime 2	20	descending colon	61.567	18.6305	1.20924	6.30276	1.00015	0.396544	.	.	89.1062	62.3985	18.9642	1.22428	6.37399	1.01083	0.397888	#DIV/0!	0.00108471			2.5034	0.661786	0.0419879	0.195091	0.020752	0.00822929	#DIV/0!	#DIV/0!			0.711755	0.215381	0.072864		0.711168	0.216169	0.0726629		0.00164719	0.00125365	0.000543876		0.102372	0.102175
109	b	Day20.DC2.L	Lumenal Contents Colon	Luminal Shime 2	20	descending colon	65.2118	19.7264	1.27172	6.59469	1.03475	0.406707	.	.	94.2461																					0.712441	0.215512	0.0720472										0.101127
109	c	Day20.DC2.L	Lumenal Contents Colon	Luminal Shime 2	20	descending colon	60.4166	18.5357	1.19189	6.22453	0.997601	0.390414	.	0.00108471	87.7579																					0.709308	0.217615	0.0730777										0.103027
113	a	Day27.AC1.L	Lumenal Contents Colon	Luminal Shime 1	27	acending colon	26.6795	7.80702	0.40311	3.43179	0.516401	0.00937041	0.0489669	.	38.8962	26.9874	7.74471	0.396834	3.38557	0.504509	0.00906198	0.0489669	#DIV/0!			0.435451	0.0881211	0.00887595	0.0653658	0.0168174	0.000436186	#DIV/0!	#DIV/0!			0.703605	0.20589	0.0905047		0.70798	0.203193	0.0888275		0.00618678	0.00381487	0.00237191		0.12863	0.125486
113	b	Day27.AC1.L	Lumenal Contents Colon	Luminal Shime 1	27	acending colon	27.2954	7.6824	0.390557	3.33935	0.492617	0.00875355	.	.	39.209																					0.712354	0.200495	0.0871503										0.122341
113	c	Day27.AC1.L	Lumenal Contents Colon	Luminal Shime 1	27	acending colon	.	.	.	.	.	.	.	.	0																					.	.	.										.
114	a	Day27.TC1.L	Lumenal Contents Colon	Luminal Shime 1	27	transcending colon	39.8962	18.134	0.793258	6.47799	0.844737	0.0586703	0.00309056	.	66.208	40.4387	18.1923	0.785319	6.4764	0.837741	0.0595516	0.00309056	#DIV/0!			0.76722	0.0824226	0.0112274	0.0022551	0.00989382	0.00124625	#DIV/0!	#DIV/0!			0.618467	0.281112	0.100421		0.621083	0.279436	0.0994812		0.00370037	0.00237097	0.00132941		0.162371	0.160183
114	b	Day27.TC1.L	Lumenal Contents Colon	Luminal Shime 1	27	transcending colon	40.9812	18.2506	0.777381	6.4748	0.830745	0.0604328	.	.	67.3752																					0.6237	0.277759	0.0985412										0.157995
114	c	Day27.TC1.L	Lumenal Contents Colon	Luminal Shime 1	27	transcending colon	.	.	.	.	.	.	.	.	0																					.	.	.										.
115	a	Day27.DC1.L	Lumenal Contents Colon	Luminal Shime 1	27	descending colon	50.303	21.183	1.27741	8.46117	1.08453	2.08028	.	0.0119318	84.4013	49.5111	20.6957	1.23661	8.24334	1.05736	1.99362	#DIV/0!	0.0126722			1.12004	0.689047	0.0577017	0.308066	0.038426	0.122561	#DIV/0!	0.00104702			0.629203	0.264962	0.105835		0.631152	0.263785	0.105063		0.00275595	0.00166441	0.00109155		0.168204	0.166467
115	b	Day27.DC1.L	Lumenal Contents Colon	Luminal Shime 1	27	descending colon	48.7191	20.2085	1.19581	8.0255	1.03019	1.90695	.	0.0134125	81.0994																					0.633101	0.262608	0.104291										0.16473
115	c	Day27.DC1.L	Lumenal Contents Colon	Luminal Shime 1	27	descending colon	.	.	.	.	.	.	.	.	0																					.	.	.										.
116	a	Day27.AC2.L	Lumenal Contents Colon	Luminal Shime 2	27	acending colon	34.0592	12.4272	0.572035	3.82991	0.809596	.	.	.	51.6979	32.472	11.3722	0.51489	3.42847	0.722971	#DIV/0!	#DIV/0!	#DIV/0!			2.24462	1.49204	0.0808145	0.567716	0.122506	#DIV/0!	#DIV/0!	#DIV/0!			0.676901	0.246982	0.0761166		0.687597	0.240125	0.0722783		0.0151261	0.00969797	0.00542815		0.112449	0.10523
116	b	Day27.AC2.L	Lumenal Contents Colon	Luminal Shime 2	27	acending colon	30.8848	10.3172	0.457746	3.02703	0.636346	.	.	.	45.3231																					0.698293	0.233267	0.06844										0.0980105
116	c	Day27.AC2.L	Lumenal Contents Colon	Luminal Shime 2	27	acending colon	.	.	.	.	.	.	.	.	0																					.	.	.										.
117	a	Day27.TC2.L	Lumenal Contents Colon	Luminal Shime 2	27	transcending colon	45.2977	17.5574	0.58974	5.26381	0.795535	0.0264271	.	.	69.5306	43.2369	16.0436	0.521558	4.62007	0.700734	0.022393	#DIV/0!	#DIV/0!			2.91435	2.14083	0.0964237	0.910387	0.134068	0.00570504	#DIV/0!	#DIV/0!			0.66498	0.257747	0.0772738		0.677451	0.2506	0.0719493		0.0176372	0.0101073	0.00752995		0.116205	0.106387
117	b	Day27.TC2.L	Lumenal Contents Colon	Luminal Shime 2	27	transcending colon	41.1762	14.5298	0.453376	3.97633	0.605934	0.018359	.	.	60.76																					0.689922	0.243453	0.0666249										0.0965686
117	c	Day27.TC2.L	Lumenal Contents Colon	Luminal Shime 2	27	transcending colon	.	.	.	.	.	.	.	.	0																					.	.	.										.
118	a	Day27.DC2.L	Lumenal Contents Colon	Luminal Shime 2	27	descending colon	56.4494	20.0158	1.23249	6.97805	1.08646	0.475022	.	.	86.2372	56.0374	18.8886	1.13092	6.37032	0.982654	0.427607	#DIV/0!	#DIV/0!			0.582665	1.59411	0.143644	0.859467	0.146801	0.067055	#DIV/0!	#DIV/0!			0.6765	0.239874	0.0836263		0.689645	0.232139	0.0782164		0.0185896	0.0109388	0.00765081		0.123616	0.113606
118	b	Day27.DC2.L	Lumenal Contents Colon	Luminal Shime 2	27	descending colon	55.6253	17.7614	1.02935	5.76258	0.87885	0.380192	.	.	81.4377																					0.70279	0.224404	0.0728064										0.103596
118	c	Day27.DC2.L	Lumenal Contents Colon	Luminal Shime 2	27	descending colon	.	.	.	.	.	.	.	.	0																					.	.	.										.
122	a	Day34.AC1.L	Lumenal Contents Colon	Luminal Shime 1	34	acending colon	38.3221	14.4063	0.690035	6.41875	0.822422	0.027935	.	.	60.6876	38.8778	14.6623	0.700356	6.55335	0.843686	0.0293025	0.00176481	#DIV/0!			1.79974	0.543891	0.0250512	0.137301	0.0203623	0.00154607	#DIV/0!	#DIV/0!			0.647911	0.243567	0.108522		0.64686	0.244016	0.109124		0.00415328	0.00115587	0.0030093		0.167495	0.168722
122	b	Day34.AC1.L	Lumenal Contents Colon	Luminal Shime 1	34	acending colon	37.4214	14.2936	0.682113	6.54811	0.845628	0.0289925	.	.	59.8198																					0.642282	0.245329	0.112389										0.174983
122	c	Day34.AC1.L	Lumenal Contents Colon	Luminal Shime 1	34	acending colon	40.8898	15.2869	0.728918	6.6932	0.863008	0.0309801	0.00176481	.	64.4946																					0.650387	0.243152	0.106461										0.163689
123	a	Day34.TC1.L	Lumenal Contents Colon	Luminal Shime 1	34	transcending colon	37.4848	19.9327	0.954863	8.52162	0.961529	0.0856947	.	.	67.9412	39.1269	20.5381	0.982484	8.77029	0.976452	0.0868468	#DIV/0!	#DIV/0!			1.56546	0.643397	0.0279127	0.22906	0.012927	0.00101077	#DIV/0!	#DIV/0!			0.568476	0.30229	0.129235		0.571674	0.300142	0.128184		0.00278595	0.00195653	0.0012838		0.227335	0.224234
123	b	Day34.TC1.L	Lumenal Contents Colon	Luminal Shime 1	34	transcending colon	40.6024	21.2137	1.01068	8.97267	0.98359	0.0872613	.	.	72.8703																					0.573571	0.299676	0.126753										0.220989
123	c	Day34.TC1.L	Lumenal Contents Colon	Luminal Shime 1	34	transcending colon	39.2935	20.4678	0.981909	8.81658	0.984236	0.0875845	.	.	70.6315																					0.572976	0.298461	0.128563										0.224378
124	a	Day34.DC1.L	Lumenal Contents Colon	Luminal Shime 1	34	descending colon	47.2053	22.7388	1.24393	10.593	1.09009	2.14836	.	0.0151171	85.0345	48.7526	23.3506	1.26299	10.8661	1.10862	2.19236	#DIV/0!	0.0161358			1.8979	0.786934	0.0476021	0.282303	0.0226093	0.0416105	#DIV/0!	0.000887766			0.586131	0.28234	0.131529		0.587553	0.28145	0.130996		0.00188778	0.000770742	0.00147328		0.224403	0.222959
124	b	Day34.DC1.L	Lumenal Contents Colon	Luminal Shime 1	34	descending colon	50.8702	24.2383	1.31717	11.1568	1.13381	2.23108	.	0.0167441	90.9642																					0.589695	0.280974	0.129331										0.219318
124	c	Day34.DC1.L	Lumenal Contents Colon	Luminal Shime 1	34	descending colon	48.1821	23.0746	1.22787	10.8485	1.10195	2.19763	.	0.0165461	86.6493																					0.586834	0.281037	0.132129										0.225156
125	a	Day34.AC2.L	Lumenal Contents Colon	Luminal Shime 2	34	acending colon	30.8568	13.0951	0.738452	5.23384	0.866621	0.00807794	.	.	50.7989	31.7438	13.4061	0.747853	5.375	0.88089	0.00795065	#DIV/0!	#DIV/0!			0.857827	0.312135	0.0104165	0.12858	0.0145067	0.000708714	#DIV/0!	#DIV/0!			0.627352	0.266238	0.10641		0.628266	0.265348	0.106387		0.000861689	0.000775779	0.000425956		0.169617	0.169335
125	b	Day34.AC2.L	Lumenal Contents Colon	Luminal Shime 2	34	acending colon	32.5691	13.7194	0.759051	5.48544	0.895623	0.00718692	.	.	53.4358																					0.629064	0.264986	0.10595										0.168425
125	c	Day34.AC2.L	Lumenal Contents Colon	Luminal Shime 2	34	acending colon	31.8055	13.4038	0.746056	5.40572	0.880427	0.00858709	.	.	52.25																					0.628381	0.264818	0.106801										0.169962
126	a	Day34.TC2.L	Lumenal Contents Colon	Luminal Shime 2	34	transcending colon	41.5804	20.181	1.16138	9.00142	1.04728	0.0764516	.	.	73.0479	41.7883	20.4381	1.18421	9.21794	1.06094	0.0726656	#DIV/0!	#DIV/0!			0.698078	0.306532	0.0199554	0.242505	0.0118864	0.0036466	#DIV/0!	#DIV/0!			0.587603	0.285192	0.127206		0.584911	0.286078	0.129011		0.00251783	0.00143494	0.00158583		0.216482	0.220575
126	b	Day34.TC2.L	Lumenal Contents Colon	Luminal Shime 2	34	transcending colon	41.2178	20.3561	1.19293	9.17243	1.06896	0.0691765	.	.	73.0774																					0.582614	0.287733	0.129652										0.222536
126	c	Day34.TC2.L	Lumenal Contents Colon	Luminal Shime 2	34	transcending colon	42.5667	20.7773	1.19832	9.47998	1.06657	0.0723685	.	.	75.1613																					0.584515	0.285309	0.130177										0.222709
127	a	Day34.DC2.L	Lumenal Contents Colon	Luminal Shime 2	34	descending colon	47.1132	19.4528	1.20392	10.1119	1.04357	0.697777	.	0.0111226	79.6343	47.9708	19.6781	1.21056	10.2641	1.0373	0.700522	#DIV/0!	0.0111226			1.11123	0.345425	0.00951721	0.160306	0.00543305	0.00389018	#DIV/0!	#DIV/0!			0.61443	0.253695	0.131875		0.615675	0.252576	0.131748		0.00153069	0.000995781	0.000862436		0.21463	0.213992
127	b	Day34.DC2.L	Lumenal Contents Colon	Luminal Shime 2	34	descending colon	49.2262	20.0758	1.22146	10.4315	1.03423	0.704974	.	.	82.6942																					0.617384	0.251787	0.130829										0.211909
127	c	Day34.DC2.L	Lumenal Contents Colon	Luminal Shime 2	34	descending colon	47.5732	19.5058	1.2063	10.249	1.03409	0.698815	.	.	80.2672																					0.615213	0.252248	0.13254										0.215437
131	a	Day36.AC1.L	Lumenal Contents Colon	Luminal Shime 1	36	acending colon	34.4387	14.4882	0.732323	5.59641	0.856595	.	.	.	56.1122	35.6442	14.8832	0.736091	5.69404	0.869049	0.0254382	#DIV/0!	#DIV/0!			1.05066	0.344144	0.00326446	0.0886111	0.0123964	0.00120471	#DIV/0!	#DIV/0!			0.631633	0.265725	0.102643		0.63396	0.264742	0.101299		0.0021969	0.00143066	0.00119586		0.162504	0.159792
131	b	Day36.AC1.L	Lumenal Contents Colon	Luminal Shime 1	36	acending colon	36.3652	15.0436	0.737884	5.76938	0.869167	0.02629	.	.	58.8116																					0.635998	0.2631	0.100902										0.158651
131	c	Day36.AC1.L	Lumenal Contents Colon	Luminal Shime 1	36	acending colon	36.1286	15.1179	0.738066	5.71633	0.881386	0.0245863	.	.	58.6069																					0.634248	0.2654	0.100352										0.158222
132	a	Day36.TC1.L	Lumenal Contents Colon	Luminal Shime 1	36	transcending colon	41.8981	19.6271	1.16223	8.53422	1.02012	0.081269	.	.	72.323	44.9959	20.6579	1.2014	8.78243	1.0339	0.0828193	#DIV/0!	#DIV/0!			3.27973	1.22003	0.0468473	0.331652	0.0202173	0.00158743	#DIV/0!	#DIV/0!			0.598037	0.280149	0.121814		0.604277	0.277597	0.118127		0.00550971	0.00221515	0.00341582		0.20369	0.195529
132	b	Day36.TC1.L	Lumenal Contents Colon	Luminal Shime 1	36	transcending colon	44.6583	20.3418	1.18868	8.65398	1.02448	0.0827475	.	.	75.95																					0.606324	0.276181	0.117495										0.193782
132	c	Day36.TC1.L	Lumenal Contents Colon	Luminal Shime 1	36	transcending colon	48.4314	22.0049	1.2533	9.1591	1.05711	0.0844414	.	.	81.9903																					0.60847	0.27646	0.115071										0.189115
133	a	Day36.DC1.L	Lumenal Contents Colon	Luminal Shime 1	36	descending colon	48.0343	21.4601	1.23794	10.124	1.08513	1.94485	.	0.013249	83.8995	47.6699	21.4594	1.23942	10.1323	1.08593	1.93623	#DIV/0!	0.0129448			0.420672	0.0231715	0.00404974	0.0391838	0.000784314	0.0116277	#DIV/0!	0.00054937			0.603306	0.269537	0.127157		0.601417	0.270746	0.127837		0.00248762	0.00147297	0.00102424		0.210767	0.212566
133	b	Day36.DC1.L	Lumenal Contents Colon	Luminal Shime 1	36	descending colon	47.2095	21.4822	1.23632	10.175	1.08598	1.92301	.	0.0123106	83.1244																					0.598599	0.272387	0.129015										0.215528
133	c	Day36.DC1.L	Lumenal Contents Colon	Luminal Shime 1	36	descending colon	47.766	21.4359	1.244	10.0979	1.08669	1.94084	.	0.0132748	83.5846																					0.602347	0.270315	0.127339										0.211404
134	a	Day36.AC2.L	Lumenal Contents Colon	Luminal Shime 2	36	acending colon	26.3592	11.3586	0.699433	5.55761	0.786135	0.0070988	.	.	44.7681	27.452	11.6999	0.722907	5.73521	0.820598	0.00748393	#DIV/0!	#DIV/0!			1.13057	0.30076	0.0213599	0.154924	0.0299619	0.000334823	#DIV/0!	#DIV/0!			0.609104	0.262472	0.128424		0.611492	0.260711	0.127796		0.00472651	0.00312252	0.00161894		0.210841	0.209013
134	b	Day36.AC2.L	Lumenal Contents Colon	Luminal Shime 2	36	acending colon	27.38	11.8152	0.72809	5.8054	0.840468	0.00770587	.	.	46.5768																					0.608436	0.262556	0.129007										0.212031
134	c	Day36.AC2.L	Lumenal Contents Colon	Luminal Shime 2	36	acending colon	28.6169	11.926	0.741199	5.84261	0.83519	0.00764712	.	.	47.9695																					0.616936	0.257106	0.125958										0.204166
135	a	Day36.TC2.L	Lumenal Contents Colon	Luminal Shime 2	36	transcending colon	39.5507	16.8936	1.04129	8.43917	0.912719	0.0615294	.	.	66.899	39.0499	18.419	1.0677	8.72542	0.947648	0.0645844	0.0307679	#DIV/0!			0.939004	2.39465	0.0262695	0.254161	0.0347512	0.00275368	#DIV/0!	#DIV/0!			0.609565	0.260368	0.130067		0.590402	0.277781	0.131817		0.0284134	0.0288942	0.00219291		0.213376	0.223599
135	b	Day36.TC2.L	Lumenal Contents Colon	Luminal Shime 2	36	transcending colon	37.9667	21.179	1.09383	8.92459	0.982219	0.0668756	0.0307679	.	70.244																					0.557757	0.311134	0.131109										0.235064
135	c	Day36.TC2.L	Lumenal Contents Colon	Luminal Shime 2	36	transcending colon	39.6324	17.1844	1.06799	8.81251	0.948007	0.0653481	.	.	67.7107																					0.603883	0.26184	0.134277										0.222356
136	a	Day36.DC2.L	Lumenal Contents Colon	Luminal Shime 2	36	descending colon	45.7815	18.4295	1.16098	9.99216	0.996044	1.31743	.	0.0104081	77.688	46.4198	18.6798	1.18323	10.0722	1.00849	1.3252	0.00426136	0.0103779			1.48309	0.468731	0.0358604	0.217601	0.0190704	0.0176814	#DIV/0!	4.26115e-05			0.616975	0.248365	0.13466		0.61748	0.248513	0.134008		0.00192642	0.00107964	0.000982546		0.218258	0.217028
136	b	Day36.DC2.L	Lumenal Contents Colon	Luminal Shime 2	36	descending colon	45.3627	18.3894	1.1641	9.90599	0.998972	1.31273	.	0.0103478	77.1442																					0.615855	0.249658	0.134486										0.218373
136	c	Day36.DC2.L	Lumenal Contents Colon	Luminal Shime 2	36	descending colon	48.1152	19.2205	1.22459	10.3185	1.03044	1.34543	0.00426136	.	81.2589																					0.619608	0.247514	0.132878										0.214454
140	a	Day38.AC1.L	Lumenal Contents Colon	Luminal Shime 1	38	acending colon	43.1012	16.1362	0.793542	5.95943	0.910555	0.0224616	.	.	66.9235	40.7935	15.2442	0.767204	5.69718	0.878606	0.0211463	0.0195248	#DIV/0!			2.03977	0.772564	0.0254772	0.229043	0.0317603	0.00144921	#DIV/0!	#DIV/0!			0.661093	0.2475	0.0914066		0.660765	0.24692	0.0923144		0.00272471	0.00171576	0.00132713		0.138266	0.139715
140	b	Day38.AC1.L	Lumenal Contents Colon	Luminal Shime 1	38	acending colon	39.2316	14.805	0.765384	5.59576	0.878224	0.0213845	.	.	61.2974																					0.657891	0.248271	0.0938375										0.142634
140	c	Day38.AC1.L	Lumenal Contents Colon	Luminal Shime 1	38	acending colon	40.0476	14.7913	0.742685	5.53636	0.847038	0.0195927	0.0195248	.	62.0042																					0.663311	0.24499	0.0916991										0.138244
141	a	Day38.TC1.L	Lumenal Contents Colon	Luminal Shime 1	38	transcending colon	43.1774	20.3407	1.14335	8.10168	0.995966	0.0685597	.	.	73.8276	43.854	20.6464	1.17779	8.36038	1.01966	0.0715787	#DIV/0!	#DIV/0!			0.969817	0.374975	0.0318594	0.244953	0.0206988	0.00367322	#DIV/0!	#DIV/0!			0.60287	0.284009	0.113121		0.601884	0.283381	0.114735		0.00147948	0.000940936	0.00146604		0.187637	0.190631
141	b	Day38.TC1.L	Lumenal Contents Colon	Luminal Shime 1	38	transcending colon	44.9651	21.0648	1.20622	8.58876	1.0342	0.0756683	.	.	76.9347																					0.602599	0.282299	0.115102										0.19101
141	c	Day38.TC1.L	Lumenal Contents Colon	Luminal Shime 1	38	transcending colon	43.4196	20.5337	1.18379	8.39069	1.02883	0.0705082	.	.	74.6271																					0.600183	0.283834	0.115983										0.193247
142	a	Day38.DC1.L	Lumenal Contents Colon	Luminal Shime 1	38	descending colon	49.5365	22.0646	1.26527	10.2387	1.10795	2.16682	.	0.0133437	86.3932	47.7589	21.5895	1.25472	10.0258	1.10064	2.14229	#DIV/0!	0.0136995			1.70049	0.418361	0.00997504	0.184403	0.00640086	0.021242	#DIV/0!	0.000361707			0.605286	0.269607	0.125107		0.601615	0.272046	0.126339		0.00444746	0.00279156	0.00167028		0.206691	0.21002
142	b	Day38.DC1.L	Lumenal Contents Colon	Luminal Shime 1	38	descending colon	46.1478	21.2761	1.25344	9.91835	1.09604	2.13018	.	0.0140668	81.836																					0.59667	0.275091	0.12824										0.214926
142	c	Day38.DC1.L	Lumenal Contents Colon	Luminal Shime 1	38	descending colon	47.5923	21.4277	1.24544	9.92034	1.09792	2.12987	.	0.013688	83.4273																					0.60289	0.271442	0.125669										0.208444
143	a	Day38.AC2.L	Lumenal Contents Colon	Luminal Shime 2	38	acending colon	26.2486	12.005	0.870378	7.66835	0.871742	0.0143347	0.000964187	.	47.6793	26.4892	12.0164	0.870488	7.64891	0.878227	0.0150331	0.000964187	#DIV/0!			0.500231	0.208565	0.0239192	0.180935	0.0224177	0.000681215	#DIV/0!	#DIV/0!			0.571592	0.261421	0.166987		0.573926	0.260357	0.165716		0.0021242	0.000950315	0.00141192		0.292144	0.28875
143	b	Day38.AC2.L	Lumenal Contents Colon	Luminal Shime 2	38	acending colon	26.1547	11.8138	0.846624	7.45904	0.859767	0.0156957	.	.	47.1497																					0.575746	0.260058	0.164196										0.285189
143	c	Day38.AC2.L	Lumenal Contents Colon	Luminal Shime 2	38	acending colon	27.0642	12.2305	0.894461	7.81934	0.903172	0.015069	.	.	48.9268																					0.574441	0.259593	0.165966										0.288918
144	a	Day38.TC2.L	Lumenal Contents Colon	Luminal Shime 2	38	transcending colon	38.2897	17.5445	1.05091	10.1235	0.970009	0.0715559	.	.	68.0502	37.6098	17.7515	1.0859	10.3385	1.00017	0.0727863	#DIV/0!	#DIV/0!			1.62833	0.51577	0.037085	0.222508	0.0261266	0.00116268	#DIV/0!	#DIV/0!			0.580519	0.265997	0.153484		0.572331	0.270231	0.157438		0.00853489	0.00394178	0.00475847		0.264392	0.275205
144	b	Day38.TC2.L	Lumenal Contents Colon	Luminal Shime 2	38	transcending colon	35.7517	17.3714	1.082	10.3241	1.01467	0.0729365	.	.	65.6168																					0.563487	0.273794	0.162719										0.288772
144	c	Day38.TC2.L	Lumenal Contents Colon	Luminal Shime 2	38	transcending colon	38.788	18.3387	1.12478	10.5678	1.01583	0.0738666	.	.	69.9089																					0.572986	0.270904	0.15611										0.27245
145	a	Day38.DC2.L	Lumenal Contents Colon	Luminal Shime 2	38	descending colon	44.2133	17.6094	1.16686	10.5491	0.981856	1.79455	.	0.0128099	76.3279	46.2127	18.318	1.20114	10.9729	1.01237	1.84893	#DIV/0!	0.0136306			2.24101	0.78368	0.0454321	0.42263	0.0348493	0.0525121	#DIV/0!	0.000750516			0.610919	0.243318	0.145763		0.612007	0.242631	0.145362		0.00186735	0.000684885	0.00131949		0.238597	0.237522
145	b	Day38.DC2.L	Lumenal Contents Colon	Luminal Shime 2	38	descending colon	48.6351	19.1597	1.25267	11.3944	1.05035	1.89934	.	0.0137999	83.4053																					0.614163	0.241948	0.143888										0.234284
145	c	Day38.DC2.L	Lumenal Contents Colon	Luminal Shime 2	38	descending colon	45.7899	18.1849	1.1839	10.9752	1.00492	1.85291	.	0.014282	79.006																					0.610939	0.242627	0.146434										0.239687
149	a	Day41.AC1.L	Lumenal Contents Colon	Luminal Shime 1	41	acending colon	41.5917	14.506	0.550573	3.90536	0.73475	0.0133653	.	.	61.3018	42.1113	14.5117	0.558669	3.91895	0.738001	0.0122817	#DIV/0!	#DIV/0!			2.17792	0.53871	0.0159572	0.104146	0.0171136	0.000983313	#DIV/0!	#DIV/0!			0.69316	0.241754	0.065086		0.695462	0.239767	0.0647706		0.00383424	0.00266138	0.00127444		0.0938975	0.0931415
149	b	Day41.AC1.L	Lumenal Contents Colon	Luminal Shime 1	41	acending colon	40.2401	13.9758	0.548383	3.82227	0.722746	0.0114462	.	.	59.3207																					0.693338	0.240804	0.0658578										0.0949866
149	c	Day41.AC1.L	Lumenal Contents Colon	Luminal Shime 1	41	acending colon	44.502	15.0532	0.577051	4.02922	0.756506	0.0120337	.	.	64.93																					0.699888	0.236744	0.0633681										0.0905404
150	a	Day41.TC1.L	Lumenal Contents Colon	Luminal Shime 1	41	transcending colon	41.3574	18.8371	0.945216	6.42294	0.938676	0.05352	.	.	68.5549	42.1526	19.1971	0.963042	6.48775	0.949055	0.053569	#DIV/0!	#DIV/0!			0.707502	0.357795	0.0165561	0.0784889	0.00954494	0.000311331	#DIV/0!	#DIV/0!			0.620819	0.282765	0.0964152		0.621376	0.282981	0.0956427		0.00129014	0.000959844	0.000715974		0.155303	0.153922
150	b	Day41.TC1.L	Lumenal Contents Colon	Luminal Shime 1	41	transcending colon	42.7124	19.5527	0.977937	6.57502	0.957456	0.053285	.	.	70.8288																					0.620458	0.28403	0.0955115										0.153937
150	c	Day41.TC1.L	Lumenal Contents Colon	Luminal Shime 1	41	transcending colon	42.388	19.2014	0.965974	6.46529	0.951033	0.0539019	.	.	70.0256																					0.622852	0.282147	0.0950014										0.152527
151	a	Day41.DC1.L	Lumenal Contents Colon	Luminal Shime 1	41	descending colon	51.3374	20.9274	1.27794	8.73138	1.06718	2.00371	.	0.011157	85.3562	50.4853	20.6364	1.26905	8.66948	1.06238	1.99334	0.0110365	0.0112747			0.760073	0.254359	0.00825567	0.057503	0.00561804	0.00899718	#DIV/0!	0.00036324			0.633824	0.258376	0.1078		0.632708	0.258633	0.108659		0.00160788	0.00087565	0.000863337		0.170078	0.171739
151	b	Day41.DC1.L	Lumenal Contents Colon	Luminal Shime 1	41	descending colon	50.2414	20.4567	1.26761	8.61773	1.06377	1.98866	.	0.0116822	83.6476																					0.633434	0.257915	0.108651										0.171526
151	c	Day41.DC1.L	Lumenal Contents Colon	Luminal Shime 1	41	descending colon	49.8771	20.525	1.26162	8.65932	1.0562	1.98764	0.0110365	0.0109848	83.3889																					0.630865	0.259608	0.109527										0.173613
152	a	Day41.AC2.L	Lumenal Contents Colon	Luminal Shime 2	41	acending colon	26.1259	13.2066	0.873488	9.46171	0.818858	0.0336336	.	.	50.5202	25.186	12.9314	0.857262	9.43673	0.824544	0.0324945	#DIV/0!	#DIV/0!			0.966396	0.312277	0.0199641	0.147285	0.0126314	0.00111693	#DIV/0!	#DIV/0!			0.535431	0.270659	0.19391		0.529534	0.271957	0.198509		0.00528317	0.00134771	0.00402911		0.362158	0.374949
152	b	Day41.AC2.L	Lumenal Contents Colon	Luminal Shime 2	41	acending colon	24.1952	12.592	0.834968	9.27855	0.815754	0.0314012	.	.	47.7479																					0.525231	0.273349	0.20142										0.383488
152	c	Day41.AC2.L	Lumenal Contents Colon	Luminal Shime 2	41	acending colon	25.237	12.9957	0.86333	9.56992	0.839019	0.0324488	.	.	49.5374																					0.527942	0.271862	0.200197										0.379202
153	a	Day41.TC2.L	Lumenal Contents Colon	Luminal Shime 2	41	transcending colon	34.7541	16.5274	1.0419	11.5228	0.919847	0.0809263	.	.	64.8469	35.0079	16.9054	1.04804	11.9682	0.931114	0.0817292	#DIV/0!	#DIV/0!			0.220387	0.332858	0.0125179	0.389127	0.0098517	0.00116921	#DIV/0!	#DIV/0!			0.553371	0.263158	0.183471		0.548059	0.264624	0.187317		0.0047192	0.00137967	0.00336962		0.331551	0.341833
153	b	Day41.TC2.L	Lumenal Contents Colon	Luminal Shime 2	41	transcending colon	35.1502	17.0343	1.06244	12.1397	0.938108	0.0811906	.	.	66.4059																					0.546455	0.264819	0.188726										0.345365
153	c	Day41.TC2.L	Lumenal Contents Colon	Luminal Shime 2	41	transcending colon	35.1195	17.1546	1.03978	12.2421	0.935386	0.0830706	.	.	66.5744																					0.544351	0.265896	0.189752										0.348584
154	a	Day41.DC2.L	Lumenal Contents Colon	Luminal Shime 2	41	descending colon	.	.	.	.	.	.	.	.	0	44.2009	18.3949	1.22912	13.1229	1.02924	1.85685	#DIV/0!	0.0149836			0.94976	0.138348	0.0122466	0.00382806	0.00373874	0.00231248	#DIV/0!	0.000346979			.	.	.		0.583722	0.242949	0.173329		0.00412545	0.00167643	0.00244902		.	0.29696
154	b	Day41.DC2.L	Lumenal Contents Colon	Luminal Shime 2	41	descending colon	44.8725	18.4927	1.23778	13.1256	1.02659	1.85521	.	0.0147383	80.6251																					0.586639	0.241764	0.171597										0.29251
154	c	Day41.DC2.L	Lumenal Contents Colon	Luminal Shime 2	41	descending colon	43.5293	18.2971	1.22046	13.1202	1.03188	1.85848	.	0.015229	79.0726																					0.580804	0.244135	0.175061										0.301411
161	a	Day46.AC1.L	Lumenal Contents Colon	Luminal Shime 2	46	acending colon	38.0764	13.4168	0.516502	3.74114	0.715823	0.00712817	.	.	56.4738	38.3276	13.5508	0.529747	3.79721	0.729652	0.00683116	#DIV/0!	#DIV/0!			0.6275	0.294926	0.0185053	0.0772659	0.0183914	0.00103606	#DIV/0!	#DIV/0!			0.689361	0.242907	0.0677321		0.688421	0.243378	0.0682011		0.00113459	0.000935241	0.000409329		0.0982535	0.0990694
161	b	Day46.AC1.L	Lumenal Contents Colon	Luminal Shime 2	46	acending colon	39.0418	13.889	0.550891	3.88535	0.750524	0.00768628	.	.	58.1252																					0.687161	0.244455	0.0683846										0.0995177
161	c	Day46.AC1.L	Lumenal Contents Colon	Luminal Shime 2	46	acending colon	37.8646	13.3467	0.521848	3.76515	0.722608	0.00567904	.	.	56.2266																					0.688743	0.242771	0.0684865										0.0994371
159	a	Day46.TC1.L	Lumenal Contents Colon	Luminal Shime 1	46	transcending colon	45.3328	20.6996	1.14921	6.48509	1.01173	0.0507295	.	.	74.7291	45.1509	20.598	1.15409	6.49672	1.02221	0.0515128	0.00111054	#DIV/0!			0.766351	0.235734	0.00964984	0.0128398	0.00910007	0.000711751	#DIV/0!	#DIV/0!			0.625129	0.285443	0.089428		0.624946	0.285118	0.0899364		0.00194403	0.00087282	0.00119528		0.143055	0.143915
159	b	Day46.TC1.L	Lumenal Contents Colon	Luminal Shime 1	46	transcending colon	44.31	20.3286	1.14785	6.49459	1.02811	0.0521198	0.00111054	.	73.3624																					0.622916	0.285782	0.0913018										0.146571
159	c	Day46.TC1.L	Lumenal Contents Colon	Luminal Shime 1	46	transcending colon	45.81	20.766	1.1652	6.5105	1.02679	0.051689	.	.	75.3302																					0.626791	0.284129	0.0890793										0.14212
160	a	Day46.DC1.L	Lumenal Contents Colon	Luminal Shime 1	46	descending colon	42.0489	17.7361	0.980127	6.52294	0.870968	1.60924	.	0.00677514	69.7751	42.0416	17.8526	0.993391	6.58712	0.879314	1.61613	#DIV/0!	0.00691575			1.10098	0.41275	0.0308843	0.161784	0.0185654	0.0212176	#DIV/0!	0.00046808			0.634146	0.267481	0.0983734		0.63237	0.268546	0.0990845		0.00176073	0.00113991	0.000643604		0.155127	0.15669
160	b	Day46.DC1.L	Lumenal Contents Colon	Luminal Shime 1	46	descending colon	43.1389	18.3111	1.02869	6.77115	0.900587	1.63994	.	0.00743802	71.7978																					0.632339	0.268408	0.099253										0.156962
160	c	Day46.DC1.L	Lumenal Contents Colon	Luminal Shime 1	46	descending colon	40.9369	17.5107	0.971354	6.46728	0.866386	1.59922	.	0.00653409	68.3584																					0.630625	0.269748	0.0996271										0.157982
158	a	Day46.AC2.L	Lumenal Contents Colon	Luminal Shime 1	46	acending colon	18.5159	13.3615	0.817955	12.2629	0.767022	0.0983648	.	.	45.8237	18.5521	13.3766	0.81786	12.326	0.766915	0.0974999	#DIV/0!	#DIV/0!			0.263905	0.267714	0.00618032	0.324555	0.0135076	0.00246177	#DIV/0!	#DIV/0!			0.419479	0.302705	0.277816		0.419239	0.302262	0.278499		0.00213008	0.00045569	0.0019662		0.662287	0.664325
158	b	Day46.AC2.L	Lumenal Contents Colon	Luminal Shime 1	46	acending colon	18.8322	13.6516	0.823993	12.6775	0.780368	0.0994125	.	.	46.8651																					0.416999	0.302285	0.280716										0.673182
158	c	Day46.AC2.L	Lumenal Contents Colon	Luminal Shime 1	46	acending colon	18.3081	13.1168	0.811633	12.0377	0.753354	0.0947224	.	.	45.1224																					0.421239	0.301795	0.276966										0.657505
162	a	Day46.TC2.L	Lumenal Contents Colon	Luminal Shime 2	46	transcending colon	28.4058	17.2199	1.02429	13.8302	0.900049	0.156643	.	.	61.5369	28.6377	17.4545	1.03376	14.2118	0.917713	0.160234	0.0579804	#DIV/0!			0.642094	0.439281	0.0191948	0.43496	0.0235972	0.00446303	#DIV/0!	#DIV/0!			0.477763	0.289625	0.232612		0.474908	0.289438	0.235654		0.00247271	0.000344944	0.00265703		0.486878	0.496237
162	b	Day46.TC2.L	Lumenal Contents Colon	Luminal Shime 2	46	transcending colon	29.3635	17.9612	1.05585	14.6854	0.944512	0.165231	.	.	64.1757																					0.473527	0.28965	0.236823										0.500125
162	c	Day46.TC2.L	Lumenal Contents Colon	Luminal Shime 2	46	transcending colon	28.1437	17.1822	1.02114	14.1199	0.908577	0.158827	0.0579804	.	61.5924																					0.473434	0.28904	0.237526										0.501708
163	a	Day46.DC2.L	Lumenal Contents Colon	Luminal Shime 2	46	descending colon	33.8468	17.0502	1.11901	14.4304	0.942407	1.88196	.	0.0210227	69.2918	34.2209	17.2881	1.14233	14.5461	0.95445	1.90854	#DIV/0!	0.0212781			0.535798	0.260791	0.0225303	0.106178	0.0122749	0.0264236	#DIV/0!	0.000884672			0.51811	0.260997	0.220893		0.518056	0.261719	0.220225		0.00157618	0.000627008	0.00163577		0.426344	0.425106
163	b	Day46.DC2.L	Lumenal Contents Colon	Luminal Shime 2	46	descending colon	34.8347	17.567	1.16398	14.639	0.966944	1.93481	.	0.0222624	71.1287																					0.519605	0.262034	0.21836										0.420243
163	c	Day46.DC2.L	Lumenal Contents Colon	Luminal Shime 2	46	descending colon	33.9812	17.2471	1.14401	14.5688	0.954	1.90885	.	0.0205492	69.8245																					0.516454	0.262126	0.22142										0.428732
[truncated: 26 more columns]
